# Supplementary material for: A comparative analysis of the complete chloroplast genome sequences of four peanut botanical varieties
Source: PeerJ. 2018 Jul 31;6:e5349. doi: 10.7717/peerj.5349 (PMC6074784; doi:10.7717/peerj.5349)
Supplement: Supplemental Information 3 [file peerj-06-5349-s003.fasta]

>AHP
ATTAAATTAATTAAAATAAACTGTAATATATATATTTCTTGTTTTTTTGTAGATTAGATTGATGGGCGAACGACGGGAATTGAACCCGCGCATGGTGGATTCACAATCCACTGCCTTGATCCACTTGGCTACATCCGCCCAAAGGAGAAATTTCCTAGACTACTCTTTTTGTAGTCTTTTGTTATCATTTTTCTGTTTTTTCTAATTCTATTTATGTTTCCATTCTTTTTTTATCTGCTAATATGTATAAAAAAAGTAAAGGAGCAATAGAAACTGCGTTGATATTGCTCCTTTACTTTCAAAAACTCGTATCCCTTAAGACAAAAATATTATCCATTTAGAGATGGAGCCTCGACTGCAGCTAGGTCTAGAGGGAAGTTATGAGCATTACGTTCATGCATAACTTCCATACCAAGATTAGCTCGGTTAATAATATCAGCCCAGGTGTTAATTACACGACCTTGACTATCAACTACAGATTGGTTGAAATTGAAACCATTTAAATTGAAAGCCATAGTGCTAATACCTAACGCGGTAAACCAGATACCTACTACAGGCCAAGCAGCTAGGAAGAAATGTAAAGAACGAGAATTGTTGAAACTAGCATATTGGAAGATCAATCGTCCAAAATAACCATGAGCAGCCACAATATTATAGGTTTCTTCCTCTTGACCGAATCTGTAACCTTCATTAGCAGATTCATTTTCTGTGGTTTCCCTAATCAAACTAGAAGTTACCAAGGAACCGTGCATTGCACTGAATAGGGAGCCGCCGAATACACCAGCTACGCCTAACATATGAAATGGATGCATAAGAATATTGTGTTCAGCCTGAAATACAATCATAAAATTGAAGGTACCAGAAATTCCTAGAGGCATACCATCCGAAAAGCTTCCTTGACCAATTGGATAGATCAAGAAAACAGCAGTAGCCGCTGCAACAGGAGCTGAATATGCAACAGCAATCCAAGGGCGCATACCCAGACGAAAACTCAGTTCCCACTCACGACCCATGTAACAAGCTACACCAAGTAAGAAGTGTAGAACAATTAGTTCATAAGGACCGCCATTGTATAACCATTCATCAACAGATGCCGCTTCCCATATCGGGTAAAAGTGCAAACCTATAGCCGCCGAAGTAGGAATAATGGCACCCGAAATAATATTGTTTCCATAAAGTAGAGATCCAGAAACAGGCTCACGAATACCATCAATATCTACTGGAGGGGCAGCAATGAAAGCGATAATAAATACAGAAGTTGCGGTCAATAAAGTAGGGATCATCAAAACACCAAACCATCCAATGTAAAGACGGTTTTCAGTGCTGGTTATCCAGTTACAGAAGCGACCCCATAGGCTTTCGCTCTCGCGTCTCTCTAAAATTGCAGTCATGGTAAAATCTTGGTTTTTTTAATTATCAGGGACTCCCAAGCACACGAATTCTCTCTAACTAGATAATTGAGGGCTTGTTATTCAACAGTATAACACGAGGCATATATTGGTGTCAACCAAGAAGATATATTGATATATATCTGTTGAAAATGCTTTTATTCATCTAGATTGATCTAAATTGGCTTTTTTTACCCCACTCTAATAAAATAAACAAAGAATGAAAATGATTATGAATTCACTATGGTATATACATATACCGTTATATAAATATAACTTCGACGTATTTTCTTATAGATTTTATAATTAAAATTAATATGGATATCATTATATCTATATTAATTAATATATATATATTCCATATATTATATGGGTTGCCCGGGACTCGAACCCGGAACTAGTCGGATGGAGTAGAAATTGGATTTGTTAATGAATTGAAAAAGGAAAACAATAAAAAATCTCTCCCCAAGCCGTGCTTGCATTTTTCATTGCACACGGCTTTCCCTATGTATACATCTAAACCTGAGTTACTTATCCAGAACAATACTCTCCAAAAGTCAAATACTCAGTGTTGATGAATCTCAAATCCCCCTCTTACTACATTACATAAACATTTCAGAATCCTATAGAGAATACTATTCGAAATCAAAAAGAAATGCATTTTTTATCCAAATTTTAGGTAAGGATGATTTTGATTTATCAATTTACATTGATTGGATCGTTACTGAAAAGAATATCCAAATACCAAATCCGACTTCTATATAACCTCCGCAAAGTAGACGAAGATCTTGGAAAGATCAAAGAAAGAATCTCTTCTTCCTCTGTAAAGAATTCTTTTAATAATTCTTCTGAATCTAATCTTTTCAAAAAAGCGCGTAAAGTCCTCTTGTGTTTACGAGCCAAAGTTTTAATACAAGAAAGCCGAATTATATATTTTATTCGATACAAACTTTTTTTTGAGGATCCATTATAATAATGAGAAAGATTTCTGCATATCCGCAAATACCGGTCAATTATATCAAAATCAGATGAATCGGCCCAAACGGGCTTACTAATGGGATGTCCTAATATATTACAAAATTTCGCTTTAGCTAAAGATCTAATTAAGGGAATAATTGGGACTATTGTATCAAGTTTTTTCATAACAATTTCTATTAGAAATGAATTTTCTAGCATTTGACTCCGTACCACTGAAAAGTTTAGCCGTACATTTGAAAGATAGCCCCCCCAAAAAAAATGAAATGAATTCTCAAATAATTCCTTTATATGGATCATTCGGGGTTGAGACCAAATATCAAAATAACATTGCCAGAAATAAATGAGATAGTATCTCCATTTATTCATCAAAAAAGGCGCATTCTTTGAAGCCAGAATGGATTTTCCTTGATATCTAACATAATGAATCAAAGGATCCTTGAAGAATGATAAGGTAGACGAAAAATTATTCGAAAAGACTTCTACAAGATGCTCTATTTTTGTATAGAAATAGATTCGCTCAAAAAGAACGCTAAAAGAGTTTAATCGTAAAAAAGAGGATTTTTTACGTAAAAAAAGGAAGATGGATTCGTGTTCACATACATAAAAATTATATAGAAACAAGAAAAATCTTGGATTACTTTTTGAAAAAGTAAAAATAAGTTTTTTTTGAGTAATAAGACTATTCCAATTACAATACTCATAAAGAAACAATCTTAATAAATGAAAAAGGGGTGGATCTTTCACCCAGTATCGAAGAGTTTGAACTAAGATTTCCAGATGGATAGGATAGGGTATTCGTACATCGGAAAAAAATTTTAAATATGTAAATTTATCCTCGAAAAAGGAAAAAATGGAATGAATTGATTGCAAATTATTAAAAGATTTTATGATTTCCGCCTCCTCTAAAGAAGAACTTAATTGTCGGGAAAATGGAATTTCCATGACAATGGCAAAACCCTCTGATATTATTTGAGAATACAAATTCTTGTTAGACCCCCAAAATTGATTTTTACTTGAATCGTTATCAAAAAGAATCAAATGATTCTGTTGATATATTCGAGTAATTAACCGTTTTACAATTAGTAAGCTAGATTTCTTATCATAATCCACATTTTCCGACAAAATATATCGATTTCTATTAAAATCATGACCAGAGGCGAGTCCATAAATATACTCCCGAAAAATAAGTGGGTATAGGAAGTTCTGTTGACGAGATCTATCTAGTTCTAAATATCTTTGATATTCTTTCATTTTTCAAATTCCATTTTGTCAAAGGGATCAAAGATTTATTGGATTGGAAATCCAATACATAGTGCGATACAGTCAAAACGGGGTATTTCTAGATATTCGAATTAAAACGAATTATGAATAGATACCAAAAAATGATGAACGGATTCTCTCCACTTGCTTTTTCCACCTAATTGTTCTAGGATAACAAGCTAGTTAGAAATCCTTTATTTTATCAGCCTAATCGCTCTTTTGATTTTGGAAAAAAGAATATCTTTATCAATATACTCTTTCTTCTACACATTGATCGCCACCCCGTAATGGAGAATAGCTAATAATTAGGACTCATAACAAAAATAAATAATCCATTCATGGGAAAAGCTTTTCCCGCATCAAGCACTAATATATTTTTAACGTCCAATTAGATGGGGTAATCATTCGATTAAAAAGAATGAAAGCTCGTTGCTTTTTGTTTCTCTATAATTGGAGTTGCCAAGTTCTATCCCTTTATTACTTAAACCCAACTTATTTTGTTCACGAATTCAAACAAAAAAATGGTCCGATCCAATAAGAATGAGATCCTTTTAGAATTCGCTATTGATACGACATGCGGCTTTTTCCATTCATTCCTTTCTGGATCAGTCGTGGTCTTACAAACCCTACCGAGGTTATGGACGAAACAATTGCTTCATAAAAATGTGTAAAAAATGGAGTCGCACTTAAAAGCCGAGTACTCTACCATTGAGTTAGCAACCCCCTCCCCCCTTCAAAAAAAAAATAGGAAAAATAGGATGCGTAAATAAAAAAAAAGATGGACCAACCTTTTCTTTGTCAAGAGTGGTATCCTTTATTCAAATTAAATTAATTCTTTTTTTATTTATTTACCCTTGAATAAAAATAAAAAAGGAACTTCATGTTTGTATCACAGAAAGTTTAACGAACTCACTATTTGCTAAAAATTGCCTCTGTAACGTGAAGAAATCGATCGATTTCTTCACGATCGGATTATATTTGTTTTCAATACTGTTGTCAATATTAGTGTTGAAAACATAGAATCGCGAAAAACAAATGAATTCAAATTCGAAAAAAAAAAATGAAATATTAATATAAATCGAATTTGATTATATTTTTAGTAATTTGTTTTTATTATTATTATATAAATAAATATATTCTAGTTGATATTTGTCAATATTCTTTCTAATTTTTTAGAAAAATTATTAAATTATTAATTCAATTTTTTCTATTTCTCTTTATTGAAATACTCCAATTTAACTATTCCATATCCATTTATTTATATACTCTACATTTCTAGACTCTAATATATATCTAATAGATAAGATATATCTAATCGATTAGAATATAGAACTTTATGGATATAATAAAAAAGAAAAATAAGATATATTATGTTTATGCAATAAATTAAGTATCTTTGTCTTCGGCTCAATCCTTTTTTGAAGATTGAGCCGAGTTTAATTGAAATTATCTAGAACGAACAGTAACCACCGGATTACAAAGTATCCATTGCTGGGAATTCAAATTTGATCGCCTTCCATACTTCACAAGCAGCAGCTAATTCAGGACTCCATTTGCTCGCCTCACGGATGATTTCATTACCCTCACGAGCAAGATCACGACCCTCATTCCGAGCCTGTACACATGCTTCGAGAGCTACTCGATTAGCTACGGCACCTGGTGCATTTCCCCAAGGATGCCCTAAGGTTCCACCACCGAATTGGAGTACGGAATCATCTCCAAAGATCTCGGTCAGAGCAGGCATATGCCAAACGTGAATACCCCCTGAAGCAACGGGAAGAACACCTGGTAGAGAAACCCAATCCTGAGTGAAATAAATCCCACGGCTTCGATCTTTTTCAATAAAATCATCACGTAATAAATCAACAAAACCTAAAGTAATATCTCTTTCCCCTTCAAGTTTACCTACTACGGTACCGGCGTGAATATGATCTCCACCAGACAAACGTAACGCTTTAGCTAGTACACGAAAGTGCATACCATGATTCTTCTGTCTATCGATAACTGCGTGCATTGCACGATGGATATGAAGAAGTAGTCCATTATCCCGGCAATAATGAGCCAAACTAGTATTTGCAGTGAATCCCCCTGTTAAGTAATCGTGCATTACGATAGGAGCGCCCAATTCTCTAGCAAATACAGCTCTTTTTATCATTTCTTCGCATGTACCTGCAGTAGCGTTCAAGTAATGCCCTTTGATTTCACCAGTTTCGGCCTGGGATTTAAAAATTGCTTCGGCACAAAATAAGAAACGGTCTCTCCAACGCATAAATGGTTGAGAATTCACATTTTCATCATCTTTGGTAAAATCAAGTCCACCGCGAAGACATTCATAAACTGCTCTACCGTAATTCTTCGCGGATAACCCCAATTTTGGTTTAATAGTACATCCCAATAGGGGGCGACCATACTTGTTTAATTTATCTCTTTCAACTTGGATGCCATGAGGCGGACCTTGGAAAGTTTTAATATAAGAGATAGGGATTCGCAAATCTTCCAGACGTAGGGCGCGAAGGGCCTTGAACCCAAATACATTACCTACAATGGAAGTAAACATGTTAGTAACAGAACCTTCCTCAAAAAGGTCTAAAGGATAAGCTACATAGGCAATATATTGATTTTCTTCGCCAGCAACCGGCTCGATGTTGTAGCATCGTCCTTTGTAACGATCAAGACTGGTAAGCCCATCGGTCCAAACAGTTGTCCATGTACCAGTAGAAGATTCGGCAGCTACCGCGGCACCCGCTTCTTCCGGAGGAACTCCAGGTTGAGGAGTTACTCGGAATGCTGCCAAGATATCAGTATCTTTCGTTTCATACTCAGGAGTATAATAAGTCAATTTATAATCTTTAACACCAGCTTTGAACCCAACACTTGCTTTAGTCTCTGTTTGTGGTGACATAAATCCCTCCCTACAACTCATGAATTAAGAATTATCGCAACAACCAGATCTACTCGACACTACTATACTTAGTAGTTAACGAAACCTTTCACTTCACAAGAATCTTTCAAAAAATGATCAACTAATATTATCAATCAATCCGAATAGTTTGTTATTAAACGATAGTATTTGATTTGCCAAATACATCATTATTGTATACTCTTTCATATGTATGGCGCAACCCAATCCTTGGTTTTTCGCAATCTCTTATCCTTTTTTTTTAATCAAAAAAAAAATATATCTAATCTAAATAAAAAAGTAATTCTTGACCTTGACAGTAATATATGTTAATCCTAGATGTCAAAATAGTAAAAAAAAAAATACTAGGTATAAATTGTATGCTCGCCCATGAAATATGAGCAATAGGTGCCGATGATATAGAAGAACCAAATCGTAAATAAAGTTCAGGTTCGAATCCCATAGAAAATATAGGCGGTATTGTCTATAATTATAGACAAATTCAAGACTTTCGAAAGATTTCATCCAACTAAAAAGAAAAGATTTCATACAAATTAATAATTTAATTCTATTAATTTTTTGAATCATTTGGTTGAAGTTGAAAAATTCAACCATTGCAATGGAGGCAGTACGTTAAACAATTGAATTGTTTGGATGGTACAAACTAGAGTACTAACTCCGATTTATTATTTTATTATTTCTATTTAATTAACTGATCAACTTACTTTGCTTTGTTATCAAGCATTTTTTTGAATTTGATTTCAAAAATCTTCTAATCTAACTAAAACTAAAAAAAGGATATATTAAAATATGAGAATAAATCCTACCACTTCTGGTCCTGAGATTTCTGTGCTTGAAAAAAAAAACCTGGGACGTATCGACCAAATAATAGGTCCGGTATTGGATGTAGCTTTCCCTCCAGGGAAGATGCCAAATATTTACAACGCTCTGGTAGTAAAGGGTCGAGACATTGTTGGTCAACAAATTAACGTGACTTGTGAAGTACAGCAATTATTAGGAAATAATCGAGTTAGAGCTGTAGCTATGAGCGCTACAGATGGTCTAATGAGAGGAATGGAAGTGATTGATACGGGAGCTCCCCTAAGTGTTCCAGTGGGCGGAGCAACTCTAGGACGAATTTTTAACGTACTTGGCGAACCTATTGATAATTTGGGTCCTGTAGATACTCGCACAACATCTCCTATTCATCGATCCGCGCCTGCCTTTATACAATTAGACACAAAATTATCCATTTTTGAAACCGGAATTAAAGTAGTAGATCTTTTAGCTCCTTATCGCCGTGGAGGAAAGATTGGACTCTTTGGCGGAGCTGGAGTGGGTAAAACAGTACTTATTATGGAATTGATCAATAACATTGCCAAAGCTCATGGCGGTGTATCCGTATTTGGCGGAGTGGGGGAGCGTACTCGTGAGGGAAATGATCTTTACATGGAAATGAAAGAATCCGGAGTAATTAATGAAAAAACTATTGGAGAATCAAAAGTTGCTCTAGTGTACGGTCAAATGAATGAACCGCCTGGAGCCCGTATGAGAGTTGGTTTAACTGCCCTAACTATGGCGGAATATTTCAGAGATGTTAATGAACAAGACGTGCTTCTATTTATCGACAATATCTTCCGATTCGTCCAAGCGGGATCCGAAGTGTCAGCCTTATTGGGTCGAATGCCTTCCGCTGTAGGTTATCAACCGACCCTTAGTACCGAAATGGGTTCTTTACAAGAAAGAATTACTTCTACCAAAGAAGGGTCTATAACTTCTATTCAAGCAGTTTATGTACCCGCAGACGATTTGACCGACCCTGCCCCTGCTACGACATTTGCACATTTGGATGCTACGACCGTACTATCAAGAGGATTGGCTGCCAAAGGTATCTATCCAGCTGTAGATCCTTTAGATTCAACGTCAACTATGCTCCAACCTCGGATTGTTGGTGAAGAACATTATGAAACTGCGCAAAGAGTTAAACAAACTTTACAGCGTTACAAAGAACTTCAGGACATTATAGCTATCCTTGGGTTGGACGAATTATCCGAAGAGGATCGCTTAACTGTAGCAAGAGCACGGAAAATTGAGCGTTTCTTATCACAGCCTTTTTTCGTAGCAGAAGTATTTACCGGTTCGCCAGGAAAATATGTAGGTCTAGCAGAAACAATTAGAGGGTTTAAATTGATTCTTTCTGGAGAATTAGACGGTCTTCCCGAGCAAGCCTTTTATTTGGTGGGTAATATCGATGAAGCAACTGCGAAGGCTACGAACTTAGAAATGGAGGGGAAATTGAAGAAATGACTTTAAATCTTTGTGTACTGACCCCCAATCGAATTGTTTGGGATTCAGAAGTGAAGGAAATTATTTTGTCCACTAATAGTGGACAAATTGGAGTATTACCAAATCATGCACCTATTGCTACAGCTGTAGATATAGGTATCTTGAGAATACGCCTTAATGACCAATGGGTAACAATGGCTCTGATGGGTGGTTTTGCTAGAATAGGCAATAATAAGATCACCATTTTAGTAAATGATGCCGAGAAGAGTAGTGACATTGATCCAGAAGAAGCTAAACAAACTCTTGAAATAGCAGAAGCTAACTTGAGTAAAGCTGAAGGCAAGAGACAACTAATCGAGGCAAATCTATCTCTCCGACGAGCTAGGACACGAGTAGAGGCTATCAATATGCTTTCGCAATAAGAAAATTGGTGTATACGAATAATTCTAAAAAGTGAAATAAAAAAATGAAATAGAAGAAAATATACAAAAAAAGGTATAGGTCGAACTTATTAGCTACCATAGTCAATGGTAGCTAATAAGTTCGACCTATACCTACTTACCTACTATTGGATTTGAACCAATGACTACCGCCGTATGAAAGCAATACTCTAACCACTGAGTTAAGTAGGTCATTTTTTACAAAAAATGGAAAGAAAAGGGAAGGGGGGTACCCGTCTATCAGGTCAATGGATTATAAAAGGAATATTAAATATACGCAATACCAAGGCAATATCAATAAAAAAGAATTTGATCACGGAATATTCATCTTGACAAGAATTTTTGGATATAATATGATCAAATATGTATCAAAAACGCAAGGGCTATAGCTCAGTTAGGTAGAGCACCTCGTTTACACGCGCGCCAATGTTTTTTTTTTTCAAAGGAGTCCATCATGTAATTAAAAGAGTTGATCTTTTTGAGAAATCGATGTCTTACTCCACTTTAGGGAACAAAACAAGAGAACAATAGTCTGACAAAGGGTTGAGACGTCCAGTAGAATCCATCATTGATTTGAGATATTGATAAGGTGAATACCCAGTCTATTCAATGCTATGCATAATGAGTAAAGGGACCTCAAAAAAATTCTCTTTTCGGCCTATCTTATGAACTTTAAGGTGTATAGGGTTTCATTTCTTGATACTTTCAATTTTTTTTAGTAGTTCGATAGAGAGTCCATTAAACTTAAGTTGATCTAGGCCATAAGCAGACCTACGTCAGGATAACCCCCTTTCTTTGAAACACTTTGGTAGTGCTCTTTGATTGTAATAAAAATCAAAAATCAGAGCACAGGGAATCATCTTCTTATTCTTTCTGTCAAGAAAAAAGATGGTAGACTAACTGATCGAAATATCAGTTAATGAAAAAGCCCAATGCAAAAAAGATGCATGTTGAGTTTTTTAAACAATTCAAATCATTTTTCTAATAAACAGTTTGATTTGTTTTACCGAGAAGGTCTACGGTTCGAGTCCGTATAGCCCTACCCTAAGATAATAATATATATATTTCTATTTCTTGTTAAATATACTCACAAATTGAGTATCTAATATATCGCATTTATTAGTATTCTAGATTTAGAATACTATACATAATAATATTATACCTTGGATTTTGAAATATAAAAGAATCTCTCATAGAATAGGTTATGTTAATATTAGATAGAATAATGAAAAATTTCAAAATTAGATAGAATTCTAAATAGATTAAATAATCGAATTCTAGAAATTCGATATTCCAATCGACTAATAACATATATTCCAATCGACTAATAACAACTACTAATTTGTTTCTGTTAGATTTTCCACATTCATAGGAGTACATTTATGTTTTTGCTTTACGACTATGATATTTTTTGGGCATTTCTAATAATATCCAGCCTTATTCCTATTTTGGCATTTCTAATTTCTGGAATTTTAGCCCCGATTAGCAAAGGGCCCGAAAAACTTTCTAGTTATGAATCGGGAATAGAACCAATGGGTGATGCTTGGTTACAATTTCGAATCCGTTATTATATGTTTGCTCTAGTTTTTGTTGTTTTTGATGTTGAGACGGTTTTTCTTTATCCCTGGGCAATAGGTTTTGATATATTGGGGATATCCGTATTTATAGAAGCTTTAATTTTCGTGCTTATCCTAATTGTTGGTTCAGTTTATGCATGGCGAAAAGGGGCATTAGAATGGTCTTAATTCTTGAATATTTAGATAATAAAAAAAAAACATTTAGACAGTTATGAATTCCATTGAGTTTCCCTTACTTGATCGAACAACCCAAAATTCAGTTATTTCAACTACATTAAATGATCTTTCAAATTGGTCAAGACTATCCAGTTTATGGCCGCTTCTCTATGGTACCAGTTGTTGCTTCATTGAATTTGCTTCATTAATAGGATCACGATTCGACTTTGATCGTTATGGACTGGTACCGCGATCTAGTCCTAGGCAGGCAGACCTTATTTTAACAGCGGGCACAGTAACTATGAAAATGGCTCCTTCTTTAGTTAGATTATATGAGCAAATGCCCGAACCAAAATATGTTATTGCTATGGGAGCCTGTACAATTACAGGGGGTATGTTCAGTACCGATTCTTATAGTACTGTTCGGGGAGTTGATAAGCTAATTCCCGTGGATGTCTATTTGCCAGGCTGTCCACCTAAACCAGAGGCCATTATAGATGCTATAACAAAACTTCGTAAGAAAATATCTCGAGAAATCGATGAAGATCATATTAGGTCTCAACAAGAAAATAGGTGTTTTACTACGAACCACAAGTTTCATGTTGAACGCAGTACTCATACCGGCAATTATAATCAAGGGTTTTTCTATCAACCACCATTCACTTCGGAGATAACCTCGGACATATTTTTCAAATATAAAAAAAGTAAGCATCCTGCCACGAAGCCAAGTAATTAATTAGACCGAATCCTTTTTGTTTTTTACAAAAATCCAATATACAATAAATAAAAAATAGCAAGTCAATCTTCAAGAATTTCACCGTAATGGAAATGGAAAAGACTCATACAAAACTTATACAACAAAAATAGCAGGAGAAATAAAAAATGCAGGGTCCTTTGTCTGCTTGGTTAGTCAAACATGGACTTGTTCATAGATCTTTGGGTTTCGACTACCAAGGAATCGAAACTTTACAAATAAAGCCCGAAGATTGGCATTCCATTGCTGTCATCTTATATGTATATGGTTACAATTATCTACGTTCCCAATGTGCCTATGATGTAGCACCAGGAGGACTGTTAGCTAGTGTGTATCATCTTACAAGAATAGAGTCTGGGATAGATCAACCGGAAGAGGTATGCATAAAAGTATATGTACCAAGGAAAAATCCCCGAATTCCTTCTATTTTCTGGGTTTGGAAAAGTGCGGATTTTCAAGAGAGGGAATCTTATGATATGTTAGGAATCTCTTATGAAAATCATCCGCGTCTGAAACGTATTTTAATGCCCGAAAATTGGATAGGATGGCCTTTGCGTAAAGATTATATCGCCCCCAATTTTTATGAAATACAAGATGCTTACTAAATGATAAAAATACAAAAACAAATCTGGCATTTCGACAACCAAAAAGAAAAATATTCAAGGAATATCCATTCATTCTCTTAGAGACCAAAAAAGTAATTGAAGTTCAATCAGACAGAATAAAAGAATAATGGAAGTCCCATTCCCATATAGGGATTGGATAGATAACAAAATTCACAACAATAATGTGGGTATTGCAAAAAAGATTTGGGTAAGGATTCATTGAGATTGTAAATTTTGAACAATACTTTTTTCGTATGAGCCAAGCCAATAGGATGAACTGAAAAAGTTCTGCATCATGAACTATGTAACGTTCACATCAATATCTATTCTATTATATTGCCGCGAAAAAGAAAGTAACATGAAAGCAAAGGAGATGCAGAAAATAGAAATGAAATATCAAAGGAAAATACATAGGTCCGATTCTCTTTGTAATGTATCCGAGATTTTTTTTGACTATTCCCACCCTTGAACTTTCCAAGACGAGACTTTTTGATCTTTCAACCATTTAATGTAACCATTCGAATATTATTGAACTATTAATATTCTTTTGGGAGCCCCCCCACAAAAAAAGGGGGGTTCACTTTTTTACATATTCTATTTAATTTAATGTTATAGACATAAACATATACCGGGAACATACACCTATTCTTTACTCATCTAGTAAACATCTCCAGACACCTAGATGGATAAATTAATATGTATCAACATCCGATAAAAAAGAATACGTATCTATTATTCACAATCCATATTCCTATTTCATTTTAATGAATATAGATTATGGATAAAAGATACTCATACAAATTCATCATGTGCCAGGAACCAGATTTGAACTGGTGACACGAGGATTTTCAGTCCTCTGCTCTACCAGCTGAGCTATCCCGACCTCTCTTGAGGCATCATATTAATCTTATTAGATTACTTAAATATATGTCAATGACTCCATATCAACTAAAAACAAGACAAAAAAAAATTCTAATTAGAATATATATTATTATTATTAGCATATATATATAAGAATATATTATTCTTATTCCATAGTCCAAATAGATTCCAATGTATTCCAATACATATTCCAAACAAATACTTATGATTGTTGATTGTGATAAGAAAAAGAAAGAAAAACTCTACTCGAATCCATTTGTGAAAGACTATACTAAATAAGACACATAACGAATTTCAAAAATTGAAAAAAAAAACTAACATATGGGAAAAAGAATTAGAGAGTTAAGCAGGTCTTTTGGGGATAGAGGGACTTGAACCCTCACGATTTCTTAAGTCGACGGATTTTCCTCTTCCTATAAATTTCATTGTTGTCGAGATTGACATGTAGAATGGGACTCTATCTTTATTCTCGTCCGATTAATCAGTTCTTCAGAGGATCTATCAGACTAGGATGGAGTGAATAAATTGATCAGTTAATATGAATATTCAATTATTTCTTTAACTTGGAATTGATTTGATTCACATCTTTCATTTGTGATAGACATCTTTCCATTTGTGATATAAGGATTCAAAAATAGGGATTTCGAGTAGTGTATTCATTAATCAATTGAAATAGTATTTCAGTACAAATACGTAAACAAGTCTATATACATATTTCTGTATAGCCTTTCGAGAATTTCATTTGTACAGAAGGATTCCTTTCCTCACGCGAAAGGAAAGGTCGTCAACTCCATTTGTTAGAACAGCTTCCATTGAGTCTCTGCACCTATCCCTTTTTTATTCTCGCTTTCTTAATGTTTATTTCCTTTCCGAAAACGGGATTTGGCTCAGGATTACCCATTGTTAATTCCAGGGTTTCTCTGAATTTGAAAGTTATCACTTGGTAAGTTTCCATACCAAGGCTCAATCCAATTAAGTCCGTAGCGTCTACCAATTTCGCCATACCCCCTTTTTTTCCTTGCGATTAGAATCGCATTAAGATGTTTTTTTTTATAATTATGTCGGAACTGTAGAATTTATTAGAAATATATTCCGCTATTGAAAAATGTTTCCACCCATTTTATTTACTTTCTTTCATCTATATCGGATATCCAGATTTTGTCGAATCTGAAATAATTGTATTATTTCTATATTCGCAATTCAATATACATAGATAGATACCATATATCTATATCTTTTTTAAAGCCCCTTACTTCTATAATCTTTTTTCATACAATTTGTAATACTCGAAGGGTCGATTTTTTTTTCGTCTTAGTTTTTACCTTTCCGAAGGAAAACACGGGAATCTTTCATTATGATCTGGATTGGGTCTTTCTCTTTCTTTCAGTTAGTAATTGGGATATTCTTTTGATTATTTCGAATAAAATAGAAATTCGATAGAGATATCGAATTGATAATTACTTTTTAGAATTCATTCTGTATATAAATTGAGAATTCTTTATCTTATATAAATTCAATTAATTTAAGGATATAAATATATGGTTAAATTTATCCTGATAATCCAATCTTTTATAGATAGATTATGGATAGATTTATACATATTAAATCTTAATGGATAAGAATATTCTAAATTCTAGATACTATCTATATTAGTATATAATATATATTACTATATTAATAGTATATATTACTATATTAATCTATTAATATAATTACTGTAACTGTAATAGAATTTTTACAAATTCGAAATGATAATAAATAAAAGAAATGAAATATATATTTTTTTTTCTAATTTTATTTTAATATTCAATTTGTAATAATTGAATTATGACATATTCATTATGTTCGGAATAGCAAATTCCAAACTGTTAATAACTAAGATCCTATTAGTTTATTTAATTCCTATGCATGCGCATTTTCTTTTATATGAGCCTGCTTAGCTCAGAGGTTAGAGCATCGCATTTGTAATGCGATGGTCATCGGTTCGATTCCGATAGCCGGCTTTTCTCTTTTTGTTGTTGTTTTATTTTTTAAAAATGGATAATGTCTTTTTTTTAGGAATCCAAAATTGGTGAAGTTTGATCTCTGTAGAACAACTCAAGAAACAAACCTCCTTTTTTCTCTATAAATAGAATAAGGTTCAGATATTGATAGAATTCATACAATTCTTCTTTGTACTACAATGCTTTTGTGAATTTCGCTTCATTTCTCATATCATATTTGTCATTTAGTTTAGTTTTAATTTCGATTTTTCATTTTTTAATTAAAAAGGGAGTCTTTATGTCACGCTACAGAGGGCCTCGTTTCAAAAAAATACGCCGTCTGGGGACTTTACCTGGACTAACTAGTAAAAAGCCTACAGTCGGAAGCGAATTTAGAAACCAATCACGCTCCGGTAAAAAATCTCAATATCGTATTCGTTTAGAAGAAAAACAAAAATTGCGTTTTCATTATGGTCTTACAGAACGCCAATTGCTTAAATACATTCGTATCGCCGGAAAAGCCAAGGGGTCAACCGGTCAGGTTTTACTACAATTACTTGAAATGCGTTTGGATAACATACTTTTTAGATTGGGTATGGCTTCGACTATTCCTCAAGCCCGCCAATTAGTTAACCATAAACATGTTTTAGTTAATGGTCGTATAGTAGATATACCAAGTTATCGCTGCAAACCTCAAGATATTATTACAGCGAAAGATGAACAAAAATCGAAAGCTCTGATTCAAAATTCTCTGGATTCAGCCCCACGTGAGGAATTGCCAAACCATTTAACCCTTCATCCATTCCAATATAAAGGATTAGTAAATCAAATAATAGATAGTCAATGGGTTGGTTTGAAAATCAACGAATTGCTGGTTGTAGAATATTATTCTCGTCAGACTTAATACTAACTAAAAAAACAAGAGTTTTGATACGAGAATTTTAGCTCATTCAGGTATCATCTACATGGATATAGGACGATTTGCATTCCCTGTCCACTTTTTCCAGTATTTTGCATTTCATATTACCAAAAAAATTGGAATTGAAAATTCATAGCAACTAAAGTTGGAATAATGGTATCCGTTGGCATTTGAGATATTGCAGATTGATGAATTAACGGAGAGAGAGGGATTCGAACCCTCGGTAAACAAACAGCCTACATAGCAGTTCCAATGCTACGCCTTGAACCACTCGGCCATCTCTCCCCCATGATGATTATGGCCCAGAAACCGGAGCAATAGTGAATGATTCATATTCCATTTTTGGATAGGCGCCCATATAAAATAAATAATCAATTCGACCTATACGAAATAATTTTTTGTTTATAAAAAAAACCAACTTCTAGGCCGTAGGCTAAAAAAATTCATTAATGAGTCCTTTTTTACGTTATTTCGTACTATTTGTATTGTACAATTCCTTTGTTTGTGGGATTCTTTTTTCTCACGCGATAAAGAATTCAATTTTCGAATGGATTCCTACCTATGCCTAGATCTCGGATAAATGGAAATTTTATTGACAAGACCTTTTCTATTGTAGCCAATATCTTATTACGAATAATTCCGACAACCTCGGGAGAAAAGGAGGCATTTACTTATTACAGAGATGGTGCGATTTGATTATTTTTTTTTACCGATCTCAGTCTTATGAGAAAGACACATTATTTTATTCGTAAAAAAATGGCAAAAAACCGACGCTTGCTGAAGGTGAAGTTTACAAATAAAAAAGAAATTCCTTCTGTCGTGTATCCCCGATTAATGCAGCCTCATATGCTTCAATTATAGATTTTTAGTATTAAGCGAAAGGTTATACCTATACTATGGAGTTAGATTAACCTTACTCCACTAGTAGCAATAGGCGGCATGGGGGAAGAAGCACTACGATTAGGAATCGACAACACGAAAACTTTGTAAAAAAATTCTTCCTTTCTTTTCGGGATCGGAACTAACAAGAATGGTTGGGACAACAAGCATCCATCTCGTTCGTATTTTTGGATACCCGTATAACCATCGAAGGGTGTTGAGGTGACTAATTCCGGGAAATTAAGCGGCGTTGAGGACAAAGATATTGTTGGAGTTATCCTTTTTATCCAGTACCAACAAACTTGATGTTAAGAAAAGATCTTTTACAGGAAGGTTGGCTAGAGATTTCTTGTAAAAACACTAGCCCTGCACAGGTGATAATGAGAGAGAATACTGGAATCTTTTTTTGATTTAATGTATTCATTTTTTTTTCATTATACACATAAAGGAGGAGCCGTATGAGATGAAAATATCACGTACGGTTCTGGAGCGGAGATTCTTTGAACTGAATGACGACCGTAACGGATGTCAGCGCAATCTGAAGGAAATTATGCAGAAGCTTTACAGAATTATTATGAGGCTATGCGACTGGAAATTGATCCCTATGATCGAAGTTATATACTTTATAACATAGGCCTTATTCACACAAGTAACGGAGAACATACAAAAGCTTTAGAATATTATTTTCGGGCACTCGAACGAAATCCGTTTTTACCCCAAGCTTTTAATAATATGGCCGTGATCTGTCATTACGTGCGACTATCTCCACTATAGAAAAAAAGGCTTTGTACATATATATCGTTCAAAACTACGATTTTTATCAGCTGTAGGAAACAAAAAAACTTCATAGAATATAAAAGTAAAAAAAAAATGAAGAAATAGAGATATGCCTAGATACTTTTTTCTATGGATAAAAGATCCAATTGATAGAGGAAGCGCCGTAAAGATCAATTGGCGAGGTTTTAGGCCGAGACAATAAGAACTGCTTACAACTTATATCATGATACAAAATCTATCATGATATAAGAGTTAGGAATCCACTTATGTAATAAAGTTGATCCCCTACCCTAAGGTTTTGAGCAGCGGTGTAGTATCAGATCCCACAGATAGTAAGTCTTTTCTTTCTTATGAAAAATAAAAAGAAGTCTTTCTCAAAGATTCTATAGACCATAGAAATGTCATATTAGAAAGTATATGATATATGAAATTGAGATAGTTACCTTTCAGAAAATTAGAGAATGTTAATGTAGATGTGTTATTCTTCGGAAGGTAGGAGAAAAGATAAAACTATAAAAATAAAAAGAAAAAGAGATGAAACCCTTTTTTAATCAAAATTCAAGTTTGAAACTCATGTAGTTAACCCATTCCATTTTCTTTTGGTTAATTCCAGAAAAATGGAACAATTGACTGCTGAGCCGTATGAGGCAGGAAACTCTCAAGTACGGTTCTAAGGGAAGGAATTTACTCACCTATTCCGACCGCGGAGAACAGGCCATTCGACAGGGAGATTCCGAAATTGCTGAGGCTTGGTTTGATCAAGCCGCTGAATATTGGAAACAAGCTATAGCCCTTACCCCCGGTAATTATATTGAAGCACAGAATTGGTTGAAGATCACAGGGCGTTCTTAATTTAATAAAAACACTCTTTTTTTTTTTAGTTCTATTTATATTATTCTATATACCCTTATATCTTAATATATATTATTTCCATATTTATTTTTATATTTCTTACTATATTTATCTTACTAAATAATCTTATTTATATATTATTATATTTAATATTTAGTTTAGAATATTTAATGCATATTTCATTTAAATGTATATTTAATGTATTTAAATGTATATTTAATGTAATTAAATGTTTGTTGTCTACATCAGTCCATCCAATAAAACTGAAAATTTAGAATAATATTCTATATATCTATTATATAAATATATTAGGCTATAGTAATAGTCAATCCAAAAATTCCATTATATCCCTTCTAAAAAAATCGTTCTTTTTCGTCTCGTATTTTGTAGAGATAAATGGTATGTGGATACAGCAGAGAATTTGCCTTTTTTCTGTTATTCAAACTAAAAGTGAAACTCAAAAAAGAGAACTCAAAAAAACTAAAAAGAAATAGCAGTATGGCCTCTAGCAATGCTGATGACTGCTCACGTAATTGGAAATAGAGTGCATAATAATCTCTTCTATTAAATTATTTAATAAGACAGACATAAAATAAATTCCATCTTTGAATTTCAAATTCAAATCTGAATCCCCTAGCCTAGGTTGCACAAAAAAATTATTGAATTGAAATTCAAAGTCCAGAAGGAGTTTTAGAGGATTCAAAAAGGTCCGTTGAGCGCCTATATCTTATGTCATAATAGATTCGAACACTTGCCCCGGATTAACTTCCGGATCATAATTGTTCTAGTGAATAACTAAAGAAAAAAATTGGAATAGATAGATGGGAGATAGAATAGAAAGAAACTCAATATAAAAATCTCTCAAAAGTTCACTAATCTTTTTTTTTTATATTGGCAGGTCTCTTTGTATGTGTTGTCCGGAAGGAGGAGGACTCAATGATTATTCGTTCGCCGGAACCAGAAGTAAAGATTTTGGTAGATAGAGATCCCATAAAAACTTCTTTCGAGGAATGGGCAAAACCCGGTCATTTCTCAAGAACAATAGCTAAGGGACCCGATACTACTACTTGGATTTGGAACCTACATGCTGATGCTCATGATTTCGATAGCCATACTAGTGATTTAGAGGAGATTTCCCGAAAAGTATTTAGTGCCCATTTCGGCCAACTCTCCATCATCTTTCTTTGGCTTAGTGGCATGTATTTCCATGGTGCTCGTTTTTCCAATTATGAAGCATGGCTAAGTGATCCAACTCACATTGGACCTAGTGCCCAAGTGGTTTGGCCAATAGTGGGCCAAGAAATATTAAATGGTGATGTTGGCGGGGGTTTCCGAGGAATACAAATAACCTCCGGTTTTTTCCAGATTTGGCGAGCATCTGGAATAACTAGTGAATTACAACTTTATTGCACCGCAATTGGTGCATTAGTATTTGCAGCCTTAATGCTTTTTGCTGGTTGGTTTCATTATCACAAAGCTGCTCCAAAATTGGCTTGGTTCCAAGATGTAGAATCTATGTTGAATCACCATTTGGCAGGATTACTAGGACTTGGATCTCTTTCTTGGGCCGGGCATCAAGTACATGTATCTTTACCAATTAACCAATTTTTAAATGCTGGAGTAGATCCAAAGGAGATTCCACTTCCTCATGAATTTCTCTTGAATCGGGATCTTTTGGCTCAACTTTATCCCAGTTTTGCCGAGGGAGCAACTCCATTTTTCACCTTGAATTGGTCAAAATACGCGGATTTTCTTACTTTTCGTGGAGGATTAGATCCAGTAACTGGCGGTTTATGGCTGACTGATATTGCGCACCATCATTTAGCTATTGCGATTCTTTTCCTGATAGCTGGTCACATGTATAGAACCAACTGGGGGATTGGTCATGGTATAAAAGAGATCTTAGAGGCCCATAAGGGTCCATTTACAGGCCAGGGTCATAAAGGTCTATATGAGATCCTAACAACTTCATGGCATGCTCAATTATCTATTAACTTAGCTATGTTAGGCTCTTTGACTATTGTTGTAGCTCACCATATGTATTCTATGCCTCCTTATCCATACCTAGCTACCGACTATGGGACCCAACTATCATTGTTCACACATCACATGTGGATTGGTGGATTTCTCATAGTTGGTGCTGCTGCGCACGCAGCCATTTTTATGGTAAGAGACTATGATCCAACTACTCGATACAACGATCTATTAGATCGTGTCCTTAGGCATCGCGATGCAATCATATCACATCTAAACTGGGTATGCATATTTTTAGGCTTTCACAGTTTTGGTTTGTATATTCATAATGATACCATGAGCGCTTTAGGGCGCCCCCAAGATATGTTTTCAGATACCGCTATACAATTACAACCCGTCTTTGCTCAATGGATACAAAATACCCACGCTTTAGCACCGAACACAACGGCTCCTGGTGCAACAACAAGCACCAGTTTGACTTGGGGCGGTGGTGATTTAGTGGCAGTGGGGGGCAAGGTTGCTTTGTTACCTATTCCATTAGGAACTGCAGATTTTTTGGTCCATCACATTCATGCATTTACAATTCATGTAACGGTATTGATACTCCTAAAGGGTGTTCTATTTGCTCGTAGCTCGCGATTAATACCGGATAAAGCAAATCTCGGTTTTCGTTTCCCTTGTGATGGACCCGGAAGAGGAGGGACATGCCAAGTATCCGCTTGGGATCATGTCTTCTTGGGGCTATTCTGGATGTACAATGCAATTTCAGTAGTCATATTCCATTTCAGTTGGAAAATGCAATCAGATGTTTGGGGTACTATAAGCGATCAAGGGGTAGTTACTCATATCACAGGAGGAAACTTTGCGCAGAGTTCCATTACCATTAATGGGTGGCTCCGCGATTTCTTATGGGCGCAAGCCTCCCAGGTAATTCAGTCTTATGGTTCTTCATTATCTGCATATGGTCTCTTTTTCTTGGGTGCCCATTTTGTATGGGCTTTTAGTTTAATGTTTCTATTCAGCGGGCGTGGTTATTGGCAAGAACTTATTGAATCCATCGTTTGGGCTCATAATAAATTAAAAGTTGCTCCTGCTACTCAGCCTAGAGCCTTGAGTATTGTACAGGGACGTGCTGTAGGAGTAACCCATTACCTTCTGGGTGGAATTGCCACAACATGGGCATTCTTCTTAGCAAGAATTATTGCAGTAGGATAATGGCTAGGAGGATTTGAAAAGCATTATGGCATTAAGATTTCCAAGGTTTAGCCAAGGTTTAGCTCAGGACCCCACTACTCGTCGTATTTGGTTTGGTATTGCTACCGCACATGACTTCGAGAGTCATGATGATATTACTGAGGAACGTCTTTATCAAAATATTTTTGCTTCGCATTTCGGACAATTAGCAATAATTTTTCTGTGGACTTCCGGGAATCTGTTTCATGTAGCTTGGCAGGGAAATTTTGAGACATGGGTACAGGATCCTTTACATGTAAGACCTATTGCTCATGCAATTTGGGATCCTCATTTTGGTCAACCGGCTGTAGAAGCTTTTACTCGTGGGGGTGCTCTTGGTCCAGTGAATATTGCCTATTCCGGTGTTTATCAGTGGTGGTATACAATCGGTTTACGTACTAATGGGGATCTTTATACTGGAGCTCTTTTTCTATTATTTCTTTCAGCCATATCCTTAATAGCGGGGTGGTTACACCTACAACCGAAATGGAAACCGAGCGTTTCTTGGTTTAAAAATGCCGAATCCCGTCTTAATCATCATTTGTCAGGACTATTCGGAGTCAGTTCCTTGGCTTGGACAGGACATTTAGTTCATGTCGCTATTCCAGGAGCTAGAGGGGAATACGTTCGATGGAATAATTTTTTAGGTGTATTGCCACATCCTCAAGGATTAGGTCCACTTTTTACAGGCCAGTGGAATCTTTATGCTCAAAACCCAGATTCCAGTAGTCATTTATTTGGTACCCCTCAGGGAGCAGGAACTGCCATTCTAACACTTCTTGGGGGATTCCATCCACAAACGCAAAGCTTATGGCTGACCGATATTGCGCACCATCATTTAGCTATTGCGATTCTTTTCCTGATAGCTGGTCACATGTATAGAACCAACTTCGGGATTGGCCACAGTATAAAAGAGATCTTAGAAGCACACATTCCTCCAGGGGGTAGATTGGGGCGTGGACATAAGGGTCTTTATGACACAATCAATAATTCACTTCATTTTCAATTAGGTCTTGCTCTAGCCTCTTTAGGAGTTATTACTTCCTTGGTAGCTCAACACATGTACTCTTTACCTGCTTATGCGTTTATAGCGCAAGATTTTACTACTCAAGCGGCGTTATATACTCATCATCAATACATCGCAGGATTCATTATGACAGGAGCTTTTGCTCATGGAGCTATATTTTTTATTAGAGATTACAATCCAGAACAAAACGAGGATAATGTATTGGCAAGAATGTTAGACCACAAAGAAGCTATAATATCGCATTTAAGTTGGGCCAGCCTGTTTCTGGGGTTCCATACTTTGGGACTTTATGTCCATAATGATGTCATGCTTGCTTTTGGCACTCCGGAAAAACAAATCTTGATCGAACCCATATTTGCCCAATGGATACAATCTGCGCATGGTAAAACTTCATACGGCTTCGATGTACTGTTATCTTCAACGAATAGTCCGGCGTTCAATGCGGGGCGAAGCATATGGTTGCCCGGTTGGTTAAATGCTATAAATGAGAGTAGTAATTCTCTATTCTTAACAATAGGACCCGGAGATTTCTTAGTTCATCATGCTATTGCTCTAGGTTTACATACAACTACATTGATCTTAGTAAAAGGTGCTTTGGATGCACGTGGTTCCAAGTTAATGCCAGATAAAAAAGATTTTGGTTATAGTTTTCCTTGCGATGGTCCGGGACGAGGTGGTACTTGTGATATTTCGGCTTGGGACGCATTTTATTTGGCAGTTTTCTGGATGTTAAATACGATTGGCTGGGTTACTTTTTACTGGCATTGGAAACACATTACACTATGGCAGGGTAATATCTCACAGTTTAATGAATCTTCTACCTATTTGATGGGATGGTTAAGAGATTATCTATGGTTAAACTCTTCACAACTTATCAATGGATATAACCCCTTTGGTATGAATAGTTTATCCGTCTGGGCATGGATGTTCTTATTTGGACATCTTGTTTGGGCTACTGGATTTATGTTCTTAATCTCCTGGCGCGGATATTGGCAGGAATTGATTGAAACTTTAGCATGGGCTCATGAACGCACACCTTTGGCTAATTTGATTCGCTGGAGAGATAAACCAGTGGCTCTTTCCATTGTGCAAGCGAGATTGGTTGGATTAGCCCACTTTTCTGTAGGTTATATATTTACTTATGCAGCGTTCTTGATTGCCTCTACATCGGGCAAATTTGGTTAATGTAATTTTTTTTTGTATCCGCATCCTTTCCTTCTATGGAGAAGGTGGTTTACAGACCTCTTCTATATTCAATTTCTACTTCTATTTCTACATCTAGGATCCGACTTGTATGATTGATTGATACTAATAGGAAATTAACCATTATGGCAAGGAAAAGTTTGATTGAGAGGGAGAAGAAGAGAAAAAAATTGGAACAAAAATATTATTTGATTCGCCGATCCTCAAAAAAAGAAATAAGCAAAGTTCCGTCGTTAAGTCAAAAATGGGAAATTCATGGAAAGTTAGAATCACTACCGCGTAATAGTGCACCTACACGTCTTCATCGACGTTGTTTTTTGACCGGAAGACCAAGAGCAAATTATCGGGATTTTGGGTTATCTGGACACATACTTCGTGAAATGGTTAATGCATCTTTGTTGCCTGGTGCAACAAGATCGAGTTGGTAAGGGTAGGTTGAAAAATTCTCTTCAATGTTTTATTCATTTTTATGATCAACGATCATAAGAGGGCCCCTTTACCATTCTGTACAAATGGTTTATTCTATTTGTACAGAATGATAAAGGGGCACATTCAATCTTTGTTTGTGCATTAGTTGTCAATTCTTCTCTTTACCGCGGGGTAGAGCAGCTTGGTAGCTCGCAAGGCTCATAACCTTGAGGTCACGGGTTCAAATCCCGTCTCCGCAACAGTTTTTGATAAAAGCAGGAATTCAAGAAAAGGGGGGGAGATACTATCACAGTCAACTCTAACAATTTTTATTACTTTTTAATAATTTAATAATCGATTTAATAAAGTACTAAGGGCAGGGGCGGATAGCGGGAATCGAACCCGCGTCTTCTCCTTGGCAAAGAGAAATTTTACCATTCGACTATATCCGCATTTTTGAATCGTATTTGATACGTAATATATCAATCTTATTTGTGCAGAGCTAGGTTTGATACTCCGTTAGGCGTAATTTGAAAGAAAGTCGAAAAATGGAAAATATATGAAATATATATATGAGATCTCCCTATTCTATTAATAAGGATTTATCTATTAATAGAAGATTAATTTAGTAATAGTTCTTTCTATTAATACTTCTATATTAATACTTATAATATAAAAGGATTAATCGTAGAAATTAGTCGTATAAATAGAATAAATAAATAGAATAGTATTGAATAGTATTCAATTTGAGAAGAGAATCTTTATAGAGGATTTCGAATAGATTCGAAATTTAATAGATTAATAAAATCTATAAATCTGAATATATTACTCCTATTGAATATTCAAATTCATTTTTCTATTACTATTTTTTTTATTTTGTGATTTTATTCTATAAATTTAATTATATTAAATTTATAGATTTTGAAAGTTGAATTCAATTTCTATTTTGAGATTTGTTTTTAAGTTTTACAATATACCATAACAATATACCCTCCCTATATATAAATATAAGATGATATAAATATTAAGTATAGAAGATTTTTCCAATAGAAAAAAAAGTTTGACCCCTCCCTCCCTATAATGTCTTAGTTTTCTTTATTTTTATTTGGGGGCTTATATATTCCATTTTTTTAATTTTAATGTGCCTCACAATTCGAAAGAATTCGTGGGGAGGGGTCATTTCAGTTCATTTTTCGATCTATAACAAATAGCTTCAAGAGATGATAGAATTAAGAATACCCACTAAAAAAACTAATACAATCCATAATGAGGTACCGGAAAATACAACATTTTTGTTACTTGACCAACCATCAGGAGAAGCAAATACAACCGGTACACTAATCAATAAAATTGATGAAGTAGCAATTAATGCAAAAACAGCCAATTGGAAAGCTATAGTCATGTTTCTAATCCTCCAATTTACCAACAAAAGAAAACTATACCATTTGATCCCAACTCCTCGATTCCGTTATCAAAAAAAAATTGTAATAAAAAAACATATTTTGGGGTTTTATCATGAATCTATTGATTTTATATGACGTATTACCTACCCCTTTCTTTTTAGGCATGGATCGAAGGTTTGTTTTTATTTCAGAAAAAGACATGCTGGATCATGCATCTTCTATAATATTTTGAAGAATTAAAAGTGACCAATTGATTCACACTGGATATCTATGCCATCGATCATCGATCGATACTAACTATATTAATTCATATAGTTATGTTCTATTCAGTAGAATAAAGATAAAATAGAAATTGGCTTTTTGGTTGGAGAGATGGCTGAGTGGTTGATAGCCCCGGTCTTGAAAACCGGTATAGTTCACAACACGAACTATCGAGGGTTCGAATCCCTCTCTCTCCTTTTGTTTTTGCTCGACGAAAGTATTCTTTTTCTTTTATTGGTTTTGGTTGGTTCGGTTTTTTCGGGCTCGGCGATACTACCACTTAGCCGAGCCCGAAAAAAAAAAGATTCAGAATTTCGATATAATTAGATTAGATAGAAATGGATTAAAACGAGAAGTAAAATACTTTTTATTTTTGATTTTAATCTGACCCGCTCGACTCAACCCTATATGTATGGTAAAATCAACGTGATTCCTACTTCAAGCATTAGATCTCATATCTCAATTAAGAGGAGTCATGGAAAGAACAGGTTCAAAATCGCGATCAATTCCTTTTTCAAATCCTGCGGCAGCTGCGCGAGCTCTTCCCGCGTGCCATAAATGACCTACGAATAGGAAGAATCCTAGAACAAAATGAGAAGTAGCTAACCAACTTCTAGGAGAGACATAATTGACTGCATTGATCTCGGTAGCTACGCCACCCACGGAATTTAAAGAACCTAAAGGAGCATGAGTCATATATTCCGCGGAACGACGTTCTTGCCAAGGCTGTATGTCTTTTTTAAGTCTACTCAAGTCCAAACCATTGGGACCTCTTAGAGGTTCTAACCAGGGAGCACGTAGATCCCAAAAACGCATAGTTTCTCCCCCAAAAATTACTTCTCCGGTCGGGGAACGCATTAAATATTTACCTAAACCGGTAGGTCCCTGAGCGGATCCTACATTAGCCCCAAGACGTTGGTCTCTAACTAGAAAAGTAAATGCTTGAGCTTGAGAAGCTTCTGGACCAGTGGGCCCGTAAAATTCACTCGGATAAGCGGTATTATTAAACCAGACAAAGCAACAAGCAATAAAGCCAAAAACAGATAAAGCACCTAAACTATAAGACAAATAAGCTTCTCCGGACCATACAAGTGCACGCCGAGCCCACGCAAAAGGTTTGGTTAAAATATGCCAAATTCCACCAAGTATACAAATCGAACCCAACCATACATGCCCCCCAATTATATCTTCCAAATCGTCCACACTAACAATCCATCCCTCTCCTCCAAAAGGTGATTTTAGTAAATAACCAAATATAATACTTGGACTAAGGGTCAAGTTGGTAATTTTTCTTACATCCCCCCCTCCCGGAGCCCAGGTATCATATATACCCCCAAAATAAAGAGCCTTGAATACTAGAAGAAAAGCACCTATGCCTAACAAGATTAAGTGAATACCTAAAATTGTAGTCATTTTATTTCTATCTTTCCATACATAACCGAAGAATGGAAAAGATTCTTCAAGAGTCTCAGGTCCCAGAAGTGCATGATAAATACCACCAAAGCCCAATACTGCAGAGGAAATTAAGTGAAGTACTCCGGACACAAAGTATGGAAAGGTGTCTATAACCTCCCCCCCAGGACCTACCCCCCAACCTAGAGTTGCTAGATGGGGAAGTAAAATTAAGCCTTGCTCATACATGGGCTTCTCGGGTACGAAATGAGCCACTTCAAATAGGTTCATTGCTCCGGCCCAGAATACTATTAATCCGGCATGGGCTACATGAGCTCCCAGTAGTTTACCGGATAAATTGATAAGTCGGGCATTTCCGGCCCACCAAGCGAAACCGGTAGTTTCTTGGTCACGACCTGTTAAAGCTAAAGTTCCATTAAAGAGCGTTTCCACGTGGTAGAACCTCCTCAGGGAATATAAGGTTTTCATGAGGCTGATCTTGAGCCGCCATCCACGCGCGAATACCTTCGTTTAAAAGAATATTTTTGGTGTAGAAAGTCTCAAATTCAGGATCTTCTGCTGCACGTATTTCTTGAGAAACGAAGTCATAGGCACGTAGGTTCAAGGCCAGGCCGACTACTCCAAGAGCACTCATCCATAAACCAGTTACAGGTACAAATAACATAAAGAAATGTAACCAACGTTTATTGGAAAAAGCAACCCCAAAGATTTGGGACCAAAAGCGGTTAGCGGTGACCATTGAATAAGTTTCTTCAGCTTGGGTTGGGTTAAAAGCACGGAATGTATTTGCGCCATCACCATCTTCAAATAAAGTATTTTCCACGGTAGCACCATGAATAGCGCATAGTAGTGCAGCGCCCAATACACCAGCAACTCCCATCATATGAAATGGGTTTAATGTCCAATTATGAAACCCTTGGAAAAATAGGATGAATCGAAATATAGCTGCTACACCAAAACTGGGTGCAAAGAACCAACCAGACTGACCCAGTGGATAAATCAGGAATACGGAAACAAAAACAGCAATTGGACCAGAGAATGCGATTGCATTATAAGGGCGCAATTGAACAGATCGAGCAAGTTCAAATTGACGTAACATGAAACCTATTAATGCGAAAGCGCCGTGGAGAGCAACAAAAGTCCACAGACCACCTAATTGACACCAACGGGTAAAATCTCCTTGTGCTTCAGGACCCCATAGTAACAACAAAGAGTGTGCTAAACTATTAGCAGGAGTAGAGACTGCAGCGGTTAAGAAGTTACAGCCTTCCAAATAGGAACTTGCCAATCCATGAGTATACCATGAAGTTACAAAGGTTGTACCTGTGAACCAACCCCCCAAAGCGAAATAGGCGCAAGGAAAGAGCAACAGACCGGACCAACCCACAAAAACGAAACGGTCCCTCCGTAACCAGTCATCCATAATATCAAATAAATCATTTTCATCTTTGGTAAATTTACCAAGAGCTATAGTCATAGTGATCCTCCTATTCAACTACTTCAACCATTTCCGAACACCTCCTAGCATTTTGGGGATGGGACCTTGGAGGCTTTTCTCATTTATATAATGATTCTTTTTCTCGTAGATTTCCCTTCTTTTCTAATGCGTTTCGGATATAAAAATCATTTATTGCTCTATGGATACCTAGGTTAAGTTGAATCCATGAACTCAATCCGGCTATTCCTTTTTTTATTCTTCTAAATCAAATCCCCTAAGTCATGAATGGTTAATTGTCTTATGACTCATAAATTTACTCATAAATCTGATAGAAATTTTTTTTTAACAATTTTTCAAGAGAAAAATGATACCTTTTCTCGTTCGCGCTACCAGCGGAGCCCGGGCACACTCCGTTCCTTTGATCAAAGAATAATATTCAAAGAATATTTTTGTGAAATTGAAAAAATAAAAAAAAAATGTTTTCAAAATTCTTCTAATTTTTATGTCTAGGAAACTGGCTTATTTAGTACTTTCTATTTTTTATTACTTTTCTATTTGAATCTTATTTCAAGATTTTTTCTTTTAGTGTCGTTTTTGTTCTATTTTCCTTTCTTTCAGTTAAAAAAAACTCCAAAGTCTACTTTTTTGTAGATCACGGTAAGAGAAAGAGAAATTTCTAATATTTTTTCTATTTACTTTTTCGATATTTTTATCTATCTATCTATCTATCCGAGTAATTAATATTAATTGAATTAAAATATTTTAATTAATATTAAATAAAATAATAGAAATAATAAGAGAAGAGACTGTAAGTGAAAAGTCTCTTTCTCCCAGTCATTAATTGCCGGAAATATACCGGAAGCACCGATAGAAAAAGAAAATATTTGATACGTGAAGCCATGATTTGATGTATTTTTTTTATATATCATATCCCATTTTATAGAAATGGAAATTGATCTTCTCTTGTGTTCAAAAAAAAATGACTTGTATTTTGGAGCTTGGAATAAGCTCTAGAAAGGGAATATAAAAATATTCCTATAGAATCTTGAGGAACGGGAGGATTTAATCGTAAATATCGACTAATTCTTACGAAGTACAAATCAAAAAGAAGTCTAAAAAAAAAAGATAAATTTCATCTATATCGAATTTGAATATCAGAATAGTAGATATAGTTCTGATTCAATGGGTTAGGTCCACTTACTTTTTTTTTAATGTTTCGAAATTTTTTTATTGGAATAATCGAAAATAGCAATATAAAGAAGATATCATTATTCATTAAATAAAAAAAAGAGACTGATAAAAATGTTCTACTTTATAAATAGACTAAGTACTAAATAGACTAAGTAGAAATTGTTTACTAAAATTTGATTATCATTCATTAGAATGATAACAATAGTTTATTACAATTCAGAATTCTATTTTCTACTGAAATTAGACTCTTAGTTTTTTTTTTTTCGAAAAAAGAACAACAACAATATCTCTATTCTGCATTCAAATACGAAAACTACAAAAGACCAATACTACTGCTGAGGTTTTGTTTTATGAGAATGAAAAAGGGTCGGGCTCAAAGCCCCTTATCGGATTTGAACCGATGACTTACGCCTTACCATGGCGTTACTCTACCACTGAGTTAAAAGGGCTCCGCTTGATTCAATTCCTTATTCAGCAATAAGCCAATATGAGTCTAGTACAGATATTTGTTACTGAATATACTTCTTAATATAGATAATATTAGAATATCCGTTAGAATATATGCACATAGATATATCTATTATCTACATATCGACTCATTAAAGGACAAAAAATTCGATTTACCTAGTGAAAAAACATATAGTTAATAAAAAAGTTTATTGATATTAGATTTGATTTTGAATGATATGATATCGATGTTATCATATCAATGGAATTTGAAATAAATTCAAAAGCGATTCGAATTCTGGTTATCCTCATCATAACGAAATTCATTGTATTGGGTATTGATACATGTACCCACCAATTCAAATAAATATTTTATTGAATCGTTGCAAAATGGATTCCAATTTTCCTGCTCTTGAACCGATTCTTATTGAAAAAAAAAAAATAACTTGTTGATCCATATCCTTTTACCCCGATTTCCATATTTATTCGTGGTTTTTCCGGCTTAGGATGAGACAGAGATATATTTATTTTTATAAAATGAATAAAAGAAATGAAGTTTTAACCCACGCTACGCCTTTTCTAGCAAACCAACCACTCCACGAAAGATCCTACTTTTTTTGGAATTATAGATTGGCGATTGGAATGAACAATTTAGAAATCGTGATGATGAACTCCCCAAATATATGGTATGGAGTTTTGAAAAAAAGGGGGGGGGAGATCCTTCTGAGCGAATCATATCATTCCAATCTATTGACAATTAAAAAAAAAACTGTTTATACTAAGAACATAGCATAACGGCGGTCGGGAAAGTGGGCCCCCATCGTCTAGTGGTCCAGGACATCTCTCTTTCAAGGAGGCAACGGGGATTCGACTTCCCCTGGGGGTAGGGTACTACGAAAGGAAGGTGATCATGGATCATCTAAAAAGAATCAAATTGATTCTTCCTGGGTCGATGCCCGAGTGGTTAATGGGGACGGACTGTAAATTCGTTGGCAATATGTCTACGCTGGTTCAAATCCAGCTCGGCCCAATAATTTGCCGATCCACCATAAAAAGATATAACCATTTGTTGTTCTCCGGAAATGGCCGATATGCTCAGATATGGGAGAAAATAAAATGTGATAAATCTTTAGGGATCTTTTTTTACGGACCATATATACATATAAAATTCAAATCTTGTTAATGATCTAGATCCTTATTAGGATCTCTAAGTATAATATAAAAAACGATTAAATAAAAAAAAGATAAAAAAAAAGACTCTTTCTTTATTTAATTTCTTTTGTATTGATGGATTCATTTTTCAATTGATTTGGCAATAATGAATGAAGGGATTACAAGTAATCCATGTCGATCTCTAAAGTGCGTATTGATATATCAATTCAATAAATATATCTATTTATATAATTGAATAATAATAAAAATAATGGATATATGATACGTCTCTGTCAGTTAATTAAAGCAAACGATTCTATAATCTAAAATAATAAAAACAAAAGGTTTGAATGAAAGCATAAGAATTTCTATGCTGTACGCCCCTTTCCTGGGATTGTAGTTCAATTGGTCAGAGCACCGCCCTGTCAAGGCGGAAGCTGCGGGTTCGAGCCCCGTCAGTCCCGAATGAATAAAAATCCAAAAAAAGACACCAATTTGTATGTGAAAGGGAATCCTAATAACAAAAAAATATCATTCCTAAGAGGGATCCCCTCTTTTTTGCTTCGTGGGAACCCTTATCTAATTTGAAATTCAAAAGTTAAAAAAAAAAAAAGAATTTTTGATTGCATCAGAAACGACATTTTTTGAATTTGGTATGGATAAAAGATCTTCCTATGTTATACTATTCCATTCTCGACGATGAATCGATTTGATAGCTTAGCTTAGATATTGTTATTCATGATATTATATTGGTTCTATTTGATATCATCGAGATGTGATTTAGACCATTGAATTTGCTGACGAAAGATTTACCATCTCTATGGGATTAGATCCCGAGTTATTTATTGGAAATAAAAGAAAAAAAGCATAGAGATTATGGAAGTAAATATTCTGGCATTTATTGCTACTGCACTGTTCATTCTAGTTCCCACTGCCTTTTTACTTATAATTTATGTAAAGACGGTAAGTCAAAGTGACTAATTTGACTTAAAACATGATTTCATTTCTTAATTCATGTCAATACAGTGAATGAAAAAAAAGATTCTATTTTTGCTTAAGATTTAATAAATGAAATAATCGGACTAGAAGCAACAGAATTCTATAAAATCTGGATAGATAATATGGTAGAAAGAAATCAATTTGATTTCTTTCTACCATATTATCTATATTATCTATTCTATAATTGTAGTGCAAAAAGTTTTACTCTATAATATAATATGGATCAATCTACAATATGTATCTAAATATTCAGATCGACCTTCTTATATATAGACTTATATATATCGAATTTCAATTCCATTACATCATTATATCTAATGTACATAGTAGCTCCAATTTTTTCTTTATTTCATCCATTTTTTGTATTGGTTCCACTAAAATATATATGTAATAATCCAAAAGCAACTCTTATTTTTGCTATTCAAATTTATGGGTTTCTGATTCTTAATATCAATCCCGGCCCGGTATCATATAAAAAAATTGAGTAATACTTTTAGCATTTCCAAGAAGTAATTGATTAAATAGTTGGAATAGTTGTAATAGTTAACAAATGATCGGTAGTTTCTACGAGAAGCTTTTTCTGTATTTTGAAAAGATTGGTAGTCAACCCCAATCTTTTTTACATTTTAACCATGATTGCAAATAAATGAGTTCAATAAAGAACTTAGAAATCCAACTTTGAAAAGAGGGGAAAAAAGGGAAAAGGGGTGTTAAAGGGGGTTCCGCGGTTACTCATTTTCGATATATAACTTTGGTAAGAGCCAGTTCATCTAAATAGAAATCTTAGGAAGAATTAGGTTGGAATAGGAAAAAATTTCCTATCTTTTTTTCATCCCCTTAACAAGAATAAGGTAATAATTTCACTATTTGGGTGATTGACAGAGTATTTTGTATTTAGTATGCATAGAATACATTACACCACTCAAATAAAATAGACTTCCGAAATGCGGATATATTTGAATTAAAGGAATTGGTATGGTATTAATTAAAAGGAAATGAAAAATATTCAATAGAAAAATTTAATAACCCAGCTAGAAAACAATTGATACAGTTGGATCCCCCACCCCAATTAGTCGTACCTTTAAAGTCCACTTCTTCCCCATACTACGAGAGAAAGGGAAAATGTGAAAACTACCATTAAAGCAGCCCAAGCAAGATTTACTATATCCATGTGAATTTTTTCTCCTATCTCTATAAAAAATATCACTATGAAGGAATTATTTTACTATTGTTCACTAATTCTTGTTGTTTTTTTTTGGTATTAATCTAATCACTGAGAATACTAGAAACTATAATAACTATATATATTTATTTAAATCGCTGGTACAGAGTCAAAGGGGGATTCGATTCTGCACTAAAACTATTATATTAACACGAAACAATTCAATAAATTCTATTAGAACATCAAACAAGTTTTGATCAGATTTCTAGTAGAGTCGGAAAACATTACAGATAAATTCGTTTTTCCTCTCATTTTTTTAATTAAAAGGTCAAAATTCAATTCTCTTGTCGATCAGGCGACACCCGGATTTGAACTGGGGAAAAAGGATTTGCAGTCCCCCGCCTTACCGCTCGGCCATGCCGCCAAAACGATATATATATGAGAATACCCTTTTTTTATTGAAAAAGAGATATGCACTTTGATCGACAAACGCAATAATGGAAGGACAAAACGGAACCGTTAACTATACAATTCCTGAACAATTCTTGAAATCGAAATGAGAAGATGGTTTTGTCGTTATGAGATAAAAAAAAATGCAATTTGATACAAAATTTATCAATATTGCTTTTTTTATTCAAAAAACCTTCTCCATTTTAATTATAACAGTAACTGTCAGTATATGTAAACCCTAGAATATAACTAGAAATTGTTACAGAGATAATATCTATCGGGTATCATATCCGTATTCCGCATATGATACGTATATACCAGAATTTGAAATAAGATTCTCGTGCTTCCATAATTGAAAGAAGTTTTCCTTGAAAAAATAAATTCAATAGAAATTGAAAAATTGACTACGACATGCTCTGTACCGAATAAATAGGACTGCTATAAAAGGAAGAGACATGTATCTAATCTGGATACTAGATATATGGCTAGCTATAGCAACGGAAGTTAGATTTGTGCAGGTTTAATAAATATACTAGCTTTATTACGTATTCCAATTGTATTCTCAAATAAGAAGGGGTGGTGTGTAAACTCTCCCACCTTTGTAAATTCGAATTCTCCCTATTAATATAATAGAAATCTATATATATAATTTTGATAATTTTGAATTTGGAAAAAAAAAATTGAAAAGGGAGGGATTAAGTATTCTAAAATGAATTCTATGATTTCTATTATATTGTTCTATATTATATTGTTTAGGATTATTAGATTAGGTTTTTATCGAGCCGAACAAATCCCGAGTCGATTTTTTTCCCGGTATCCAAATCGAATTGAAATATGTAATATCATAACATAATAATGTTATTATGTTATAAATGGAATCCATTTTTTGGATATTCTAAAAAAACCAAGAAGTCGAGTTGGATCGTTTCAATTCCTTTCCATTTGGATTCTATCCGTTTGTTTTGTTGCAAATTCAAATTTGAGTATTAAATTCGATTCCCACCTTTTTTGTTTCTTCCTAACAGGTATTTCCTATACGGGGTTGGTAAAAAAATTTCATGTGATTCGGTAAAAGCAACAACAATTCCATTATTGCTAATTTTATTCATGTTATTCGATGAATAATGAGACAGCAAATGATGGGACATTTTCTAAAAAATACAAGGGGAAAATAAAAAATGATTGGGGGTGAAAATGCGGGAATGTCTACAATACCGGGATTGAATCAGATACAATTTGAAGGGTTTTGTAGGTTCATTGATCGGGGCTTAAGAGAAGAACTTTATAAGTTTCCAAAAATGGAAGATCTGGATCAAGAAATCGAATTTCAATTATTTGCGGAAACATACCAATTGGTAGAACCCTTGATAAAAGAAAAAGATGCTGTATATGAATCACTTACATATTCCTCTGAATTATATGTATCTGCGGGATTAATTTGGAAAAACAATAAGGATATCCAAGAACAAACAATTTTTATTGGAAATATTCCTCTAATGAACTCCTTGGGAACTTCTATAGTAAATGGAATTTATAGAATTGTAATCAATCAAATATTGGAAAGCCCTGGTATCTATTATCGGTCAGAATTGGACCATAACGGGATTTTGGTCTATACTGGCACTATAATATCGGATTGGGGAGGGAGATTAGAACTAGAGATTGATAGAAAAGCAAAGATATGGGCTCGTGTCAGTAGGAAACAGAAAATATCTATTCTAGTTCTACTATCAGCTATGGGTTTGAATTTAAACGAAATTCTAGAGAATGTTTGCTATCCCGAACTCTTCTTGTCTTTCTTGAATGATAAGGAAAAAAAAAAAATTGGGTCAAAAGAAAACGCCATTTTGGAGTTTTATCAACAATTTGCTTGTGTAGGCGGAGATCCTGTATTTTCTGAATCTTTGTGCAAGGAATTACAAAAAAAAATTTTTCACCAACGATGTGAATTAGGAAGGATTGGTCGACGAAATCTGAATCGAAGATTGAATCTTGATATACCTCAGAACAATACATTTTTGTTACCACGAGATATATTGGCAGCTGCCGATCATTTGATTGGAATGAAATTTGGAATGGGTACACTTGATGATATGAATCATTTGAAAAATAAACGTATTCGTTCCGTAGCAGATCTCTTACAAGATCAATTCGGATTGGCTCTGGTTCGTTTAGAAAATATGGTTAGAGGAACTATATGTGGAGCAATTAGACTTAAATTGATACCGACTCCTCAGAATTTGGTGACTTCAACTCCACCAACAACTACTTTTGAATCTTTTTTTGGATTACATCCATTATCTCAAGTTCTGGATCGAACCAATCCATTGACCCAAATAGTTCATGGTAGAAAATTGAGTTATTTGGGCCCCGGAGGGGTGACGGGGCGAACTGCTAGTTTTCGGATACGAGATATCCATCCTAGTCATTATGGACGCATTTGTCCAATTGATACGTCTGAAGGAATCAATGTTGGACTTATTGGATCTCTAGCTATTCATGGGAGAATTGGTCGTTGGGGGTCTATAGAAAGTCCATTTTATGAAATTGATAAGAGATCAAAAAGAATACGGATGCTTTTTTTACCACCAAGTAGAGATGAATACTATATGGTAGCTACAGGAAATTCTTTAGCACTGAATCGAAGTATTCGGGAGGAACAGATTGTCCCAGCGCGATATCGTCAAGAATTTCTGACTATTGCATGGGAAGAGGTTCATCTCCGAAGTATTTTCCCCTTTCAATATTTTTCTATTGGAGCTTCGCTCATTCCTTTTATCGAGCATAATGATGCGAATCGAGCTTTAATGAGTTCAAATATGCAACGTCAAGCAGTTCCGCTTTTTCGGTCCGAAAAGTGCATTGTGGGAACGGGATTGGAACGCCAAGTAGCCTTAGATTCGGGGGCTTCCGCTATAGCGGAACACGAGGGAAAGATCTTTTATACCGATACTGAAAAGATCCTTCTATTGGGCAATGGGGAGACTTTAAACATCCCATTGGTTATGTATCAAGGTTCTAATAAAAATACTTGCATGCATCAAAAACCTCAAGTTCAACGCGGTAAATGCATAAAAAGGGGTCAAATTTTAGCGGACGGTGCTGCTACAATTTTCGGCGAACTTGCTTTGGGAAAAAACATATTAGTAGTTTATATGCCATGGGAGGGTTACAATTCTGAAGATGCTGTACTCATCAGCGAACGTCTGGTCTATGAAGATATTTATACTTCTTTTCACATACGGAAATATGAAATTCAAACTCATGTGACAAGCCACGGTCCTGAAAAAATCACTAAGGAAATCCCACACCTAGAAGCCCATTTACTCCGAAATTTAGACAAAAATGGAATTGTTACCCCCGGATCTTGGGTAGAGACGGGCGATATTTTAGTGGGGAAATTAACGCCTCAAATGGTACAAGAATCCTCGTATGCCCCGGAAGATAGATTATTACGAGCTATACTTGGAATTCAGGTATCCTCCTCAAAGGAAACTTGTCTAAAACTACCTATAGGCGGTAGAGGTCGAGTTGTTGATGTAAGATGGATTCAAAAAAAAAGAGGTTCCAATTATAATCCAGAAACTATTAGAATATATATATTGCAGAAACGTGAAATCAAAGTAGGTGATAAAGTGGCCGGGAGACATGGAAATAAGGGTATCGTTTCCAAAATTTTGCCTAGACAGGATATGCCTTATTTGCAAAATGGAAGACCCGTTGATATGGTCTTCAACCCATTAGGAGTTCCGTCAAGAATGAATGTAGGACAGATATTTGAATGCTCACTCGGATTAGCGGGGGATATGCTAGATAGACATTATCGAATAGCACCCTTTGATGAGAGATATGAGCAAGAGGCTTCGAGAAAACTAGTATTTTCTGAATTATATGAAGCCAGTAAACAAACGTCGAATCCGTGGATATTTGAACCCGAGTATCCGGGCAAAAGCAGAATATTTGATGGAAGAACAGGGAATCCTTTTGAACAGCCTGTTATAATAGGAAAGCCTTATATCTTGAAATTAATTCATCAAGTTGATGATAAAATACACGGACGTTCTTGTGGGCATTATGCACTTGTTACGCAACAACCCCTTAGAGGAAGGGCTAAACAAGGAGGACAGCGCGTAGGTGAGATGGAGGTTTGGGCTCTCGAGGGATTTGGTGTTGCTCATATTTTGCAAGAGATGCTTACTTATAAATCTGATCATATTAAAGCTCGGCAAATAGTACTCGCGACTACGATCATTGGACGAACAATACCAAAACCCGCGAACGCTCCAGAATCCTTTCGATTACTCGTTCGAGAACTACGATCTTTAGCTATGGAATTGAATCATTTCCTTGTATCTGAGAAGAACTTCAGGATTCATAGGAAGGAAGCTTAATTGGATGGAATCATCATTTTTACTCTATGATTGATCAATATAAACATCAACAACTCCGAATTGGATCGGTCTCTCCTCAACAAATAATTGCTTGGGCAAAAAAAATCTTACCTAATGGAGAGATAGTTGGGGAGGTAACAAAGCCCTATACTTTTCATTACAAAACTAATAAGCCTGAAAAAGATGGATTATTTTGCGAAAGAATTTTTGGACCTGTAAAAAGTGGAATTTGTGCTTGTGGAAATTATCGAGTGATCGGAGAGAAAAAAAAAGACAACCAAAAATTTTGCGAACAATGTGGGGTAGAATTTGTTGATTCTCGGATACGTAGATATCAAATGGGCTATATAAAACTCGCATGCCCAGTAACCCATGTGTGGTATTTGAAACGTCTTCCTAGTTATATCGCGAATCTTTTGGATAAACCTCTTAAAGAATTAGAAGGTCTAGTTTACTGCGATGTGTGATTTGATCAAAATTTTTATTGTACAGATTTTGAACAATAAACTGTCATTCCAATCAATTGATTTGGGATGTCCCAGATCTGACGTGTCTCTGGAAGTGAGTAACATGAAACTCAGAATTTTGGGTATAGGGAATATTTCCCATTTAATTGAAAAGGGGAATAGATCTATGGTTTAGTAACAAAGAAATATAAGCTTTACCTCGTAAAAAAGGACCTTTTGTGGGAATTTACTATAATTCCATTATTCCATTTCTTTTCTAAAGAACGGAATTTGTGTTCAAATCAGCAAAAGTATCATGGTTTTCGAAGTTTATCTATCGCATATAGGCTTATATAATAAGGACATCGTGGCATAACCATCGAGGTTAAGTCTGGGCCTAAAAGATCACATGAAATTATACATAAGATAGACAAGCAAATCTCTTATGAATTTAGGGATACTCTTTTAATTTCAATTAAAAATGAAGGAGATTCTCCATTCGAGGGGAGTAGACTACTCAAAAATTTTATACCTCTTTTCTGCGATAATTGAGAAAAGGAGTTCATCAACAATGAAAAGTTGTTGGGTTTTTCTTTAGTGATAACTTGAGTAAAGAGTAAAAATTTTTAGATTATTTGATTCTCCATTTTATAGAATTTGAACGCAGAAATTCATTATTCTTTATTTTGGACTTAATTATTTAAGCCGGATGAAAGGAAACTTTCACGTCCGATTTTGAAAGGGGGAGATCCCATTGATCCATTGGTTGGATCCTATCCAAATTTTTCGTTTGCTAGACCCGTCGTTAAAAAGCCTACTTTCTTACGATTACGAGGTTTATTCGAATATGAAATCCAATCCTGGAAATATAGCATACCACTTTTTTTTACTATACAGGGTTTCGATACATTTCGAAATAGAGAAATTTCTAGTGGAGCGGGTGCTATTCGAGAACAACTAGGCGATCTGGATTTGACAATTCTTATAAATTCTTCATTAGTAGAGTGGAAAGAATTAGGAGAAGGGGGATCCACGGGCAATGAAAATGAATGGGAGGCTCGAAAAGTTGGAAGAAGAAAAAATTTTTTGGTTCGACGTATAGAATTAGCTAAACATTTTATCCGAACAAATATAAATCCGGAATGGATGGTTTTATGTCTCTTACCAGTTCTTCCCCCCGAATTGAGACCCATTATTCAAATCGATGGGGGAAAACTAATGAGCTCAGATATTAATGAACTCTATCGAAGAGTTATCTATCGGAACAATACTCTTATCGATCTATTAACAACAAGTAGATCTACGCCAAGCGAATTAGTAATGTGCCAGGAGAAATTGGTACAAGAAGCCGTGGATACGCTTCTGGATAATGGAATCCGCGGGCAACCGATGAGGGATGGTCATAATAAGGTTTACAAATCATTTTCAGATATAATTGAAGGTAAAGAGGGAAGATTTCGCGAAACCCTGCTTGGAAAAAGGGTTGATTATTCGGGGCGTTCTGTTATTGTAGTAGGACCATCACTTTCATTACATCGATGTGGATTACCTCGCGAAATAGCAATAGAACTTTTCCAGACATTTGTAATTCGTGGTCTAATTCGAAAGCATTTTGCTTCGAACATGGGAATTGCTAAGAGTAAAATTCGGGAAAAAGAACCGATTGTATGGGAAATCCTTCAAGAAATTATGCAGGGGCATCCCGTCTTGCTAAATAGAGCGCCTACTCTGCATAGATTAGGCATACAGGCATTCCAACCTATTTTAGTGGAAGGGCGCGCTATTTGTTTACACCCATTAGTTTGTAAGGGATTCAATGCAGACTTTGATGGAGACCAAATGGCTGTTCATGTGCCTTTATCTTTGGAAGCCCAAACGGAAGCTCGTTTACTTATGTTTTCTCATATGAACCTATTGTCTCCGTCGATGGGAGATCCTATTTCCGTACCGACTCAAGATATGCTTATTGGGCTTTATATATTAACGAGCGGGAATCGTCGAGGTATTAGTGCAAACAGGTATAGTCCGTGTAATCGCAGAAATTCGAAAACTGAAAGAATTTACAATAATAACAATAGATATACGAAAAAAAAAAAAGAACCCTTTTTTTGTAATTCCTATGATGCAATTGGAGCTTATCGACAAAAAAAAATAAATTTCGATAGTCCTTTGTGGTTCCGCTGGCGGCTAGATCAGCGCGTTATTTCCTCAAGAGAAGCTCCTATCGAAGTTCATTATGAACCGTTGGGTATCTATCATGAGATTTATGGTCATTATATAGTAGTAAGAAGTATAAAAAAACAAATTCGTTGTATATACATTCGAACTACTGTTGGTCATATTTCTTTTTATCGAGAAATCGAAGAAGCTATACAAGGTTTTTGTCGAGCCCATTTATATAGTATCTAGTTAAGTCAATTTCTGATGCGGATTTGAATTCAAGGATCAATTAGGATCGGGTAGCATCTTAGTTTTTAAAATAAACTTCTACACGAATCAACATAAGCAAAGAAGCGAAGTTTTCAAACCATTGACTAAAACCCATTGTTGAACTTAATCCCACTGAGCAGAATATGGAGGTACTTATGGGAGAACGGGCTGATCTGGTCTTTCACAATAAAGTAATCGGTGGAACTGCCATTAAGCGACTTATTAGTAGATTAATAGATCACTTCGGAATGGCATATACATCACATATACTGGATCAAGTAAAAACTTTGGGGTTCCGGCAAGCTACTGTTACATCCATTTCCTTAGGGGTCGACGATCTTTTAACCATACCGTCTAAGGGGTGGCTTGTTCAAGATGCTGAACAACAAAGTTTTATTTTGGAAAAACACCATCATTATGGAAATGTACATGCAGTAGAAAAATTACGCCAATCCATTGAGATATGGTATGCTACAAGTGAATATTTACGACAAGAAATGAGTCCCAATTTTAGGATGACCGACCCCCTAAATCCAGTTCATATAATGTCTTTCTCAGGCGCTAGAGGAAATGCATCTCAAGTACACCAATTAGTGGGTATGAGAGGATTAATGTCAGATCCACAAGGACAAATGATTGATTTACCCATTCAAAGCAATTTACGCGAGGGACTCTCTTTAACAGAATATATAATTTCTTGTTACGGAGCCCGTAAAGGGGTTGTGGATACTGCTGTACGAACATCAGATGCTGGATATCTTACTCGCAGACTTGTTGAAGTAGTTCAGCACATTGTTGTACGACGGGTGGATTGTGGTACCATTCGAGGAATTTCTATAAATACCCAGAATGAAATAATGCCAGAAAGAATTTTGATACAAACATTAATTGGTCGTGTATTAGCAGACAATATATATATAGGTTCGCGATGTATTGCCATTCGAAATCAAGATATTGGGATTGGACTAATCAATCGTTTAATAAATTTTCAAACACAATCAATATCTATTCGAACCCCTTTTACTTGTAGGAATACATCTTGGATCTGTCGATTGTGTTATGGGCGGAGTCCTACTCATGGAAACTTGGTGGAATTAGGCGAAGCTGTAGGTATTATTGCGGGCCAATCGATTGGAGAACCTGGTACTCAACTAACATTAAGAACTTTTCATACAGGTGGAGTATTCACAGGAGGTACTGCAGAACACGTGCGAGCTCCGTCTAATGGAAAAATAAGATTCAATCAAGATTTGGTTTATCCCACGCGTACACGTCACGGTCATCCTGCTTTTTTATCTTATATAGACTTATATGTAACTATTGAAAGTGATGACATTCTACATAATGTTAGAATTCCACCGAAAAGCTTTTTATTAGTTCAAAATAATCAATACGTAGAATCAGAGCAAGTGATTGCCGAGATTCGCGCGGGAACATACACTTTAAATTTGAAGGAAAAAGTTCGAAAATATATTTATTCTAACTCACAGGGAGAAATGCATTGGAGTACTGATGTATATCATGCATCTGAATTTAATGGGGGTAACATACATATCTTACCAAAGACAAGTCATTTATGGATATTATCGGGAAAGTCGTGTAAGTGGAGTGACTTATCTTTTTCACTCTTCAAGGATCAAGACCAAATGCACACCCATTCTCGTTCTCTTGGAGAAAAAGCTATTTCTAACTCTTTTTTAAATAATGATTTTGTCGAAAATAACCTAAATCTAGTAAGACATAAATTGTTTAGTTCAAAACCTTACGCTAAATCAGGATTCAATTCAATTCTATATAATTCTCATTTTAGACATCCTATTATTTCCCCGATAACTTCAGATTTATTGGCAAAAAGGCGACGAAATAGATTCATCATGCCATTTCCATTCCAATCGATTGAAGACCCTGACAAACAATTAACGTCTTCTTCCGATATCTCGATTGAAATACCTGTGAATGGTATTTTTCGTAGAAATAGTATCCTTGCTCATTTCGACGATCCTCAATATAGAACACAAAATTCGGGAATTCCGAAATATAAGACTATTGGAACCCCCCCTCTTTTTAAAAAAGAGGATTTAATTGAATATGAAGGAGTCAAAGAATGTAAACCAAAATACCAAATCAAAGTAGAGCGATTTTTTTTCATTCCCGAAGAAGTGCATCTTTTATCCGAACTTTCTTCCATAATGGTAAGGAACAACAGTATTATTGAAACAAATACACCAATCACTTTTAATATAAAAAGTCGAGTAGGCGGATTGGTGCGAATGGAGAAGAAAAAAAAAAAGATTGAATTACAAATATTTTCTGGGGATATCCATTTTCCTGGCGAAATGGATAAGGTATACCGACACAGTGGTATTTTGATACAACCCGAAAGGTTAAAAAAAGATTCAAAGGAATCAAAAAAAATTAAAAATTGGATCTCTGTCCAATGGATCACAATTATCAAGAAAAAGTATTTTGTTTTGGTTCGACCTGTAATTCTATATGAAATTACAAACGGTATCAATTTAGTCAAACTTTTTCCACAAGATCTGTTCCGGGAAAGGGATAATTTGGAGCTTAAAGCTCTCAATTATATTCTTTATGGAAATGGGAAATCAATTCGTAAAATTTCTCACACAAGCATTCAATTAGTTCGAACTTGTTTAGTATTGAATTGGGATCGAGATAAAAAAAGTTCTTCGATAGAAGAATCCCGTGCTTCTTTTGTTGAAGTAAATATAAATGGTCTGATTGGAGATTTTCTAAGAATTGATCCAACGAAATCGCGGATTTCCTATATCAGAAAAAGAAATGATCCATCCGGTTCAGAATGGATCTCGGATAATGAGTCAGATCAAATCAATATTAATCCATTTTTTCCTATTTCTTTCCAGAAAAAAATTCAACAATCACATATCCAAAATCATGAAACGATTCATGTGTTGTTGAACAGAAATACAGAATGCCAATCTTTGATAATTTTGTCATCATATGATTGTTTTGAAATAGGACCTTTTAGCAATGTAAAATACTACAACGAGCTGAAAATAAAAAAGAGAATAAAAAAAATAAAAAAGGATCTTCAAATTCCAATTAAGAATTCATTAGGTCCCGTAGGAATAGCACTTCAAGTTTCAAATTTTTATTCATCGAGATCTGATTATGAGTTATTAAAAGGTAAACTGAATAAAAATTTGAAACTTGACAAGTTAAAAAAAACTTGTCAAGCATTAAAAATTTTTTTAATGGACGAAACCGAGATAATTTATAAGCCCGATCCATGCAGCAACATAAAATTAAATACATTCCGTTTGAATTGGGATTTTCTCCATCATGATTATGATTCTAAATATTGTGAAAAAACGATTACAATAATTAGCCTGGGACAATTTATTTGTGAAAATGTATGTCTATCTCAAACAAAAAATGGACTAGAACTAAAATTAAAATCGGGACAAGTTTTAATTGTTAAAATGGATTCCATATTAATAAGATCGGCTAATACCTATTTGGCGACTCCAGGAGCAACAGTTCATGGACATTTTGGAGAAATCTTTTTTGAAGGAGATATATTAGTAACATTTATATATGAAAAATCGAGATCAGGTGATATAACCCAAGGTCTTCCAAAAGTGGAACAGGTATTAGAAGTTCGTTCGATTGATTCAATATCGATTAACCTAGGGAAGAGGGTTGACGCTTGGAACGAACATATAACCAAAATTCTCGGCATTCCTTGGGGATTCTTTATTTGTACTGAGCTAACTATTGTCCAAAGTCGAATTTCTTTGGTTAATAAAATCCAAAGGGTTTATCGATCCCAAGGAGTGCATATACATAATAGACATATTGAGATTATCGTACGCCAAATAACATCAAAAGTATTGGTTTCAGAAGATGGAATGTCTAATGTTTTTTCACCCAGCGAGCTAATTGGATTGTTTCGAGCTGAACGAGCGGGACGTGCCTTAGAAGAAGTAATTTGTTACCGAGCTCTATTATTGGGAATAACAAAAACATCTTTGAATACCCAAAGTTTCATATCCGAAGCGAGTTTTCAAGAAACTACTAGAGTTTTAGCAAAAGCTGCTCTCCGAGGTCGTATCGATTGGTTGAAAGGTCTGAAAGAGAACGTTGTTTTGGGGGGAATGATACCCGTTGGTACCGGATTCAAAAAGGTAACACAGCCTTCAAAGCAAAGACAACTTATTAAGATTGCTCCGAAAAAAAAGAATTTACTCGAGGAAAAAATAAAAGATATCCTGTTCCACCATAGAGAATTTGTTTTTTAATTTCAAGAATTTATGTGATACGTTGCAGCAATCATTTCCGAAGATTTGATAATTGCTAAAAGCCTATTTTTTCGAATTTATAATTCTTAAATTTAAATAAAGGCGTTTGATTACATTTTTGAAAGAGAATAAAGAAAAAAGTAAAAAAAATTGAATGGCCTGACCATGTATCAAGAGCCAATCTTCGATAAAAGAGAAGGTTCCATCGGAACAAAACTTTTCTTATTTCAGGATACCCTGTCTCTTTTTTTGTGGGGATCAATGACAAAAAGATACTGGAACATAACGTTGGAAGAGATGATGGAAGCGGGAGTTCATTTTGGCCATGGTACTAGAAAATGGAATCCCAGAATGGCACCTTATATATCCACAAAACGTAAGGGTATTCATATTCTAAATCTTACAAGAACTGCTCGCTTTTTATCAGAAGCTTGTGATTTGGTTTTTGATGCAGCAAGTAAGGGGAAACAATTTTTAATTGTTGGCACAAAAAATAAAGCTGCGGATTTAATAGCACGGGCTGCAACAAGAGCTCGGTGTCATTATGTTAATAAAAAATGGCTCGGCGGTATGTTAACCAATTGGTATACTACAGAAACGAGACTTCATAAGTTCAGGTCCTTGAGAACAGAACAAAAAACGGGCAGAATCCATAGTTTGCCAAAAAAAGATACTGCTATTTTGAAGAGACAGTTATCGCACTTGGAAACCTATCTGGGTGGCATTAAATATATGACTGGCTTACCCGATATTGTCATAATCGTTGATCAGCAAGAGGAGTATACCGCTCTTAGAGAATGTATCACTTTGGGAATTCCAACGATTTGTTTAATCGATACAAATTGTGACCCCAATCTCGCGGATATTTCGATTCCAGCTAATGATGATGCTATAGCTTCAATTCGGTTAATTCTTAACAAATTAGTATTTGCAATTTGTGAAGGTCGTTCTAGCTATATACGAAATTCTTAATTAATAATAAAATAAATTATTCCATTGAGAACTTCATAGATTTATAGAATAGAATCGGTTACTATAACTAATTTACTAAATCGCGCAAAAAACAAAAAACCCAGAAATATTAAGTGATTAGTCGATATTCAAAATAAAAGATTTAACAGACAATTGAAAAAATAGATGATTGAATCAAAATAATTCCTTTCAAGTTCTATTTATTTTGAGGGCAATATGAATATTCTATTATGTTCCATCAACACATTAAAAAGATTATATGAGATATCTTCCGTGGAAGTAGGTCAACATCTCTATTGGCAATTAGGGGGGTTCCAAGTGCATGCCCAAGTACTTATAACTTCTTGGGTCGTAATTGCTATCTTATTGGTTTCAGCCATTTTAGTTGTTAGAAATCCGCAAACCATTCCCACTTTTGGTCAGAATTTCTTTGAATATGTCCTCGAATTCATTCGAGATGTAAGTAAAACTCAGATTGGGGAAGAATATGGTCCGTGGGTTCCCTTTGTTGGAACTATGTTCTTATTTATTTTTGTTTCAAATTGGTCGGGGGCTCTTTTGCCTTGGAAAATAATACAGTTACCTCATGGGGAGTTAGCTGCACCCACAAATGATATAAATACTACTGTTGCATTAGCTTTACTTACATCAGTAGCATATTTCTATGCGGGTCTTTCGAAAAAGGGATTAGCTTATTTTGGTAAATACATCCAACCAACTCCAATCCTTCTACCAATTAACATCTTAGAAGATTTCACAAAACCCCTGTCGCTTAGCTTTCGACTTTTCGGAAATATATTAGCTGATGAATTAGTAGTTGTTGTTCTTGTTTCTTTAGTACCCTTAGTAGTTCCTATACCTGTCATGTTCCTTGGATTATTTACAAGCGGTATTCAAGCCCTTATTTTTGCTACTTTAGCTGCGGCTTATATAGGTGAATCCATGGAAGGCCATCATTAACTTAACAAATTTAGGAAATAGTCTTTTTTTTAGTTTCTAGTTTAGTTTGACTCGCCACAATATATGTGCGGCTAAAGATAATATACTTAGGTAACAAAAATACATAAAAGATAAACAAATAAGTTTTGAATTCTGATTCTATTAATTGAATATTCATAAATACGGGGTTAAATTAAATGCAATCAAAGTATAAATAAATATATGATTTGGTAAAAAAATAGAAAAGATTACTTGAGAGCTGTAAAAAAAAATAGGAAAAAGATTCATTATTTAAAAGATGTTTTTCCTATTTTTTTTTTACTAAACTAAAAAGAATCTTTGTTTTCAATTTTTTTCAATAACTTTTTGGTATTGTTTTTGTTGTATTTTATTTTGTTCATTCAATCTATAACATAAATATTTTTTTTACATTATAATATAGATCTAATTTGAATATTATTTGATTAGAGTCTATTAATGTTGTAAATGTAAATATTAAGAACTTTAACTTTGAACTTTGTAGGATATTTCCGTTTACGACATGTGATTAAAATGGATATTACATAAAACTAGAACGTATTTGTATTTCATTCATATTCAATTCAACAATAAATAAAAATTCCATTTAGATCACTCAAATTTCAATATTTCGTTGCAAAGATTCAGTTCTTCGGTCGAACGAATTTTTTTAGATTGATTATACCATATGGATATAAACGAGGATATAATCAAAAAGAAGAAAAGGGCTAGCAAAAACCTAAGACTAAGATTTGAAAGAGGAGTCAAGCCGGGGTGTCTATAATAAAATTATAATATAATAGCTAAAGGGCAACTCTTTCTTTTTTTTTTTAAGTCTTTTGAAAGGTTTCAAAGAATGCTTCTCGAATCCAATTGAATACACGAACAATTGGTTTACGGTATAGAAGAAATACATGTATATGTGATACTAGATATTGGATGTTAACGAATTATCTAGAAACCAACTATAAATATAGTTATCCAAATTTGTCCTGCTACTGTCAATTTCGATAGGGATTCAAAAAAACGAAGCCCTTCTATATTCATCTGTAATTATGAATTGAATCTTGATGAATGACTAACGAAATTGAATCAAGAAAACTCTAAAAGAAAAGAATGGTTCAAAAATTTTATTTTTATTTTAAGGGAAGATAAGAACAAAAGTTGTATGGATTTACAAAAACTATGGGAATAGAAAAATAGAGAAATATCGAAGTAGTTCCAACAGTTCAATAAATATTCTTTCTTTATTTTTTTCTTCATTTTTTTCCTCAATTATTTCGACTGAATAAATCTTTTTTATTAATTGAAAAATTCAAGTCAAAATTGGTTGCTTGTATCATTAACCATTTCCCCTTTTTTGGATGAGAGGAACTTATCATGAATCCACTGATTGCTGCTGCTTCCGTTGTTGCTGCTGGGTTGGCTGTAGGGCTTGCTTCTATTGGACCTGGGGTTGGCCAAGGCACTGCTGCAGGGCAAGCAGTAGAAGGGATTGCGCGACAACCAGAGGCAGAGGGAAAAATACGGGGTACTTTATTGCTTAGTCTAGCGTTTATGGAAGCGTTAACAATTTATGGGCTGGTTGTAGCATTAGCACTTTTATTTGCGAATCCCTTTGTTTAACTCTAAAAAAATAGAAAAATACAAATACATATCTCTTTTTACGTGTACTTGATTTGCTGCTCTTGCTTTTTAGAATTATATTATTTTGATTTCACCTCAAAAATTCTTTTTTCTTTTGTCCAAGAACGCAGCGCAGGGGAAGGACTCTTTTAAGGTAAAGTTGAGAAATTAACATACTGCTTGCCTTATTCCTTCCCTTTTTAGCACAATGCCACCCTTTTTATTATTATATTATTAGGAAATCCTTTTAGAAAGTGTTTATTTATTAAAAGAAAACAACTAGAGATTTTGCAATTGAAAAAAAAACTAGCTAAAAAATATGATTTTTATGGGAAATTTTGTAATCCAATTGATCGACCACTAACACTAATATATAAATATTATTAATAAAATTCTAAATAAAACAAATTCGGAATCATAGAAAGAAAATTAGTCTATCCATAATAGAAGAGGAGATGAGATCATATGAAAAATGTAACCGATTCTTTCCTTTGTTTGAGTTACTGGCCATCCGCCGGAAGTTTCGGGTTTAATACCGATATTTTAGCAACAAATCCAATAAATCTAAGTGTAGTGCTCGGTGTATTGGTTTTTTTTGGAAAGGGAGTGTGTGCGAGTTGTTTATTTCAAGAATAGGTTGGATCGAACCAACTGCACTTTTTTCTTTATATATATAAATAGGAAAAAGTGCATGATCCCACGAATTACTTCTGAAAAAAATTCTAGTTTTAATAAATTAAGAAAAAAATTTTAAGAACCATAGCATTTCGTGATTCATTGTTAAATCCACTTTGATTCTCTATGAACTAACAATTTTGGACCATTACCATGGTTAAAGCAAAGCTAGGCATAGGCAGTTTTAAATCTAGACGCAGTATAGTATTCTTTCTACCACCATGTTAATATAAAAAAATGGTTTGAAAAAAAAAAGATAGTTGGAATCTTTTTCGATTTAAAACACTCATGTCGATAAAATAGCTTGAATTACCTTTACGGCGAAAAATTCGAAAAAATGGGCAAAAAGTGAATCTTTTTCTCACCCCCCCCTCTTTTTTTTATACAATTTATACAATGCGAAATCGATGACCTACGTATAAAATAATAAGAATTCTTGGGATTTGAAGAAAAAAAACAACTTTGCTGACAAATATTTGTTTGATCGGAAGAGTCCTCCAAAAATTCCGGTCTTGTGTTAGTTATCAATTTCAATATCTTTCAAATAAATATTTGAATACAAATAAAAATAAGAGAGGATAGGCTCATTAAAAAAGATAGGAAGAATTGTCCTATAAGTAATTGAGTGTGAGAGCCAAATGAATTGAAAGATTCATGTTTGGTTTGGGAAGAGATCATAGACGTTTTCAAATGAATGGAAAGAGAATCTACTTTCATTAAGTGATTTATTAGATAATCGAAAACAGAGAATCTTGAAGACTATTCGAAATTCAGAAGAACTGCGGGAAGGAGCTCTTGAACAGCTAGAAAAAGCCCGGGCCCGTTTAAGGAAAGTTGAAACGGAAGCAGATCAGTTTCGAGTGAATGGTTATTCTGAAATAGAACGAGAAAAATTGAATTTAATTAAGTCAATTTATACGACTTTGGAACAATTAGAAAATTACAAAAATGAAACTATTCGTTTTGAACAACAAAGAACGATTAATCAAGTCCGACAACGGGTTTTCCAACAAGCCTTACAAGGAGCTCTGGGAACGCTGAATAGTTGCTTGAACAACGAGTTACATTTACGTACCATCAGTGCTAATATTGGCATGTTTGGGGAAATGAAAGATATAAAATAACGCATTAGTCCTTCTTCTTTAGTAAATTTAGAGTACAGGCATCATTTTTCTCTTCTAGAATTAAATTAAGAAATACTCATGGTAACCATTCGTGCAGATGAAATTAGTAAAATTATCCGCGAACGTATTGAACAATATAATACCGAGGTAAAGATTGTAAATACTGGTACTGTACTTCAAGTAGGTGACGGTATTGCTCGTATTTATGGTCTTGATGAAGTAATGGCGGGGGAGTTAGTGGAATTTGAGGAGGGTACCATAGGGATTGCTTTAAATTTGGAATCAAATAATGTTGGTGTTGTATTAATGGGTGATGGTTTGATGATACAAGAGGGAAGCTCGGTAAAAGCAACAGGAAGAATTGCTCAGATACCAGTAAGTGAGGCTTATTTGGGTCGTGTTATAAATGCCTTGGCTAAACCAATTGACGGTCGAGGAGAAATTTCATCTTCCGAATCTCGATTAATCGAATCTCCAGCTCCCGGCATTATTTCGAGACGTTCCGTATATGAGCCTCTTCAAACAGGACTTATTGCTATTGATTCAATGATCCCTATAGGGCGTGGTCAGCGAGAATTAATTATTGGGGACAGACAAACAGGTAAGACAGCAGTAGCTACAGATACGATTCTCAATCAACAAGGACAAAATGTAATATGTGTTTATGTAGCTATTGGTCAAAAAGCATCCTCTGTGGCTCAAGTGGTGACCACTTTACAAGAAAGGGGAGCAATGGAATACACTATTATAGTAGCTGAAACTGCGGATTCTCCAGCTACATTACAATATCTCGCTCCGTATACGGGAGCAGCTCTGGCTGAATTTTTTATGTACCGCGAACGCCACACTTTAATTATTTATGACGATCCCTCCAAACAAGCCCAGGCTTATCGCCAAATGTCTCTTCTATTAAGACGACCGCCAGGTCGCGAAGCTTATCCGGGAGATGTTTTTTATTTGCATTCACGTCTTTTGGAAAGAGCCGCTAAATCAAGTTCTCAGTTAGGTGAAGGAAGTATGACTGCTTTGCCAATAGTTGAGACCCAATCGGGAGATGTTTCGGCTTATATTCCTACAAATGTGATTTCTATTACAGATGGCCAAATATTCTTATCCGCCGATCTATTCAATGCTGGAATCAGACCTGCGATTAATGTGGGTATTTCGGTTTCCAGAGTTGGATCTGCGGCTCAAATTAAAGCCATGAAACAAGTAGCTGGTAAATTAAAATTGGAATTGGCGCAATTTTCGGAATTAGAAGCTTTTGCACAATTTGCTTCTGATCTCGATAAAGCTACTCAAAATCAATTGGCAAGAGGTCAACGATTACGCGAATTACTTAAACAATCCCAATCAGCTCCTCTCACTGTGGAAGAACAGATAATAACTATTTATACCGGAACAAATGGTTATCTTGATTCATTAGAAATTGGACAGGTAAGGAAATTTCTCGTTGAATTACGTGCTTACTTAAAAACGAATAAACCTCAATTCCAAGAAATAATATCTTCTACGAAGACATTCACTGGGGAAGCAGAAGCCCTTTTAAAGGAGGCTATTCAGGAACAAATGGAAATCTTTTTACTCCAGGAACAAGTAGAAAAAAATTGATTAAAAATTGAATTCCTTTCTAATTCAACTTTAAAATTAAAATTTAGATTATTATTCTGATTCTTTCATGTTTAATATCTTTTCTTTGAATAAATAATAAAATAAATTAATTATATTAGATATTCTATATTTATATTAATTCTCAAAGGATAAGTGGTTCTTGTTCAATTCAAATCATTCAAAATCTTTTTTTTTATCTTTTATTTTTAGTTTTTAGAAATATAGAAATTCTATTTAGAGTTATATTTTTATATTTATAATATAAAAATATTAAATACATAATGCAAATTATTTGCGTCCAATAGGATTTGAACCTATACCAAAGGTTTAGAAGACCTCTGTCCTATCCATTAGACAATGGACGCTTTTCTTTTTTTCTTCTAACTTTTCACTAAATTCAATTTAGTGAAAAGTTAGAAGAAAAAATGGAATAATATCTACAAATACTAATATATAATATATAGATATATATACTATATATATAAATATATATAATATAATGAATATTATATTCAATAATCTTGAATTCAAATTGGAAAATTGAATATTGTATTAATTGATAAAATTGAATAAAATAACTAAAAACAAAATACAGAAATGATAAAAAATTTACTAAAAAAATGTATTTATTTTATTCCACATTTTATTCTAATCTAAAAAAAAGAGAAAGATTCTAATCTAATATCTAATATAGAAATAAGATAAAAGCGGGTAGCGGGAATCGAACCCGCATCGTTAGCTTGGAAGGCTAGGGGTTATAGTCGACGTTTATTTATCTTTTTTTTTTTTAACGTCTCTAATTCAAAACCGAACGTGAAACTTTTGTTTCATTCGGCTCCTTTACGGAAGGGATTCAGAAAAGAAGAAATATGGAACACGGGAAAAAGATTCCGCTAACCCATAACATCTATGTCAGCCTTTCTGTATGAATACATTGAAAACGCCTTGCTTTTTAGATGATCCCTATAGAAAAGGAGTATTTTTACAAATATACGTTTGTTTTTTCTAGTTACTTCGTTCTCTATTTCTATTTGAAAGAATCTTTAGGAAAAGAATCAAATTTCCATCGAGCTAAAAAAAGGATATCGATGTCTCTAGTAAACTAGAGTAATCGTTTAATAGCTATTGTGCCTCAACCTCTCTTAGACTACAAAAAAGCAAAAAAGAAGAAGATTTAGTTACGATTAGAAAAAAAAAACTTTCTATAGTTTTTCCCATGGATCCTTTATCCAATACTCAAAAAAAATTGGACTTTTGATCCAATTTTAAAAACTTATGTTTCATAATGTTAGAATTCAATTTGTCAATTGAGAATTGATTCTTCTTAGATACAAATTACGATAATTTAGATTATTCCTTGAATTTTTCATTGAGAGGAATAAAGGATTCAAAATCCCTTTAAGTAAGAAATAAAGTTCTTGATCGAGATATGAATCAAAGGAGGGCGGGATCCCTTAACTTTTAAGGGGTCCGTAGAACGAATCGCACTTTTACCACTAAACTATACCCGCTGCTGCTACAATGCTATTATTACACATAATTGGACCTTTTGTCGAACCGGAGACTGGGTCTATATATATAGAAACATACGTTTCTACAAATTAGAGCGTTCTCGTGTGTCGTAAGGGGACCAACCCCCCTAATCAATTAAAAAGGGGGGCAAATCTCATTTTTTTTTAATTCAGATAAATCAGAGTTATCTGGGATTCCTGGAAACAGTCCCAGAGCCCGGCTAGACCCTGGCTGGGCTCTGGCTGTAGCAAAAAAAAAAAATAAATAAACCACAAAAAATGGAATGAGAATAAAAAAAGAGATATAATAAATAAAAGAAATATTATTCTAATATAAACATTAATAGAAATCTAAACATAGAATGAAATTATCAAATAATTTAGATAATGAATATAAAGAATATGAAAAATCTAATAAAATAATAATGATATACTATAGAAATAATAATGATATACTATAGAAAAGTATATGTATCTTATCTGGAAGGTTCTATATCTATAATGTTCGTTATAATACTGAATAGAAATCCAATCCATTATAAATAGAAAAAGAATATATAAGATCTAAACAAAAAAGTCTTTTTTCAACCCCTACTTTGTTTGGTTATGCAATCTAACATAAACAATATATATAGATATCGCAATTGGGGAGAGATGGCTGAGTGGACTAAAGCGTCGGATTGCTAATCCGTTGTACGAATTTTTGTACCGAGGGTTCGAATCCCTCTCTTTCCGTTTCCGCCCGTGAGTTAGTATTTTTTTCTTTTGAATTTTCTATGTTTGATTTTGATAGTTACCAGTTAAAGATGTAAAATAGATAAAATCCTAAAAGTTTTTAAAAATCTAGCACAAACAAGGAAAACATAGAAAACTAAAAATATTTTTTTTATTCTTCACGTCCTGGATTACGTCCCGGATCATTAGATAGGAATCCGAAGATGAAAAGAGAAACAAAGAATATCACTACCGTGTAAACAAATAGTTTTAGAGTAAGCATTCAAAAATCTCCAAGATAATTAAAAAAAAAACGACAGAAACAGAGAAAGGGGGATTCTCTTATATAACACAACACATTATGTTTCTTTTGATACAAAATTTCTAAGAAATTAAGTGATTTTAAGTGATTTCAAAGAAATAGAAAAATTCCGAAATTTCTTTGTATTTGTATGTAGTAAAAGCGCTTTCTTTTTATTTTTTTTTATTATGATTAACGATATACTATTATCAACATTTGTATCACAATCTTTTTTTCATATCCACAACTCGGATACTGATGGTACACTCAAATCTAATACAAATCGAATAATAAAAGGATTTGTCAGTGGAAAAAACGTAAGAATGAGGAAACAATGAGATGGTCCTGATTTTTCTTGTCTATCAAAAAATCTCACTATTTGAATCGAGGATTCACACAGTAAGACTTATCTGATCTTTTAAATTTTTGAAATGTTCTAATTTTTAGTTGCGAATAAATTCCGAATTTTTTTAGGATATTTATTCCAATTGACTATTTCATCGAAAACTTACAGCAGCTTGCCAAACAAAAGCTAAAAGAAAAAAGAGTAAGGGTATTACTGGCATAATATCTACAATTGGATTCAAAAAAGCATAGGCTTCGGGTAATTTTGCCAACAGAAAACTACTTGAATAAAGAGCGGAGTTAATATGAATACAGACCAAACTAAAGATATTAAGCATAACAAACATTTTGTTCTTTAAAATTTGTACAATCTTTATTTATTGTCAAAATCTTTATTGTATATTTTTGTACATATAAAATATATATATTCTAATATATTAATAAAATATAATATTAGAATTATTAAAATAGAAAATATTGCTTTTTATGAATATATATAATATTTTATATATTAAATTATGAATATATTTAATAAAATTAAATGAAATAAATATATATTATAGATAATATATATAATAATAATTAAAATTAGGAAAAATAAAAAAAATCAAATACAACTTCCAAAATCCTTATTTTATTTGAACTTATCTAGTTCAAAATCCTTCCAGTCTGAAAAAAAAAAAGAGGAAATGAGACTTTCATACAATATCTTAATTGAATTCTATGTAATGATCAATAATTTCAGTTTTATTCTATTCTATATCTATATGGATATTAAACTCCCAGCAACAATCACTTTTTTGAGATGGAATTGACGAACAACTAATACCATTAATAGTGTTTATGAATGTCGAATAAAAAAAATGGGGCGTCGCCAAGCGGTAAGGCATCGGGTTTTGGTCCCGCCATTCGGAGGTTCGAATCCTTCCGTCCCAGAGCATATCCATTCATGATGTATATCCTATTTGAATAAAAATTGTATCTCGGGATAAAAATGACCCTTTTTTAATCATTCGTCTATAATCTAAATAGAGTCGCTTTTGAATCCACATCAATCGTCAAACTCTATTTTTTTTCGAATCATTTACAGATAGATAATATTAATATATATAATAATATTATATATTAATAATATAAGAAAAAAATTCAATTCAAAATTGATAAAATTCATTTTTTTTTTAAAAAAACAAACTATCGAATCGAATATGAATCTTATTCATACAATATCGAAGGAATTTGCGGTTTTTTACTTCCCTTTTAGATTTGGAAATTGTCCATTTTCAAAAAACCAAGAAGTAAAAAGGATGGGTTATTATGTATCGATTGAATCAAAAACTATTCACAATTCCATAATTGAATCAATTCAATTACATACTGGATCCAAATAAAACTTGGTTCGAAACGATAAAAGCAACGTGCGGCTTGAAAGACATAATTAGATTAGCTGTGGATTCTTCTATCCACTATTTTTTCTAGTATATGGAAATGGGAGTGCTCTTGGCTCGACATCGTTTGTTTTGTTCCACTGGAACTGGGTGTTTGGGGAACAGGAGAGGGGTTCATGATCTAAATAATACACGATGGAGTTCGAGTTGATTTTTGTTTTCTCAGGGGCAAGTATGGAAGGGTAGCGAAAATTAATAAAATAAATTAGAACAACTTATTAAGTATCTTTTTTATAGAGAAAGCGAAAAGATAAAATTTGAGCAAGGTAAACAATAGTAAATTTTGTTGGAATTGATAAAAAAAACTATTGCAAGCAAAAGTGTATTCCGGGATACAATCCTGAATTTGTATAATTCAAAGAAAAAAAAAAAGAAATGGTTGGTATGTTGCTGTTTTTTTTGAAACGATTTAAGATCCCTTAAGTAATGTCTAAACCTAATGATTCAAGGAAAAGCTAAAAGATCCTGGACCAAGTAAATACCAATTCAAAATTGTCGCAATAATTCTATTACCCCAATAATTCTATTACTTCTATTAAATACAATGAAGAGAAAAGGATTAGATTAGAAGAAAAAAGAGGGGGCAATAAAAGAGGGGTACTAGAATTGATGAAAAGGAATTCCAGCACATATAGTGACATACATAGTGAAATAATACTATGTGTTCTCACCAAAAAGAATGATTTTTTTTTATATCCACTCGCTCCTTATTAACTTATTACTAGTTACCAATCCTAGTGATTGGATTTATATATATTAGTAAAAAAATGTGATAGAATATTTTGAATATTCTATATTTATGTTTAATGATTTTTCTTCGAATGACTATTCATCTATTGTATTTTAATGGTAATAGAGGAAAAACTCTATGGAAAAAGGGTGGTTCAATTCTATGCTGTTTTATAGGCAGTTAGAATACAGGTGTGGGCTAAGTAACTCAATGGATAGTTTTGGTCCTGTTGAAAATACCAGTGCAAGTGAAGACCCAATTTTGATTGATATGGAAAAAGACTTTCCTAGCTGGAATGATAGTGACAATTCTAGTTACAGTAATGTTGATTATTTAGTCGGTGTCAGGAACATTAGAAATTTCCTATCTGATAAAATTCTTTTAGTTAGGGATAACAATAGCCAAAGGAACCGTTATTCCATATATTTTGATATTGAAAATCAATTTTTGGAGATTTCTAATGATCCTTCTTTTCTAAGTGAACCAGAAAGTCTTTTTGATAGTTATAATAAGAATTCTAGCTATCTGAATAATGTCTCTAAGAGACATGAGAATCATTACATGTATGATACTAAATCGAGTTGGAAAAATGGCATTCATAATTGCATTGAAAGTTATCTTCGTTCTCAAATCTGTATTGTTAGTCACATTTTAGGTGAAAGTGATAAATACAATGACAGTTACTTTTATACTTCTATTTGTGGTAAGGGCGGAAATAGTAGTGAAAGCGAGGGTTCTTCCATAAAAACAACTATCACGAATGAGAATTTAACTAAAAGAGAGGATTCTAAAGATCTCGATGAAACTCAAAAATACAAGCATTTATGGATTGAATGCGAAAATTGTTATGGATTAAATTATAGGAAATTTTTTAAATCAAAAATGAATATTTGTGAACACTGTGGATATCATTTGAAAATGAGCAGTTCAGATAGAATCGAACTTTCGATTGATCCAGGTACTTGGAATCCTATGGATGAAGACATGGTCTCTATGGATCCCATTGAATTTCATTCGGAAGAGGAATCCGAATCCTATAAGAATCGTATGGACTCTTATCAAAGAAAGACAGGATTAACTGAGGCTGTTCAAACAGGCACAGGTCAACTAAACGGGATTCCTGTAGCAATTGGGATCATGGATTTTCAGTTTATGGGGGGTAGTATGGGATCTGTAGTAGGCGAGAAAATAACCCGTTTGGTCGAACATGCTGGCAATCAACTTTTACCTCTTATTCTAGTATGTGCGTCCGGAGGAGCACGTATGCAAGAAGGAAGTCTGAGCTTGATGCAAATGGCTAAAATATCTTCTGCTTTATATGAGTATCAAAAAAATAAAAGGTTATTCTATGTATCCATCCTTACATCTCCTACTACTGGTGGGGTGACCGCCAGTTTCGGCATGTTGGGCGATATCATTATTGCCGAACCCGATGCTTACATTGCATTTGCGGGTAAAAGAGTAATTGAACAAACGTTGAATACGACAATACCCGAAGGTTCACAAGTAGCTGAATATTTATTCCAAAAGGGCTTATTTGATTCAATCGTACCGCGTAATCCTTTAAAAGGGGTTTTAAGTGAGTTATTTCAGCTCCATGCTTTCTTCCCTTTGTGAAAAATTTAGCAGAACTTAAAAGATTTTTTTTCTTTTTCCAAATAAAAAAATTAAAAAGTGTATTATCATACCTATGTTCCTTGCGGAAATAGAAGGCGAAATCAATCCATTTTTTTAGTTCTACGTTTTACATTCATTCTTTCTATTTTTTATTATTTTAATAATATATTATTATATATAGAATTAGATTCTATTTTATACTCCTCAATATACTCTTTTCTACTCATCCTATTCCTATTAACTGAATATATATATTCAGTTAATAGGAATAGGATGAGTAGAATCCATAAAAAATACTTATCGAAAAAAGTGATCCATTGAGTCATACTAAGTATATTTGAATTCTATTGATTATAGACTATCTTTATAACAATATAAGAAAAAAATGCGATATATAAATTCAATATTCTAAAATTAATAATTATATATAGCAGGTACAAATATTAAATCGAGGTACCCATTCTATGATAAACTTACCTTCCATTTTTGTGCCTTTAGTGGGCCTAGTATTTCCGGCACTTGCAATGGCTTCTTTATTTCTTTATGTTCAAAAGAACAAGATCTTTTAGATACGGACAATAGGCACAAATCAAGTATATTTTTTTAGATCAGGGAGCAACTTGATGAATAATCACTCCTAAAGGTTTACACCATAATAGTGCTAGTTGATGAGAGTTACTTCGGAAACAAAGAAGAATCAAGTCAAATTCATTTACTTGGGTTTGGTTTATTTATTCTAACAATTCCAATAAAACAGAACTGGATCTAATATGAGTTGGCGATCAGAACGTATATGGGTAGAACTTATAGCGGGGTCTCGAAAAACTAGCAATTTCTGCTGGGCCTTTATCCTTTTTTTAGGTTCATTGGGGTTCTTATTGGTTGGAATTTCCAGTTATCTTGGTAGGAATTTGTTATCTTTATTTCCGTCTCAGCAAATTCTTTTTTTTCCACAAGGAATCGTGATGTCTTTCTATGGAATCGCGGGTCTCTTTATTAGTTCATATTTGTGGTGTACAATTTGGTGGAATGTGGGTAGTGGTTATGATCGATTCGATAAAAAAGCGGGAATAGTGTGTATTTTTCGTTGGGGATTTCCTGGAAAAAATCGTCGTATTTTTATTCGATTTCTTATGAAAGATATTCAGTCCATCAGAATAGAAGTTAAAGAGGGTATTTCTACTCGTCGTATCCTTTATATGGAAATCATAGGACAGGGGGCCATCCCCCTGACTCGTATTGACGAGAATTTAACTTCACGAGAAATTGAACAAAAAGCTGCAGAATTGGCCTATTTCTTGCGTGTACCAATTGAATTACTTTGAAAAAAAGAAATGAAACTGAAAAAATGAATGCTTTCTTCGGAAAAAGAGATTTTGTTTTGATAGAAGGGGCCCTCTTTGGATTCGAAATCCGACTAATATTCATTACGCGAAGTGTTCCTCCGTGTATTCATTAAAAGGTCTAATTGCTTCGAATCTTAGTAATTGATGTCCTTTGATGAAAGAAAATAATATTGTATTTTTTCGTCATGCCAAAATTGGCAGTGGATTCTTTCGATTTTTAGTCTATTTCTTTATTGTTTCTAAATTCAAGAACTAATTCCCGAATTGAAAATAAAAAAAACGCGGGAATAGATTATAGATTTTCTATGACTTGTAATAGAACTTATGCTTGATAGAAACATTATTATCATCCTATATAGTTGACGGATGAGATAAAGCCGAAGCTGAGTTCGTTCATTAAATAAAGACGAAAAATGGCAAAAAAGAAAGCATTCATTCCCCTTCGATATCTTACACCTATAGTCTTTTTGCCCTGGTGCATCTCTTTCACATTTCAAAAAAGTCTGGAATCTTGGGTTACTAATTGGTGGAATACTAAGCAACCTGAAATTTTCTTGAATATCATTCAAGAAAAGATTATTCTAAAAAAATTCATAGAATTCAAGGAACTATTCCTCTTGGATGAAATGCTAAAGGAATACCCGGAACTACGTTCACAAAATCTTCGTACCAAAATATACAAAGAAACCATCCAATTGATCACGACGCACAACGAGGATCGTATCCATGCAATTTTGCATTTCTCGACAAACATACTTAGTTTTGTTATTCTAAGTGGTTATTCCAGTCTGGGTAATCAAGAACTTCTTATTCTTAACTCATGGGTTCGAGAATTCCTATATAACTTAAGTGACACAATAAAAGCTTTTTCCATTCTTTTATTAACAGATTTATGTATAGGATTCCATTCGACCCATGGGTGGGAACTAATGATTGGTTCTCTCTATAAAGATTTTGGATTTGCTCAGAATGATCAAATTATATCTGGTCTTGTTTCCACATTTCCAGTCATTTTAGATACTATTATAAAATATTGGATTTTCCGTTATTTAAATCGCGTATCTCCATCACTTGTCGTGATTTATCATTCAATGAATGACTGAAAAAAAGATCTGCGGGTTAGGTCAAATTTGAAAGTTTGTTATTTTTATTTTTTACATTTTACAAAAGCAAGCTAAACAACATTCCAATCTTTTTCTTTATCGCCACCACCCAAGAGATTCTTCCCATATTCCAGGAATAGTTTTTCAGTAAATAGCCGAATCATGGATAGGGAACTAACTATGCCAGTGACCTACCAAAATTTATTGTAGAAATTGAATTTTCAGGATCAATGATTGGACCATGCAAACTAGAAATGCCATTTCTTGGATAAAGGAAGAGATTACTCGATCCATTTCCGTATCGCTCATAATATATATATTAATTCGAGCACCTATTTCAGATGCATATCCCATTTTTGCACAACAGGGATATGAAAATCCGCGAGAAGCGACAGGTCGTATTGTATGTGCCAATTGCCATTTGGCTAATAAGCCCGTGGATATTGAAGTTCCACAAACGGTACTTCCCGATACTGTATTTGAAGCGGTTGTTCGAATTCCTTATGATATGCAAATCAAACAAGTTCTTGCTAATGGTAAAAAGGGGGCTTTGAATGTCGGGGCTGTTCTTATTTTACCGGAGGGCTTTGAATTGGCCCCCCCCGATCGTATTTCACCCGAGATTAAAGAAAAGCTGGGTAATCTCTCTTTTCAAAGCTATCGTCCCACAAAAAAAAACATTCTTGTGGTAGGTCCTGTTCCCGGCCAGAAATATAGTGAAATCACCTTTCCTATCCTTTCCCCCAATCCCGCTACTGAGAGAGATGTTCACTTCTTAAAATATCCAATATATGTAGGCGGGAACAGGGGGAGGGGTCAAATTTATCCCGACGGGAGCAAGAGTAATAATACTGTGTATAATGCTACAGCAGCGGGGATAGTAAAAAAAATCATACGAAAAGAAAAGGGGGGATACGAAATAACTATAGCGGATGCATCGGATGGACGTGAAGTGATTGATATTATACCTCCAGGACCGGAACTTCTTGTTTCGGAGGGTGAATCTATCAAACTTGATCAACCATTAACGAGTAATCCTAATGTGGGTGGATTTGGTCAGGGGGATGCAGAAATAGTACTTCAAGATCCGTTACGTGTCCAAGGTCTTTTGTTCTTCTTGGCATCGATTATTTTGGCACAAATCTTCTTGGTTCTTAAAAAGAAACAATTTGAGAAGGTGCAATTGTCCGAGATGAATTTCTAATTTACAGGTCCGCGAATTTATGAACATATTAAGCCTAAGCCGGTAAAAGAACTAAATTTTAGTCGATAAATTCTGTACTGTAATTCTATTCTGTATAATCAAAAATTTAAGAAAAAGGACCGAACCTTTGATTCTTTCGAGTCTTTTTCTACCGTATTTAGAGAATTCCTTGTACTGCAGTACTAGTCAGTCATAGTATATATAGTGAAGAAGACTATTTTACTTTGCCTTTTTTCAACCCAATAAATTAGAGCAATATGATTATGTCACTGTTTTCAGATTTCAATGTCCTACAATAGAAAACAATTATTAGTTCTTTATTGTTGTAATATAAGAAAAATAGTTGGAGAATATTAAGCACAGTAGAAATCAAAATAGGGAAAACGAGATTCTAGGATTCTAGGAGAGATTTTATTTTTTATCTTTTCCTAGAGTCCGATTGTTTTTTGATTGTAGCAAAATATCGAAATAGAAAATCTTTTCTATTCTATTTATATAGAATAATACTTGTTGATTCCCTTCTTTGAGCGGAACCTTTATGAGATAAGATAAAATATCATCTTAATGAATACAGTATACCACATTATGTAGTGGACAAACAAAAGAAGGGGGGGTTGACCCAACAATAAGATTTCGAATAGAAAAAGGGAATAAAGATAGAATAGAATTAAGAATATATTACAATAGAATTAAACAGAATTCATATTATTTCCATTGCGATATCCCGAAAAAGTAAATCAAATGATTCCCCTTTTATTCTTTTTTTACTTTTCTTTCAACTTAAATTGAAAGAAATTTTCCTCTGGAAAAGACTTTTTTTAATCAAAAAATAAAGTTCATTTTTAAAAAACATTAAAAAAAATTGAAATGGACTTTTTTGAAACATTGAAAAAAGTTATCTATTGAGTCATTTATAGAATAAGAAATCTTCTTCTTATTAAGAACTCAACGGGACCCCCTCGAATTCATCAACAAAAAGAGTGGATCCCTGTTGAGTTCTTCTTACACGTTCATTTTGCAAACTCAATTCATCTGATTACTACAGGGATGAACCCAATCCGGAATATGAACCATAAAAGAAAATACCAATTAAACCGATCACAGGAATACCAGTTACAGTACCTATTATCCAAAGAGGAATCCTTCCAGTAGTATCGGCCATTTATCCCACTTTCCTCCACATTTGATCAGGTAGTCATGCTAGTGACATAAACAGTCATAGATAATTATGAAATTATATCCTTCCGAATGGGATAAGAGAATTCCGAATACGTATACGTATTTATTCCCTTTCTTCTATTAATTGAAGAAATAATTTGAAAATAAAACAGCAAGTACAAAAATGAGTAATAACCCCCAGTAGAGACTGGTACGATTCAATTCTACATTTTGTTCGTTTGGGTTTGATTGTGTCGTAGCTCTATAATTCGGATTAGGTTTATCGTTGGATGAACTGCATTGCTGATATTGATCCCAAAAAAGAAACAGTGGGTACTGCTAGTCCGTGAACAGCCAACCATCGTACTGTAAAAATTGGATAGGTCCTATCTATGGTCATTGGAGCCTCCTAAAAAGATCTACTAAATTCATCAAGTTGGTCCAAAGGATCAAAACGGCCAGTTATTAATGGAATTCCTTGTCGGTTCTCCGTAAAATACTCGTTTGGCCGAGGGCTTCCAAAAACATCGTAAGCTAAACCCGTGCTGACAAATAACCAACCCGCAATGAATAGGGAGGGTATAGTAATGCTATGAATAATCCAGTATCGAATACTGGTAATAATATCAGCAAAAGAACGTTCTCCGGTGCTTCCAGACATGTTGAGCTCCACATATTCTTGTACAGTCAAAGGGGGATCGATTCCATAAAAGATGAGAGCAGTAAGTAGAAATTTACTGAGAATCATCCTTGTTAGATCGTCAATATTGTACCCAGGGTGTCTTTCGAGTATACCGAATCAGTATAGCTATCCTTCTTCGGACACAGCAACGAAATTAAAAGATTCGTGCTGAGATCAAGTACTAGATTCTTTCTAACTTGCTTGTTGGTTGTATCAATGCAATGTACTCAATACAAAATTCCGCAAAGTTTAAGAGTCTAATGGATCTTTATAGTATAAGATGAAGGTTCTCCACATGTTATTAATTAATATATATTCAATATTAGCTTCGGATTACAAACCGAAGATCAATTAAATTGTGACTCCCATGGACTGACTTGTATTTGTTTTTGATAATTCATGACATAGATTCTCCTATTTTATTTCTCCAATTCAATTAGATGCCAAATCCGGAAAGAGTGGTTGTGGAAGATGTTTTCTTGTTGTTACCCCCCTTTTTTTGAAGAAAGAGTTGAATTGGTTAGTTATCCAGTAACAAGTAAAAAAAATAGCAGTAATCGATACTTTCTATTTGATGACAGAAAAAAAAGACTCTTTCGTGGTTGATAGAGTTTTCTTTTTAAATAAGATATGGAAAGACAAAAAAACTGCGGAACCCGAGTTTGAGGGATGGGATCTCATATCCTTTTTCTTCTGTTGTAGTATAGTAAAGGAATGGAATCCACGACTAAATCTAATGATAAAAAAGTGAAAGGGCATTCTAAGGTAACTCGTTTTTTGTTTTAAATAAAAAAAATAGAACAAATTACATACAATAAAAAAGAGGGGGGCCCGATTTTTCCGATTTTTTTCCATAGAAATTCAAGAATTAAGTTAAACAACAAAGTTCTTTTTTATTATTATAAAAAAAATTATTTTATTAATATCTTTTTTTAATTCTTTATTTAAAATTATTAAATATTTCGAAATAGAACTGAATAAATATTCTATTTTAGAATAGAAAGAAGAAATAGAAATATTCTAGAAACTAGAAATAAAAAAATAATTTGAAATTCTTTTTGGATTATTTTACTCAACTTACGAGTTGCTCAAAAAATCTGTTGATTTTGAACCACAGGATGGATAGTTGTCATAGGTGATGAATTGATTTCTTACCGATGTCACTCTATTTTTGTTCGTCTATAATGATTGAGAAATCCACAAATCTCAATTGTATTTCTCAAATGGTATTTTTTTCTTCTTCTCCTATTCGATTGTATTTCCTTGGAAACTTAGGGAAGTGCTTTGTAAACATACGTATAAAAAGAACTTATTTCATTTAGCTTCTTTATGCCCACTATAACTAGTTATTTCGGTTTTCTACTAGCGGCTTTTAGTATAACCTCAGCTCTTTTTATCAGTCTGAGTAAGATACGACTTATTTGATTTTCAAATTGGAATTGAATTAGAGATTTTCTAATACTACTAGATATTCTTGAGTTCTTTATCATGTTAATTTCCAATTCTTGATCATTGAGATTCGTGGTCAATACAGATTAATTAATATTTAGTTTAAGTATAAAGGATATATATTACCTCCCCTTTTCCTTCCCTTTCAAACAAAAAAGAATGATTGAAGTTTTTCTATTTGGAATTGTGTTAGGACTAATCCCTATTACTTTGGCTGGATTATTCCTAACTGCATATTTACAATACCGACGTGGTGATCAATTGGACCTTTGATTAATTAACATCTCGTTTGTTTAGTGATGTTTATTGACCTCCTATTTCTTTTCTTTGTTTTAACCACAATCCCCAGGAGGTCAAATTCAGCCTTTAAACTACTGTTTAATTATTTCATTGTCATTCTCCAATATAACAAGAATGGAATCACGCTCTGTAGGATTTGAACCTACGACATCGGGTTTTGGAGACCCACGTTCTACCGAACTGAACTAAGAGCGCTTATTATTTATTTTTTTTTAATAACATAATAATATTATATTATTAAAATATTATTAAATTTTAAGTGACCCCAATACATCTTGCTTGCATATACCATATGCTATATATAAATATTGATATATATGTATCTCCAATTTGAATCAGTCTCAATTGATCCCTTGTTACTTCTCCTACGATAAGTATTAGTTCGAGATAGGGATGACAGGATTTGAACCCGTGACATTTTGTACCCAAAACAAACGCGCTACCAAGCTGCGCTACATCCCTTTCAATTGGTTTCCTGTGTCATTGTAAAGAATCTTTGTCTTGTTTTCCACATTTTCTCCGTTGTATATATATTATATAATATATAATAATATATAATATAATTAAGAATATAAAAATTCTTATATTCTAATCAGAAAAATTTTAATATAATAATCAAAGAAAGACTTCTTAAGTTAATAAATAATTTAAATAATAATAAATAGGAAATTTCCCTAACATGGAAATCTATTTCATTTTTATGGAATGTTCGGGCAGAAATAGACCCCTTTTTATTAGTTATTAGAAAACAAAAAAGCTATCGAATGAATCGTTGTACATTTCAAATTTGAATTAAGAATTCGGCAGAAAATCCAAGTGGTTATTAACAAAATAACTATTTTTTGATAGTCCTATATAAAATTATGTATTAGAAATTGAAATAAAGAAAAAGGGAGGATTAAAAATGCGAGATCTTAAAACATATCTCTCCGTGGCACCAGTGGTAAGTACTCTATGGTTCGGAGCTTTAGCGGGTCTATTGATCGAAATCAATCGTTTTTTTCCGGATGCATTGATATTCCCCTTTTTTTAATTATAGTTACTGTCGCAGGAAGCGGTGAAGAGGATTCGAAATCGAAAAAAATATCGAAAATTCCTCCTATTTTTTTTTAGAATTCGAATCGAATAGAATAAGTTAGAAAAGAGAAAGAATAAAAGAAAAGGTGGATTTGTCCTTCGCGAAACTCGAAATCTGGTACAGGCTTCAATGGAATTGAATGAATAATTCAATTCCATTCTTAATATTAAGAGAGTAAGACCGGAAATGGAAATAGAATAGTTAGGTTGGGGGCAACAATATCATTTAAGATACTTAAATGAAAACCAAAATACTGTACTGCGATTCGAAAAATTGTTTGAAATCCTTGTTTTGTTTGTATTACCTCAATTTTCCGGTAATATATTAATTGAAACGAAATTGGATTTAGAATTATCAACTTTTATTTCTTTGTCATTCCTTTCTTCGTCGAATACAAAAATAGATAAGTGAATACAAAATCAAAAGAAAAGGAGGTTCATGGCCAAGGGTAAAGATATCCGAGTAAGGGTTATTTTGGAATGTACCTGTTGTGCTCAAAAGAGTGTTAATAAGGAATCGACGGGTATTTCCAGATATATTACTCAAAAGAATCGACACAATACGCCCAGTCGATTAGAATTAAGAAAATTCTGTTCTTGTTGTTGCAAACATACGATTCATGCAGAGATAAAGAAATAGAAAGCAGAGATAAAGAAATAGAAAAAAGGATTGTTTGTGTGTCACCTTGCCAAACAAAGAATATGAAGAATGATACATATTCTAATATTTATATAGATGCATTTTCTAATTTATATATAATCTAATTTAGATTATATATAACATAATAGATAAAATAAATTTCATTGTATAAGTATACATAAAAAAACCCTTTTGTTAAGAAATAGAATTCTCGGGATAGGAATAAACAAATCATGGATAAATCTAAGCGACTCTTTCTTAAACCCAAACGATCTTTTCGTAGGCGTTTGCCCCCGATCCAATCGGGGGATCGAATTGATTATAAAAACATGAGTTTAATTAGTCGATTTATTAGTGAACAAGGAAAAATATTATCTAGACGGGTGAATAGATTGACCTTAAAACAACAACGATTAATTACGATTGCTATAAAACAAGCTCGTATTTTATCTTCGTTACCCTTTCTTAATAATGAAAAAAAGATTCTTAATAATGAAAAAAAATTTGAAAAAATTGAGTCAACCGCTAGAACTACTACTACCGGTTAAAAAAAAATTAGAGTTATTGTTCAAGTGAATTCAAATTGGAATTGAAACACAAATCAAATGTGGATTGATGTTTTGTTCGAAAACGAAAACTATGACAATCAAATTTTGATTGTTGTCTTGTAAGAAAAAAGATAATCTATAACGAAGAATCAATCTTTTTTTTTATTGAGCCGTGCTTGTTCATTTTGATGACTTTATCATATGAATTCTATTTTATCATACAAATCCCTACTCTACTACCTTCCCGGAGTTCATTCTCCGGGGAATTCTTATTTTATGTTATGATTTCGTTGGCAATCATAAGAAGGCAATTCCCCTTTAAGATACCCATTTGTGCTACTATTTTACGATTAAGAAGCAATTGCCCCTTGTACATATTATACAATAAATTACTATACCTATTGTATTGTTTTTTTTTATTCTTACCAATTATTGCATTTATTCGATGGATCCACAAACCGCGAAACCCCCTTTTTTTCCTATCTCTATCCCTATTAGCCGAAACCAACGCTTTGATTTTCTGTTGACTAATAGTTCGAGTAAGTCTTGAATGAGCCCCCCGAAAGCTTGATGTAAATAAACGAATTTTTGTCCTACGTTTCCGAGCTATATATCCTCGTTTAATTCTGGTCATTGAGTAAATGATACTTTGATGAATAACAATTCGATTTTTTTCTTTCAGTTATTCTTTTTTCCTGCCCAGTCTATTAATAACAAAAATGGATTCTTCCAATGTATAAAGTAAGAATTTCAATGGCTTTTGCTACTATAACCTTCCTGACCACCATTTTTTGCTTTTTATTTAAAAGCGTTTAACCTATCCATATGAAAGTGTATTGAATTGAGAAAAAACATAGTAAATAAAATAGAAATAGATAAAGAAATGGTGGGTTCCATCGTTTCTATGATTACTTTTTAAACGGCGAGATCCTCTCTATACACCGGAGCCCCTTCCCGGATTTCATTCATATTATTAACTTGTACAGTTCACACTCTTTGGCTCTACCCATGAAATATCCAGTAAAATAGGTCTTTCACAACGAAATCTAGCTATAAAGTAACGGTATTTAAGTATGCATATTAGCTGGGTAGCTGACCCTCGTAGTCCGTTCTTTCAAAAAGCAAAATAAGAGCATAATTTTTCCGCTATTTATTGAAAATAAAGGATTTCCCCCGCTTAATAGGTAAGCATTTGCTACCAATGGGGAAATTTGTCTCATCTTAAATTGTAAATTGAGGTGATTGGATTTCTACCAACCAAAAAACCATAAATTTGATACACAATAGAAGAATATATATAGATATCATTTTTTTTATTATCCATTTCTAAATTTTATAGATTTTTTTCAGTTAAGATAGTGAAGGGAAGAGCTCCATTCACTATCTTAACCGATACATCGATACTGGAAAATCTTTTTTCCTTTTTTTTTGTCTTAGTCTATGATCTGAACGAGTCGCACATACACCCTAGTACAGGTTCCTCGGCGCTGAGGACATCCCCGAAGAGCGGGGGATTTTGTGACATTTCGGATTGGCTGTCTTGTGTTTCTAATAAGTTGTTTCATAGTTGGCATGGTGAGTCGTATACATACTGAGTTGGTTTAGATCAATCTTAACCCGATGTTTAAAAATCAGTTATAAATTAATTAATAGAAATTTTTTATATAAATATTATAAGTTATAAGAAATCCGATAAGATAATAAGAAGATTAGATGAATAAAAAAAAAAATAGAAAATCGTGCATTTGCGCGGAATCATTGCTGCTAATTCGCAACCGCGACAAGATCAACAATTCCGTGGGCTTGAGCTTCTGCTGCTGACATAAAAGCATCCCTTTCCATGTCTTCGGATACAAGCCATACAGGTTTGCCCGTTCTTTGTACATAAACTCTTGTGATAGTTTCGCGCAGCTTTAGTAGTTCTTCTGCTTCCAGGATAAATTCTCCCGTTTGTGCTTCATAAAAAGAACTAGCGGGTTGATGGATCATTACCCTAATGATATAACAAAATACTGGTTTCCTCTCTGCCGCACGATAAGGCGAGAGAGAGGAAAAAGATAGAATCGAACAACCGTACAGGCATCTTTTGCGGATTGCATACGGCTCTACTATGGAATTGATTTAGACCTTCCATCAAAGAAATAGAACATATACTAGGTCTATCAGACCCAGATCAGCATCAGTAAATGATCCAATAACCATCCTTCCTTTTTTGTTTGAAGTATTTATAAAATACTATGATGGTTCCGTTGCTTTATTATTTCGTCTGTTCTTCAGCAATCCCAAAGTGTCTTTTTTTTTTTTTTTCAAATAGTTAGAATATATATATATATTCTTGCATAACATAAATATTGTTTAAACCTTTCCGGTGTAAAAACCGAAAACTAAACAGTTTGTGACACTGAAATAGGCTTCCGATAGATCATATGAAATGGTAACTACGGGTTTTTTCATACTACTCTTTCGATACAGAATCGAATGGTTTTTGAGAAAAAATTAATATCGAACTCGAAGTGCCATGCTATTATTACTTAATATTTATTTGGCGAAGGCATAGTCTTCTTTTTTTTTTAAAGGACTCATTGGCGCCAAGCGTGAGGGAATGCTAGACGTTTGGTAATTTCTCCTCCTGCCAAAAGAAAAGATCCCATTGAAGCAGCTAATCCCATGCATACTGTCTGTACAGCGGGTCGTACAAATTGCATAGTATCATAAATTGCTATTCCGGGTATTACCCATCCGCCCGGAGAATTTATAAACAGATACAAATCTTTGTTCTCGTCCTCCATACTAAGGTATATTATAAGGCCAATAAGTTGATTCGATATTTCACTATCAACCTCTTGGCCTAAAAAAAGTAGTCTTTCTCTATAAAGTCGGTTGATTAGGATAAGATTTTATCCTTTAAGAGCCGTACATGCATCTTTTGATGCATACGGTTCACAAAAGATCGCAAAAATAAATCAATGTGTAGATTTCAACCCCTTTTTTATTACTTTATGACTCTTTTCCAGAATGGACTTTTTAGAATTTCTAACGAAGGGAAAGGAAAGGTCTTTTTCTTACAATTCTTTTTTTCAATAAAGAGGACTTTTGAGCCCTTCTTTTATCCATACATATAGAATGTATTTAACTTTTTGAACTAACTCCTCATTGATGTATTGTTTTCATCGAGATCGAATCTAAATAAAATTAAATCACAATGTAATTTTCTTGTTTCTGAATGGGCTTCTTCAATTCTTTTCTTTTAGGTTTCTGTTCTACTCTGAGTAAAGATCTGCCCGATTCTTATTTGCACATATAGGACAAATACTGCAATACCACATCTTTTTGCTTTTGCTACGAACCCCCTGATTCTGAATTTCTTTTTTCACATATATGACATGCTAGAAGTAGTAATCCTTGGTATATTACCCAATTGGGTTTGTCTAAACAGAGCCTGGATGCTTCATTTTATTTATTGGTCCAGTCAAGCCAACCATAAATAATTCAAAATTGAGAATACTAATTTGGATACCCCCTAAAAAACTAAAAGATCGATCTAATTGAACTTCATTACACTTCACGCTCCAGATTTATGACGATTCAATCAATATTTTTCGGGGTGAAAGAGAGGATACCTCAATCGGTGGAGAAAACGGGGAAATCCCATATAACCCATATATATCTGACAAGTCGCACTATATGTCAACCCAAGATGCATCTTCCTCTCCAGGACTTCGAAAGGGAACTTTTGGAACACCAATAGGCATAAAATGGAAAACAAAAATGAAGTAATATATGTAACTTTGATGTGGAAACGTAAAGGTTTATTGTCTAAAAATTGATTTTTCTTTATTTTATCATATTGTATTTATAAATGATAAATAAAAAAAGGGGAGGTTGCTCCTATATGAGTGTTTTTATTCGTGAATGCAAACATATCTTTTTTTATCATTCAAAGAACCTGTTTGTAATAACTATCCCTTTTTTTTATTCATTTGGTCAACGTCCTCCCACACCACCATTGCGTATTGTTATTTATCGGATATAGAATAAAATAGATCCACTTCTTTTTGTTCCTACTGAATAGAATTGTTCCATTTTTCCTAAAAACCTAGAACAAATATAAATCCTTTACCAGATATAATTGACTGCAAAGGGGGTTCCATAGTATAAGTATATTTTTTAGTATCTTTTTTCTAGTGCAATAAAGTTACATAGTGTCTATTTTTTGCTGAAAAAAAAAAGAGGGGTATTCTCATGGGTTTGCCTTGGTATCGTGTTCATACTGTTGTATTAAATGATCCCGGCCGCTTACTTTCTGTCCATATAATGCATACGGCTCTGGTTGCTGGTTGGGCCGGTTCGATGGCTCTATATGAATTAGCAGTTTTTGATCCCTCTGATCCTGTTCTTGACCCAATGTGGAGACAGGGTATGTTTGTTATACCCTTCATGACTCGTTTAGGAATAACCAATTCGTGGGGCGGTTGGAGTATCACAGGAGGTACTACGCCGAATCCGGGTATTTGGAGTTATGAAGGTGTGGCTGGAGCACATATTGTGTTTTCGGGCTTGTGCTTTTTGGCGGCTATCTGGCATTGGGTCTATTGGGATCTAGAAATCTTTTGTGATGAACGTACAGGCAAACCCTCTTTGGATTTGCCAAAAATCTTTGGAATTCATTTATTTCTTGCAGGGGTGGCTTGTTTTGGTTTTGGCGCATTTCATGTAACAGGATTGTATGGTCCTGGGATATGGGTGTCCGATCCTTATGGCCTAACCGGAAGGGTTCAATCCGTAAATCCCGCATGGGGTGTAGAAGGTTTTGATCCTTTTGTTCCGGGGGGAATAGCCTCTCATCATATTGCAGCAGGGACATTGGGCATATTGGCGGGCCTTTTCCATCTTAGTGTACGTCCACCCCAACGTCTATACAAAGGATTGCGTATGGGAAATATTGAAACCGTCCTTTCCAGTAGTATCGCTGCTGTATTTTTTGCAGCGTTTGTTGTTGCTGGAACTATGTGGTATGGTTCAGCAACAACTCCGATTGAATTATTTGGCCCCACTCGTTATCAATGGGATCAGGGATACTTCCAACAAGAAATATATCGACGAGTTAGTGCTGGGCTAGCCGAAAATCAAAGTTTATCAGAAGCTTGGTCTAAAATTCCCGAAAAATTAGCTTTTTATGATTACATCGGCAATAATCCGGCAAAAGGGGGCTTATTTAGAGCGGGCTCAATGGATAATGGAGATGGAATAGCCGTCGGTTGGTTAGGACATCCTATCTTTAGAGATAAAGAGGGGCGTGAACTTTTTGTAAGGCGTATGCCTACTTTTTTTGAGACATTTCCAGTTGTTTTGATAGACGGAGACGGAATTGTTAGAGCCGATGTTCCTTTTCGAAGAGCAGAATCGAAGTATAGTGTTGAACAAGTAGGTGTAACTGTTGAGTTCTATGGTGGCGAACTCAACGGAGTCAGTTATAGTGATCCCGCTACTGTGAAAAAATATGCTAGACGTGCTCAATTGGGTGAAATTTTTGAATTAGATCGTGCCACTTTGAAATCAGATGGTGTTTTTCGTAGCAGTCCAAGGGGTTGGTTTACTTTTGGACATGCTTCGTTTGCTCTTCTCTTCTTTTTCGGGCACATTTGGCATGGTGCTAGAACTTTGTTCCGAGATGTTTTTGCTGGCATCGACCCCGATTTGGATGCTCAAGTAGAATTTGGAGCATTCCAAAAACTGGGCGATCCGACTACAAGAAGGCAAATAGTCTGATTCGGATAGAACGTTATTTTTTTTTGTTGTTTCTTTTTGACTATACTTTTGTTTGGGGTGATTTAAATTAAATCATAGGGAATTTGATTAATCTTGATTTGAATGATTGTATTTTTTTACTCTAATCTAATAAACAGGTATGAAAGCTATAATTGTAAACCAGGATGAAATCTATGGAAGCATTGGTTTATACATTCCTCTTAGTCTCGACTTTAGGAATAATTTTTTTTGCTATCTTTTTTAGAGAACCCCCTAAAGTTCCAACTAAAAAGACGAAATGATTTTTCATTATCTCGATTGAAGTAATGAGCCCCAATATTGGTATATTGGGAGCTCATTACTTCAACTAGTCTCCGTGTTCTTCGAATGGATCTCTTAGTTGTTGAGAGGGTTGCCCAAAAGCAGTATATAAAGCATACCCAGTAAAACTTACAAGTAAACCAGATATAGAGATAGCAACTAGGGTTGCTGTTTCCATTTTTCTCAAATTTCAAGACCACAATGAATCTATAGGATAAAATCCTATATTTACAGTGAAATGGTATACAAAGTCAACAGATCTCAATGAATAAAAAATAGGATTTATGGCTACACAAACCGTTGAGAGTAGTTCTAGATCTGGTCCAAGACGAACTACTGTAGGGGCTTTATTGAAACCGTTGAATTCAGAATATGGTAAAGTAGCTCCGGGGTGGGGAACTACTCCTTTAATGGGTGTTGCAATGGCTTTATTTGCTATATTTCTATCTATTATTTTAGAAATTTATAATTCGTCCATTTTACTGGACGGAATTTCTATGAATTAGATTCATAAGAACCGACTAACTATCTTTTTTATTTATATAGTTTTTTAAATAAAAGGGGTAAATTTACCCATTTTTGTTTTTTATTTCTAGGCCAGTTCATTTTGAATTTGGTAGTTTGACCGTGGAATTTCGTTCTTTCTTTATTTCCGGAATATGAGTGTGTGACTTGTTCTAATTGATCTTATTGCAAATACAGAACAAAAATAAAGGATCTGTCATCTTGATAGAGATGGTTTTACCCCGTCAGATATTATTTTCTAGTATCTGGAGCACGGAATATATAAAATAGATTTTAAAAAGTATTAGAACTATGATTCATACTTAATATTTCGACCTCGCAACCGGACTTTAATAAATTTTTATTAGAAGATACGTAAGTTAGAATAAATAAAAAAATTTTGATTCTTTCAAATAAAATTGCCACTGTTTGTCTTTTTTTTATCAAAGCAAAAAAATGTCTTTTGATTTCTTTTTTCATTCTATCCTATCTATTTCTTGAATAAGTGATAATCCAGCAGTTCTTACTCAGGGAATTTTTGGACATTAAAGGTTTTTTTGAATCATTGTGGTTCTGGTATGAATCTGAGGTTTTGTTTAATTGTTCATAGGGTCTTAACAAGAGAATTCTTATCAATACTAATAATAAAGAAGACGGCACTAAAAAAGTCGCATTCTACAAAAAAATCAAAGAAAAAATGAAGTAAATAGAATATTCAAGAGGCCTGTAAAGATCAAGATAAAGACGAGTGCGCCGACTTGAGATTTTGGCATTATAACCCTGCACAGATCAATTTAAGGATTTATATATTTTTCTTATCTTCAAATAAGATTTGGAATAATAGGATTAAATTAAGAAGTTTAAAACTTTTTATTATTTAAATTTAACATATCCGTTTCCGTTACAACCAGTATTGGGTTTTTCTGTTTGAGCCGTACGAGATGAAATTCTCATATACGGTTCTCAGAGGGGGAGTTCCTTTGGTTTACCTATCTCAATAAAGTCTATGATTGGTTCGAAGAACGTCTTGAGATTCAGGCGATTGCCGATGATATAACTAGTAAATATGTCCCTCCTCATGTCAACATATTCTATTGTTTAGGAGGAATTACACTTACTTGCTTTTTAGTCCAAGTAGCAACGGGGTTTGCTATGACCTTTTATTATCGTCCGACCGTTACTGAGGCTTTTGCTTCGGTTCAATATATAATGACTGAGGCTAACTTTGGTTGGTTAATCCGATCTGTTCATCGATGGTCGGCAAGTATGATGGTTTTAATGATGATCCTGCACGTATTTCGTGTGTATCTTACCGGCGGTTTTAAAAAACCTCGTGAATTGACGTGGGTTACGGGCGTTGTTTTGGCTGTATTGACCGCATCTTTTGGTGTAACTGGTTATTCCTTACCTTGGGACCAAATTGGTTATTGGGCAGTCAAAATTGTAACAGGAGTACCCGAAGCTATTCCCGGAATAGGATCGTCTGTCGTGGAATTATTAAGGGGAAGTGCTAGTGTAGGACAATCTACCTTGACTCGTTTTTATAGTTTACATACTTTTGTATTACCTCTTCTTACTGCTGTATTTATGTTAATGCACTTTCCAATGATACGTAAGCAAGGCATCTCCGGTCCTTTATAGAGAATATGGATCCTAGATATTTCTAATCAATCATTTTTTATTTTGGGGAGGAACAAAAGTATTTCATTGCTACAAATATGGATTATTAAAAAAAATAAGACATGTATTTGGATATTTCCCTGCAACTTAAGACTTAACAAAATTAGCGTCTTATTTTTTTATTTGACATACACGAATAGTTGATAGTTGAGGGGGATTCTCCGAAGAAAAAACGGATTATGGGAGTGTGTGACTTGAACTATTGATTGGATCGCGCAGATGGATGACTTTTTCATATCTGCCACATTTTAATTTGCAATAAAATGTGTCTCTTTGTTCCAACCACCGCGCAAGCCCCCCTACAGAGGATAGGCCGGTTCACTTGAAGAGATTCTTTTCTATGATCAGACTTGATCATGTCCTGGATGACCGGGCTTCGTAAGATCCACTAAAACTAAAATAAGTGAAGTGGTCTAATACGGATTCCGTCTTATCGATTTCACTTAACTTAATAGTATTGAAATGCATTCATTTCCTATGCATTGACTCGATTTATGATACTATCGGAGTGAAACAAGTAGATCTAAAGAAGAACAGGGGTTAGATTCCATTAGTAACAAGTAAATCCTTTAATTTAATATGTAAATGTATGTTAAAAAGTCCCGATATCTTTTTTTGAGGGGGGCAAAAATATCAAGGTCTGAGATGACCCAGAAAGCACTATAAATTTAAGAAAGCCTACTTGGGTATTGAGCATTTACAAATAAGAAATGAGTTTTTCACAATAGATAGTTGTGTAACTCCGTAAAACAGAATCGAGTCCATTTTCTTACATATAAACTTTTCTATAGGTATACTCGGTTCGTTTGATTGATGCTCGAGCCGGATGATGCAAAATTATCATGTCCGGTTCTTTCGGAGGATGGATCAATAAGAATTCACCTATCCCAATAACAAAAAAACCTGACTTGAATGATCCTGTATTAAGAGCGAAATTGGCTAAAGGAATGGGTCATAATTATTATGGAGAACCCGCATGGCCAAACGATCTTTTATATATTTTTCCCGTAGTTATTCTAGGTACTATTGCTTGTAACGTAGGTTTAGCAGTTTTAGAACCATCAATGATTGGGGAACCCGCGGATCCATTTGCAACTCCTTTGGAAATATTGCCGGAATGGTATTTCTTTCCTGTATTTCAAATACTTCGTACAGTGCCCAATAAGTTATTGGGCGTTCTTTTAATGGTTTCGGTACCCGCGGGATTATTAACAGTACCCTTTTTGGAGAATGTTAATAAATTCCAAAACCCATTTCGTCGTCCAGTATCAACAACCATCTTTTTGATTGGTACTGCAGTAGCCCTTTGGTTGGGTGTTGGAGCAACATTACCTATTGAGAAATCCCTAACTTTAGGTCTCTTTTAAATTGATTCACTTGTGAATTAAAATCTCATATATATTGGGTATCTAGGGAGAATTCACTTTGAAAGGACTACTCCCTAGATACATCTTTGAACCTACTCTCAGTATGTAGATTTTTTCTAAATTTTTCTAAAGATAAAGATTCAAACTCCATATTTTCATCTTTTTTTTCTTTCTTTTTTATAAAAAAGAAAGAAAAAAAAGATGAAAAAAACCTAATGGATTTCCAATTTATGCAAAATGCTTTTCTTTCAATTTCGAATTTCTAAAATGTCCAAGATATGTTTTACATCTTCTATCCGAAAATCTTCTATTTTCATAAGGTTTTCGTGACTGGTATTAAAAAGGTCCAATAATGTATGTATATTGGACCTTTTGAGACAATTATAGATCCTGGGAGGCAATTCTAATTGGTCAATAAAAAAAGATTTTAATTCTATCTCTTTTTTGTTTTTTCTTAGTTTAGCCAATGTATCATGAAAAGTGAAACCGGGTAAAGTAACTTTGTGTTGATTTTTTTCTAATTTCAAGTTTTCTGCTCCCGCATGTAAAAAAGGAATAAATAGGTCAATCAAATTACGGGAGGCTTCATAAAGCGCTTCTTTAGGAGTTAAACTCCCATTTGTCCATATTTCGAGAAAGAGTATTTCTTGTTTTTCATTCCCATTCACATAAGAATGAATACTATGATTTGCGTTTCGAACAGGCATGAATACTGCATCTATAGGATAACTTCCGTCTTGAAAGTTTTTTAGTCTTTTTATACAATATCCGCGATTCCTCTCGATTTGTAATCTAATACACAAATTAATGGGTTCTATTAGGTTAGCTATATGTTGCGTATTATCAACAATTTCCACAGAAGGTGGTAAAATGATGTCTTGAGCGGTTACATATCCGGGACCGTTGATACAAATAGATGCGTCTCGAGTCCCATACAGATTACTTCTCAATACTATTTCTTTCAAATTCATTAAAATTTCATGTACTGATTCTTGAATACCTACTATGGTCGAATATTCATGTGGTATTTTCTCAGATTTTGCACGTGTGATACATGTTCCCTCTATTTCTCCAAGCAAAACTCTTCGCATCGCAATGCCTATTGTATCAGCTTGGCCTTTCATAAGTGGAGACAGAATAAAGCGTCCATAATAAAGGCGCTTACTGTCTACTCTTGATTCAACACACTTCCACTGTAGTGTTCGAGTAGATACTCTAATTTTCTCTCGAACCATAGTAATCAATTCTTTTTTTCAAATCCTTGAATTGTTTATTTCTCTTGTCTTGAAATTTATTCTATGTTTTCTATTTTTATCTTTTGTTTTACATTACACACGTCGTTTTTTAGGGGACCTACACCCATTATGTGGCATAGGGGTTACATCCCGTATAAAATTTAAGAGTATGCCACTTCTACGAATAGCTCTTAATGCCGCATCTCTTCCGAGACCGGGACCCTTTATCATGACTTCTGCTCGTTGCATGCCTTGATTCGCTACTGTTCGAATAACATTTCCTGCTGCGGTTTGGGCGGCAAATGGTGTTCCCCTTCGCGTACCTTTGAATCCACAAGTACCTGCGGAGGACCACGAAATTACCCGACCCCGTACATCGGTAACAGTGACAATGGTATTGTTGAAACTAGCTTGAACATGAATAACGCCCTTTGGTATTTTACGAGCATGTTTACGTGAACCAATACGTCCATTTTTACGCGAACCAATTTTGGGTATAGGTTTTGCCATATCTTATTATCTTTTTATTATTTCATAATTATTATCTCATAACCTAAAAGGAAGTCTGAGATGTATGGATATATTCATTTCATGTCAAAAAAACAGATGTTTTACTATATTTCTTTTTTTTAATTAGAAACTAGAATTAATATTCTCAAAATTGGCATTCTATTTGTGTTAATATACAACTAACAAAAATAGAATTTCCAATTTTAGATCCCCAAAATCTCTCTATCTAATATCTCTTTTTTATATTGTATTCTATTAGAATAGTTCTAATCTATATATATATAATCATTGATATATATTATATATATAAGAAAATTTCGAAATATTCGAAATAGAATTTCTATATTCATTCAATAATTTGAAATTTTCACATATTCAAAAATATTAATATATAATCAATATTACTATAAAATCATATCATATATAATAGAGAATATTATATAATTTCTAAGTTTTCATGTAAAAAAAAGTTTGAATTTCAATATCTATATCTTTTTTTATTTTTTTTTTATTTGCGCACCCAGTCCTTTATAATTCAAAGCCCTCTCTTGTGGCTTTTGTGGAAATATTATCCTTATCCTTGTCTTTGTTTATGTCTTGGATTGGAACAAATTACTAGAATTCTACCTCGTCTACGGATCAATCTACATTTTTCACAAATTTTACGAACAGAGGCCCGTATTTTCATATTTATCATTCCTTCAACTTAATCTCGGATCCATTTTAATGGAAGAAAATAAGGTTTCCTTCAATTTTTAACTTCTATTCTAATCGTACCCCTCAAAACCAATAATATTGAAGTTAAAAAAAAGTCTAATTAAAGAATTTATACTTGCATTTTTTATTTCTCTGTGGTAGAAATATATATAAAGAGTATGTTGAACCTTTTCAGAAATATAGCCTAGACTGATATTTTCATTATTTAAAATTGAAAATAAATGAACCAACCCCGAACATACCCCACAGGGGAAATTGATTCAGCAATATTGAATTAAACCCTCATGAATCCGTTTCTTTATAACAATTCCTGTTAAACCCATTTCACGCATTCATTAAGGTATGAGGAGTGATATGAGAGACTTGTGTTTTGTTTTATCTCTCTTTACTTTTTTAAAAAAATTGATAGAATTTTTTCTATAATTCGGATATCAGAAAGATTACCATATATAACATAAAACTTCTCCGCCGATTCGTTCTAATCGAGCCTCTCGATCTGTCATTATACCTCTCGAAGTAGAAATAATGACAATTCCCATCCCCCCTAAAATTCTTGGAATTTGTTGATAATTAGAATAGATTCGTAGACCAGGAGTACTGATCCGTTTTAAATTCAAACGCGTTTTAGATGATCCTTTTCTATTTCTTCTATATGGTAGAGTTAAAACTAAAAAAAGATTTCCCCCTTCCCTATGTTTTCTCACGTTTTCAATAAAACCCTCTCGTAAAAGCATTTTAGCAATGTTTTCAGTAATGTTAGTACATGGTATTAGAACCGTTCCTCTTCCATTCATGTCAGCATTTCGTATAGAGGTTATTATGTCGGCGATGGTGTCCTTACCCATAGGAAAATAAATGTTACCCTTTACTTACTTTTGATATAATCAGCATGCTCCGTGTTCTATATTTTCTAATATATATTAGAGTAATATAATTTGAAAATATTTTAGTTAAAATTAAAGAAAGATATCTAGTATATTTATATATCTTTAATAGAAAGATATCTATATAATATCTTATTTATATATTTCTTTTTATATTTCTATATTTATTTTTATACTTATTTTTATTCAAAAAGAATAATATATATTAAAAAAATAAAAAACGAAATCCAATTTTATTAATAATTAGATATATGTGTAAGACATAATTTATTAATTTATCTATTTCATTTTCATTAAATAAAAAAATGTTTTTTCTTATAATACCTCAGGTGCTAATGAAACTATTTTAGTGAAATTTAACTGTCTCAATTCCCGGGCGATTGCGCCAAAAATTCGAGTTCCTTTTGGATTTCCCTCTTGATCAATGACAACCGCGGCATTATCATCATATTGTATTATCATGCCATTGCTACGTTTAAGTTCTTTACAAGTACGTACAATTACAGCTCTAATCACTTCTGATCTTTCTAAAGACATATTTGGTACCGCTTCCTTGATTACAGCAACAACAATGTCACCAATAGAAGCATATCGTCGATTACCTGCTCCTATGATTCGAATACACATCAATTGGCGGGCTCCGCTGTTATCGGCTACATTCAAATGGGTTTGAGGTTGAATCATATCATTCTTATTTTATCTGGTTTTTCAGTCCAAGGCTTGAAGTAAAAAAAAATATTCTCTATTCAACAAAAGAAAGGAAAAATTGCCATGTTTTTTCCTCCAAAAGACCTCTTTCCTTTGGTTTTTATTATTTATTATCTTGAAATAATGAATTGAGTTTGGATAGGCATTTTTGATGCGGCTATTGAGATAGCCCTTTTGGCTATATTTTCTGCGACTCCGCCCATTTCATAAAGTATTCTACCGGGTTTAACGACAGCTACCCAATATTCGGGAGATCCCTTTCCCGAACCCATACGCGTTTCGGTTGGTCTTACTGTAACTGGTTTGTCTGGAAATATCCGTACCCATATTTGTCCACCTCGGCGGACATTTCGTGACATTGCCCGCCGACCTGCTTCTATTTGTCTAGATGTGATCCAAGCGGGTTCAAGTGCCTGAAGAGCATATCTTCCGAAGCAAATATGATTACCCCGATAGGATATTCCTTTCATTCTTCCTCTATGTTGCTTACGGAATCTGGTTCTTTTGGGGTTATAGTTGATGGTTGTTTAGAAATCCCATCGCTATTCCAGAACCGTACATGAGATTTTCACCTCATACGGCTCCTCGCGAATAAAACAATTACAAAAATGGATTTAACCAATACCAATAAAAAAATATACCGTATATACATATGTTTAATGAATAATTGAATCACGAGGTTTTTTTATTTTAATATTTCATAGGATTGATTGATCAATTGGAAATTAGTATATCTTGTTTTGATTTTTATATAGAACTAGACATTTATTAGAAAATTTGCCCCCCCTATATATAGTTAAATATATAACTAGATAATGTTGTTCTATTAGAGCATAAGATTCTAACAAATCCTTATTTTATTTATTTCTGGTGGTATTGGATTGGCTCAATTTCGAAATAAAAAAACAAAGATTTCGCGGGCGAATATTTACTCCTTATCCATTTTATTTTAGATGTAATCTAGGGTTATCCTGCGACTCTTCAAAAAAATGAATTGGTTCTTAGTTCGTTCCGCCATCCCTCCCGTCAAATGAATCTTAGGTATTCACGGTTTTCGTCGTTCCCATCGCTTCTCGATTGATGATTAGGTCTGGAATTCTACAATGGAGCCTCGCAAATACAATTCCAAATTATATATATATATTTCTTTTTTCTTGAATCAACCTTCTCAGTTTTTATTGACTCGGTGCTCTTGATTTGTTTATTTTGGGAATATATATATCTATATATGGATTTAGTTAATGTTGATGCTTTATTACACTTCCCCTTTTTATGAGATAACCATAAGACCTTTACATATTCGAATTCTATATCATTGATATATCTTTTTTCTTTCTTTCACCCTTCATTTTTATCTGTATATTCTTATTGCTTTACAACTTATAATCAGATTCGTTTTTATTTTTTTTTATCCAATATCTCAGTTGTTATAATTCTACTACCAAAATATGATATCTTGATTTTATTTCGATTTTTAGATTAATTCTTTAAATCCAGATAATGCGAAGCGATGAGTTGGTTAGTACTTAGTTATTAATGAATTCATCCTATAAGTCATTTATTTTATTGTCGAACTCTAACCACTCTAAAAAATCAACGAGTCACACACTAAGCATAGCAATTATATTTATATAAAAAAATTAATTGATATTTTTTATTCAATCTTATAAAATTTGGAAAATTATCATTTTTTTGTTTTACCGAAACAAGGAACCTTAAAGAAAAAGAAAAGGAGAATTGGATTATTCTTTGTTTACAAATATCCAAACTTTGATCCCTAATACGCCATAAATAGTTCGAACTGTATAGGAACAATAATCAATTTTAGCTCGAATGGTTTGTAGAGGAACTCTACCCTCTCTGATCCATTCGACACGTGCAATTTCTTTTCCGTCGATACGTCCCGCAATTTGTACTTGAATTCCTTTTGTCCCCGCCTGTTGAGTTAATTCAATAGCTTTTTTCATTGCTTTACGAAACGAAACTCTATTCCTTAATTGCCCGGCTATAAATTCTGCAAGAATATTAGGATGTCCATAAGGGTTTGCAATTCTTGTAATAGCAATGTTCAGTTTTCGGTTCACACAATTGAGTTTTTTTTGTAAATTCATCTGTAACTCTTCTATTCTTCCAGGCTTACCCTCAATTAATAACTTTGGAAATCCCATAGAGATTATGACTTGAATCAAATCAATTCTTTTTTTAATCTTTATCCCTGCTATTCCCTCGACACCAGAAGATATTCTTATATTTATTTTTATATAATTCTTGATATAATCTCGTATTTTTTTATCTTCTTGTAGATTCTCTGAATAATTGATTGGTTGTGCAAACCAAAGAGAATCATGACTTTGAGTTGTACCAAGTCGGAAACCAAGCGGATTTATTTTTTGTCCCATAATTCTCCACTACTTTACATAAAATGATATGCCCTAGTTGTGCACTTTGTTTTTTTATATCCATTAGGCTTTTTATTTAAAAACATAATATAGCATCCCCTTTTGACTTAATTTGCTTCTGCAGAATAAACGCAAAAACTGGAAAAAGATACTCAATTCAATAAAACGTAAATTATAGTATCATAACCATTTCTTTATCCACATCCACAAATCTCATTTATTCCTATTCATGTTTTGTGTTGTGAACAGACATTTCTATTTATATAATTTTCATTTTTTATATTTCTAATATATAAATATTCTAATTGATCGAATTTGTTTAACCTAAAGATGATTCTAGTTTCTACTTTATCATAAGTAAGGTTATGCTTTTACTAAAAAAAGAAACATTTCTTATTTTTCAAATCGATTTTTCTTTTCATTTCTTTAGTATTTATTCAAATTTTTAATATAAAAAAGAAATTGTTTTATTTTTGAGTAATCTTATTATTATTAGAAGAACATGAAATTTCACCTTAACGACGAGACCTATTATCATTTTTCGCATGTCCTCGGAAGTTTAGAGTAGGTGAAAATTCGCCCAATTTATGGCCTACCATACGATCTGTTATATAAATAGGTAAATGTTCTTTTCCATTATGGATAGCAATGGTATGGCCAATCATTGTGGGGATAATGGTAGATGTTCTGGACCAAGTTATTATTATTTCTTTTTCCGCTTTTGTGTTAAGCTTTTTTATTTTTCTTAATAGATGATTGGCTACAAAAGGATTTTTTTTTAGTGAACGTGTCATAGTGAATTCCTCCTATTTTTTGTAAAGACGAAGAAACAAATTCGATTTTCTCTATTCTACTATTTACTACGGCGACGAAGAATCAAATTATCACTATATTTATTCCTTTTTCTACTTCTTCTTCCAAGTGCAGGATAACCCCAAGGAGTTGCGGGTTTTTTTCTACCAATTGGGGCCCTCCCTTCACCACCCCCATGGGGATGATCTACAGGGTTCATAACTACTCCTCTTACTACAGGACGCTTACCTAGCCAACATTTAGATCCGGCTCTACCCAAAGTTTTCTGGTTTACCCCAACATTCCCCACTTGTCCGACTGTTGCTGAGCAGTTTTTGGATATCAAACGGACCTCCCCAGAAGGTAATTTTAATGTGGCCGATTTCCCCTCTTTTGCAATCAGTTTCGCTACAGCACCTGCTGCTCTAGCTAATTGTCCACCCTTTCCGAGTGTGATTTCTATGTTATGTATGGCCGTGCCTAAGGGCATATCGGTTGAAGTGGATTCTTCTTTTTTTTTTGATCAATCAAAACCCCTTCCCAAACTGTACAAGCTTCTTCCAAAGCATACGGCTTTCTGGATGTAGATGATGATATCTATACAGATGGATCTTATATATATCACACAATGAAGTACCGCATGAGTGGATATATAGGAATCCAAATCCGCCGAATCACTCATGTTATGATCGTCTACATCCTAGGTCTTCCTGTTCCTTCATCTGGCTTATGTTCTTCATGTAGCATTCAGACCGAATGACTCTATGAAATTACGTCGCTACTTACGCATAGTTCGGGTAACGTAGGAGACATCTCTATTTTTCCCCCGGGGAATCCAATCCTTAGAATTACCACTGCTTAGCTTTCAATTCGCCTTTGACCATCAAATGAAATGTGAATAACCCGCCCCCCCTCTTTGAAACAAGGGGCGCCTCTGGTTCTGTCGGTGCTTGAAACAATTTTGTCTTCTCCATATTACTATATCTCTAGAGTCAATAATTTTATATGAGGAACTACTGAACTCAATCACTTGCTGCCGTTACTCTTCAGTTTTCTGTTGAGGTCTATCCTGTGGAGGTACTCAAATTGGATCAGTGATCGATTTCTAGGTTTCGCCGTAAACCTAATTGGTTACTTCCAATTACGTAAATCAATAGTTCAAACCGCACTCAAAGGTAGGGCATTTCCCATTTTAATAGGAACTTCTGTACCAGAAACAATGGTATCTCCAATTATAGCCCCTCTGGGGTGTAAAATATATCTTTTCTCACCATCCCCATAGTGTATGAGACAGATGTATGCATTTCGATTAGGGTCGTATTCTATGGTTACGATTCTACCATATATGTCTTTTTCATTCCGGCGAAAATCGATTTTACGGTATAGACGCTTATGACCTCCCCCTCTATGCCCTGCGGTAATGATTCCTCTGGCATTACGGCCTTTACCACAACGATGCTGTCCATAGATCAAATTATTTCGTGGATTGGATTTGACTTGACTGTCTACGGCTCCATTGCGTGTGCTCGGGGTAGAAGTTTTGTATAAATGTATCGCCATGCTATTAAGTATTTTGATTTAAGTTCATTTCTTTCTAAGAGGTGGAATAGAATAACCCGGTTGAAGCGTAATGATCATACGTCTGTAATGCATTGTATGTCCCATAATAGGTCGCATTCTTCTACCCTTTACCGGTAGTCGATGACTATTCATAGCTATTACCTTGACACCAAAGAAGAGTTCGACCCAATGCTTTATTTCTGTCCTAGTTGATCCCGATTCGACATTAGAAGTATATTGATTTTTCACCAATAACCGAATACCTTTGTTTGTATATACTGCATTTTTGATTCCATTCATATTTGATTCCATTCATAAATAGATTTTCTTCCCTATGAGTTCTAGTCTCAATAAGAATACTAGTTTTTACTGTTCATATGTTATGATTTGAATATATCACACCAATTCGTTATGTATGGATGATGAGATTCCATTGATACAGAGCCAATCGTTCTTTTTTCTCTGACAGATGGTCAGAACTGCATCTGGGTTCGAATCCTACTGAGAGGTCTACTAGAGATCAGAAATTGCTGAAGAAAGAACAAGATGTTTCTTTTGTTCTTTCCGGGCGATCGGAAAGTAAAGAAATGGTTAATATATTCAAGATAATTATGTATTTACAAAATACTGTCTCAATTCATCCTATTTCATCAGATCCGGGATGGGATATGGTTCCGAAGGATGAACTGGACAGTTCCAATAAGATTTCATTCTTGAACAAAAATCCGATAGACTTATTTGAGGGAGGGTCCCATTGGCGTGCATCCAGTAGGAATTGAACCTACGAATTCGCCAATTATGAGTTGGGCGCTTTAACCATTCAGCCATGGATGCTTAGCGGGGATCCTCGTACATGGTGAATAACCAAATTCCAATTGAAGTGAAATCTTTCGGATAAATCAATGCAATTTAGGAGGATTCGATGAAAGGACATCAATTCAAATCCTGGATTTTCGAATTGAGAGAGATATTGAGAGAGATCAAGAATTCTCGCTATTTCTTAGATTCATGGACCCAATTCAATTCAGCGGGATCTTTCATTCACATTTTTTTCCATCAAGAGAGTTTTATAAAACTCTTGGACTCACGAATTTGGAGTATCCTACTTTCACGCAATTCACAGGGTTCAACAAGCAATCGATATTTCACGATCAAGGATGTAGTACTCTTTGTAGTAGCGGTCCTTATATATCGTATTAACAATCGAAAGATGGTCGAAAGAAAAGATCTCTATTTGACAGGGCTTCTTCCTATACCTATGAATTCCATTGGACTCAGAAATGATACATTGGAAGACTCAAAAGATTCTGCCAATATCAATAGGTTTATTGTTCCGCTCCTGTATCTTCCAAAAAGAAAAAAGATCTCTGAGAGCTCTTTCCTGGATCCGAAAGAGAGTACTCGGGTTCTCCCAATAACTAAAAAGTGGATCATGCCTGAATCTAACTGGGGTTCGCGGTGGTGGAGGAACTGGATCGGAAAAAAGAGAGATTCTAGTTGTAAGATATCTAATGAAACCGTCGCTGGAATTGAGATCTCATTCAAAGAGAAAGATATCAAATATCTGGAGTTTCTTTTTGTATATTATATGGATGATCCGATCCGCAAGGACCATGATTGGGAATTTTTTGATCGTCTTTCTCCGAGGAAGAGGCGAAACATAATCAACTTGAATTCGGGACAGCTATTCGAAATCTTAGTGAAAGACTGGATTTATTATCTCATGTTTGCTTTTCGTGAAAAAATACCAATTGAAGTGGAGGTTTTCTTCAAACAACAAGGGGCTGGGTCAACTGCTCAATCAAATGATATTGAGCATGTTTCCCATCTCTTCTTGAGAAACAAGCGGGCTATTTCTTTGCAAAATTGTGCTCAATTTCATATGTGGCAATTCCGCCAAGATCTCTTCGTTAGTTGGGGGAAGAATCCGCACGAATCGGATTTTTTGAGGAGCATATCGAGAGAGAATTGGATTTGGTTAGACAATGTGTGGTTGGTAAACAAGGATCGGTTTTTTAGCAAGGTACGGAATGTATCATCAAATATTCAATATGATTCCACGAGATCTAGTTTCATTCAAGTAACGGATTCTAGCCAATTGAAAGGATCTTCTGATCAATCCAGGGATTCCATTAGGAATGAGGATTCGGAATATCACACATTGACCAATCAAAGAGAGATTCAACAACTAAAAGAAAGATCGATTCTTTGTTCGGATCCTTCCTTTCTTCAAACGGAACGAACAGAGATAGAATCGGAGCGATTCCCTAAATGCCTCTCTGGATATTCTTCAATGTGCCGACTATTCATGGAACGTGAGAAGCAGATGAATAATCATCTGCTTCCGGAAGAAATCGAAGAATTTCTTGGGAATCCTACAAGAGCCAATCGTTCTTTTTTCTCTGACAGATGGTCAGAACTGCATCTGGGTTCGAATCCTACTGAGAGGTCTACTAGAGATCAGAAATTGCTGAAGAAAGAACAAGATGTTTCTTTTGTTCTTTCCGGGCGATCGGAAAGTAAAGAAATGGTTAATATATTCAAGATAATTATGTATTTACAAAATACTGTCTCAATTCATCCTATTTCATCAGATCCGGGATGGGATATGGTTCCGAAGGATGAACTGGACAGTTCCAATAAGATTTCATTCTTGAACAAAAATCCATTTTTTGGTTTATTTCATCTATTCCATGAACGGAACAGGGGGGGATACACGTTACACCACGATTTTGAATCAGAAGAGAGATCTCAAGAAATGGCAGATCTATTCACTCTATCAATAACCGAGCCGGATCTGGTGTATCATAAGGGATTTGCCTTTTCTATTGATTCCTCCGGATTGGATCAAAAACAATTCTTGAGGGGGGTATTCAACTCCAGGGATGAGTCGAAAAATAAATCTTTATTGTTTCTACCTCCTCTTTTTTATGAAGAGAATGAATCTTTTTATCGAAGGCTCATAAAAAAATGGGTCCGGACCTCTTGCGGGAATGATTTGGAAGATCCAAAACCAAAAATAGTGGTATTTGCTAGCAACAACATAATGGAGGCAGTCAATCAATATAGATTGATCCGAAATCTGATTCAAATCCAATATAGCACCTATGGGTACATAAGAAATGTATTGAATCGATTCATTAAAAAGAATCGATTCGATCGCAACTTCGAACATGGAATTCAAAGGTATCAAATAGAAAATGATACTATGAATCATAGAACTATAATGAAATACACGATCAACCACCAGTTATCAAATTTGAAAAAGAGTCAGAAGAAATGGTTCGATCCTCTTATTTTGATTTCTCGAACCGAGAGATCCATGAATCGGGATCTTAATGCATGTAGATACAGATGGTCCAATGGGAGCAAGAATTTCCAGGAACATTTAGAACTTCTCAGTTCTGAGCAGAATAGCCGTTTTCAAGTAGTGTTCGATCGATTACGTATTAATCAATATTCGATTGATTGGTCTGAGGTTGAGGTTATCGACAAAAAAGATTTGTCTAAGTTACTTTGTTTCTTTTTGTCCAAGTTACTTCCTTTTTTGTCCAAGTTTCTTCTCTTTTTGTCTAACTCACTTCCTTTTTTCTTTGTGAGTTTCGGGAGTATCCCCATTCATAGGTCCGAGATCCACATCTATGAATTGAAAGGTCCGAATGATCCACTCTGTAATCAGTTGTTAGAATCAATAGGTCTTCAAATCGTTCATTTGAAAAAATTGAAACCCTTCTTATTGGATGGCCGTGATACTTCCCAAAAATCGAAATTCTTGATCAATGGAAGAACAATATCACCATCTTTTTTCAATAAGATACCAAAGTGGATGATTGACTCATTCCATACTAGAAAGAATCGCAGGAAATCTTTTGATAACACGGATTCCTATGTTTCAATGATATCCCACGATCAAGACAATTGGCTGAATCCCGTGAAACCATTTCATAGAAGTTCATTGATATCCTCTTTTTTTAAAGCAAATCGACTTCGATTCTTGAATAATCAATATCACTTCTGTTTCTATTGTAACAAAAGATTCCCTTTTTTTGTGGAAAGGGCCTGTATCAATAATTATTATTTTACGTATGGACAATTCCTCAATATCTTGTTCATTCGGAACAAAATATTTTCTTTGTGCGGCGGTAAAAAAAAACATGCTTTCTTGGAGAGAGATACTATTCCACCAATCGAGTCACAGGTATCTAACATATTGATATCTAACCATTTTCCGCAAAGTGGTGACGAAGGGTATAACTTGTACAAATCTTTCCATTTTCCAATTCGATTCGATCCATTCGTTCGTAGAGCTATTTACTCGATCGCAGACATTTCGGGAACACCTCTAACAGAGGGACAAATAGTCAATTTTGAAAGAACTTATTGTAAACCTCTTTCAGATATGAATCTACCTGATTCAGAAGGGAAGAACTTGCATCAGTATCTCAATTTGAATTCAAACGTGGGTTTGATTCACACTCCATGTTCTGAGAAATATTTACCATCCGAAAAGAGGAAAAAACGGAGTCCTTGTCTAAAAAGATGCCTTGAGAAAGGGCAGATGTATAGAACCTTTCAACGAGATAGTACTCTTTTAACTCTCTCCAAATGGAATCTATTCCAAACATATATACCATGGTTCCTTACTTCGACAGGGTACAAATATCTAAATTTAATATTTTTAGATACTTTTTCAGACCTATTGCCGATACTAAGTAGCAGCCAAAAATTTGTATCCATTTTTCATGATATTATGCATGGATCAGATATATCATGGCGAATTCTTCAGATTCCATTGTGGAAGACACAATGGAATCTGATAAGTGAGATTTCGAGTAAGTGTTTACATAATCTTCTTCTGTCCGAAGAAATTTTTCATCAAAATAATGAGTCACCATTGATATCGACACATCTGAGATCGCTAAATGTTCGGGAGTTCCTCTATTCAATCCTTTTCCTTCTTCTTGTTGCTGGATATCTCGTTCGTACACATCTTCTCTTTGTTTCTCGAGCCTACAGAGAGTTACAGACAGAGTTCGAAAAGGTCAAATCTTTGATGATTCCATCATACATGATTGAGTTGCGAAAACTTCTGGATAGGTATCCTACATCTGAACTGAATTCTTTCTGGTTAAAGAATCTCTTTCTAGTTGCTCTGGAACAATTAGGAGATTTTCTAGAAGAAATACGGGGTTTTGCTTCTGGCGGCAACATGCTAGGGGGTGGTGGTCCCGCTTATGGGGTCAAATCAATACGTTCTAAGAAGAAATATTGGAATCTCTTCGATCTCATAAGTATCATACCAAATCCCATCAATCGAATCGCTTTTTCGAGAAATACGAGACATCTAAGTCATACAAGTAAAGCGATCTATTCCTTGATAAGAAAAAGAAAAAACGTGAATGGTGATTGGATTGATGATAAAATAGAATCCTGGTTCTCGAACAGTGATTCGATTGATGATAAAGAAAGAGAATTCTTGGTTCAGTTCTCTACCTTAACGACAGAAAAAAGGATTGATCAAATTCTATTGAGTCTGACTCATAGTGATCCTTTATCAAAGAATAACTCTGGTTATCAAATGATTGAACAACCGGGAGCAATTTACTTACGATACTTAGTTGACATTCATAAAAAGTATCTAATGAATTATGAGTTCAATACATCCTGTTTAGCAGAAAGACGGATATTCCTTGCTCATTATCAGACAATCACTTATTCACAAACCCCCTGTGGGGCTAATAGTTTTCATTTCCCATCTCATGGGAAACCCTTTTCGCTCCGCTTAGCCCTACCCCCCCCCAGGGGTATTTTAGTGATAGGTTCTATAGGAACTGGACGATCCTATTTGGTCAAATACCTAGCGACAAACTCCTATGTTCCTTTCATTACAGTATTTCTGAACAAGTTCCTGGATAACAAGCCTAAGAGTTTTCTTTTTGATGATAGTGACGATATTGATGATAGTGACGATATCGACCGTGACCTTGATACGGAGCTGGAGCTTCTAACTATGATGAATGCGCTAACTATGGATATGATGCCGGAAATAGACCGATTTTATATCACCCTTCAATTCGAATTAGCAAAAGCAATGTCTCCTTGCATAATATGGATTCCAAACATTCATGATCTGGATGTGAATGAGTCGAATTACTTATCCCTCGGTCTATTAGTGAACTATCTCTCCAGGGATTGTGAAAGATGTTCCACTAGAAATATTCTTGTTATTGCTTCGACTCATATTCCCCAAAAAGTGGATCCCGCTCTAATAGCTCCGAATAAATTAAATACATGCATTAAGATACGAAGGCTTCTTATTCCACAACAACGAAAGCACTTTTTCACTCTTTCATATACTAGGGGATTTCACTTGGAAAAGAGAATGTTCCATACTAATGGACTCGGGTGCATAACCATAACTATGGGTTCCAATGTACGAGATCTTGTAGCACTTACCAATGAGGCCCTATCGATTAGTATTATACAAAAGAAATCCATTATAGACACTAATATAATTAGATCTGCTCTTCATAGACAAACTTGGGATTTGCGATCCCAGGTAAGATCGGTTCAGGATCATGGGATCCTTTTCTATCAGATAGGAAGGGCTATTTCAAAAAATGTACTTCTAAGTAATTGCTCCATAGATCCTATATCTATCTATATGAAGAAGAAATCTTGTAACGAGGGGGATTCTTATTTGTACAAATGGTACTTCGAACTTGGAACGAGCATGAAGGAATTAACGATACTTCTTTATCTTTTGAGTTGTTCTGCCGGATCGGTCGCTCAAGACCTTTGGTCTCTACCCGGACCTGATGAAAAAAATGGGATCACTTCTTATGGACTCGTTGAGAATGATTCTGATCTAGTTCATGGCCTATTAGAAGTAGAAGGCGCTCTGGTGGGATCCTCACGGACAGAAAAAGGTTGCAGTCAGTTTGATAATGATCGAGTGACATTGCTTCTTCGGTCCGAACCAAGGAATCCCTTAAATATGATTCAAAAAGGATCTTGTTTTATCGTTGATCAGAGATTTCTCTATGAAAAATATGAATCGGAGTTTGAAGAAGGGGAAGGAGTCCTCGACCCGCAACAGATGGAGGAGGATTTATTCAATCACATAGTTTGGGCTCCTAGAATATGGCGCCCTTGGGGCTTTCTATTTAATTGTATCGAAAGGCCCAATGAATTGGGATTTCCCTATTGGGCCAGGTCATTTCGGGGCAAGCGGATCATTTATGAGGAAGAGGATGAGCTTCAAGAGAATGATTCGGAGTTCTTGCAGGGTGGAACCATGCAGTACCAGACACGAGATAGATCTTCCAAAGAACAAGGCTTTTTTCAAATAAGCCAATTCATTTGGGACCCTGCGGATCCACTCTTTTTCCTATTGAAAGATCAGCCTTTTGTCTCTGTCTCTGTGTTTTCACATCGACAATTCTTTGCAGATGAAGAGATGTCAAAGGGGCTTCTTACTTCCCAAACAGATCTTCCTACATCTATATATAAACGCTGGTTTATCAAGAATACGCAAGAAAAGCATTTCGAATTGTTGATTCATCGCCAGAGATGGCTTAGAACCAATAGTTCATTATCTAATGGATTTTTCCGTTCTAATACTCTATCCGAGAGTTATCAATATTTATCAAATATGTTCCTATCTAACGGAACGCTATTGGATCAAATGACAAAGACATTGTTGAGAAAAAGATGGCTTTTCCCGGATGAAATGGTTGTTGCTATCTGCTCCAATAACGAATCATTGGTTTAACTGAATAACTAAATCAAATAGATAGACCTTTCTTTCTCTTTGTCTCAGGTCGATAGCTCTTCTCAATTGAAAGATACCCTATATTGATAATACACATTCCAGTTGACCGAGCCTAATTCTAATTGTTTTGTTCCGAAGCAAAGATATCCACGGGGCGGTTTGTCCTATTCAGATATTCACGACCAAGAAGTACTGAATTCTCTTTCTTTTCGGATAGCCCTGAAAGGAGAAGGAAGGTTGGAATGCCAACAGGCGTCTATTATGGAATTCACCCGACCCGAGAGTACCCATTTGGGGAACGTCCGGTGCAAAAGTAATTAAATGGGTAAGTCGCCAATCCCTAAAACGGACTATGTAATGTACTTTATCGGGTTACGGGTGGGCATTTTACCAGAGGTTTCTATTGTATCAATCTACCCCTGTGTGATTCCTGTTGAAGCATATCTCGGGGGGGTGCAGGGCAGACGATTTCAAAACGGACTCCCCATTCATTAGATAGAGAAGATCACCAAGATTTCGTGATGCGCTGCCGAACTTATTCCAATTCAATAAGAGATCTCAATATTATGCCTTGAAGAGGACTCGAACCTCCACGCTCTTTAGCACGAGATTTTGAGTCTCGCGTGTCTACCATTTCACCACCAAGGCATCTTGAAAGTGAATCGTATTCCATGAATATGATATCTAGCTAGTGTTATGTATGGAATATATGACAAAGGTGGAGTGTTAGAGTATTTTTATTGATCGGTCATGTCATATAGGCCCGAGTCGGACATCCAATTGGTTCGATTTGAATTATCCGTAGGATATCTTATATATATTCTATCAAAAAGATGGACAATCAAACCTATTTCTCGATTCAATAGAAGCCCAAAGAGGTGAATAGGGTCCAAAATAATGATAGATATGTAAAAAGCGGGTCCGATTACGCCTATTCCTAATCCTAAATGGAACGGAACGACGCAGGGATCTATTATATGTAAACATAGTATCTATTTAGATACGCTCGAATGACCCCTTTCTCATAATGAGAATGTATATAACCCTATTCCGGTCTGGTCCGGTATGGAATGAACTTAGAATCATGGAATCGACTCGATCATCAGATTCTAGATTCTAAGTTCATAACCCTAGCCCATTCCCATTTTGGGCGGAACAGATCTACTAATTCTTTGATTCCAGTTAGTAAGATAAGAGGGGTCGGATCTTGAACTAAGAAATAGATTCTAGAAGCTAAAAAAGGGTATCCTGAGCAATTTCAATAATCGGGTTCATTGATATTCCTGGTATAGTAGATGCTATCACACATACAATCATACTCAATTCGATGGAATTGTTTGATCTTAAAGGGGACCCTCTATAATTTCGCACGTGAGGAGTTATTTCTTGGTTTCGTCCAGTCATTAATAACTTGATTATTTTTAGATAATAGTAGATAGAAACAACGCTCGTAAGGAGTCCTATTGAAACCAAGAAATATAGGCCTGCCTGCCATCCACACCAGAATAAATGAAGTTTCCCGAAAAAACCTGCTAGTGGAGGAAGACCTCCTAAGGATAAGAGACATAGGGCTAAAGAGAGAGCCAAAAAAGGATCTTTCGTGTATAATCCTGCATAATCTCGAATGTTATCAGTTCCGGTACGTAGACCAAATAATACAATGCAAGCAAAAGTTCCTAGATTCATGGAGATATAGAACAGCATATAAGTTATCATGCTTGCATATCCACCATTTGAGTCTCCAACAATTATTCCAATAATAACATATCCGATTTGACCTATGGACGAATACGCAAGCATACGTTTCATGCTTGTTTGGGTAATAGCAATGAGATTCCCCAATATCATGCTAAGAATAGCTAGGATTTCCAGAAGAAGATGCCATTCGTTTGATGAGAAATAAAAAGGAATATCGAAAATTCGAGTGGCTGAAGCTGAAGCAGCTACTTTCGGAGTAACAGAAAGAAAAGCAACGACTGGAGTGGGAGAGTCAGAGTCGAAAAGAGGATTCCTCACTTCTTTCTCTCATTCAAAACCGTGCATGAGACTTTCATCTCGCACGGCTCCTAAGTGATAAAAGAAAGAAGAACTCATCTTCTTTCTTTTTTGATTACCTTCCTCGCGTATGTATAAGACCGAATCCATTCGATTTAGAATTTTCAAAAGGATTACTATACTAATCCTTAACTTTTCGAGGAATCCTTCATCAGTGGTTGTGAATGACCGATTTTTCTCAATCTTTATGACTTGCTCCTACGGAACCGAGGTCGAAAAGATTGAGAAATAGAACCATCTGATTTGATTCGTTCTCAATAGCCACGAGATGATCATCTTAGGGTGATCCTTTTGTCGACGGATGCTCCTATTATACTCGTAGTCTCTGAAGGATGAGAACCGACTATGTATGTAGCACCTACATCGAGAATTTAAGTATTGTATACGTCATTAGTCCGATCCTTTGTAGGAACTACCCGTAATAACGAACTTGCAAAATGAATCTGTTTATCATAAAGGGATTCGTTGTTCCTGACTCTGCTTCACCTTAATTGTTATTTGAACAAGTAAAGTTATGTCTTGGTCCGAGTGGGAATAGCATTTCTCTTCTGCATGTCCATGGAGTTTTGAAAAATCCAAACATCTCAGAAATAGATAGAGAGGTAGGAATTTATCGAACGAACCGCACTCCTTCGTATACGTCAGGAGTCCATTGATGAGAAGGGGCTGGGGAAAGCTTGAACCCAATTCCTACAGTGATGAATATAAGCGCAATTGAGATTCCTGGGGAGTTATACATTTGTGTATTGATAAGACCATTCACTATTTCTTGAAGCTCGATCTCTCCCCCGGATGAACCATAGAGCCAAGAGAAACCATGAACCAGAATAGAAGAGCTTGCCCCACCCATGAGTAAATATTTCGTAGTAGCCTCATTAGACCGTACATCTTTCTTGGTATATCCAGAAAGTAGATAGGAGCATAGACTGAAACATTCTGGAGCTACAAAGATAGTTATTAAATCGTTAGCGCCGCATAAAAACATTCCTCCTAGAGTAGCTGTTAATACGAATAACAGAAACTCTGTTAGAGCCATTTCTGTACATTCGATGTACTCTACGGATAGAGGAATACATAGAGTTGAACATAGTAAAATAAGAAATTGAAAGATTTCGTTGAAATTGTTCGTTTGGAAATTTCCGGAAAAGCTAATCATAGGTTCTTCTCCCCATCGGAACAATAGGGCCGTTATGCTCATTACTAAACTTGTTGAAGAGATCAAATAGAACCAAGATAGATCTTTTTGATCAGAGGTTGAATCGATCATCAGAAGAAGAATTAGGCCAAAAATTAGGATACATTCTGGGAAAATAAGACTTCCATCGAAGAGAAGCAAATGAAAGGCTTTCATAAAAATTCTCGTAGAATCGAGAATGAAGTTTTCATTCTGTACATGTCAGATCATGAATTAGTAACTGCATCCAATCTCCAAAAAATCCCAATTGTTTCGAATTTTCTCTTTTTTTTGGAATGGAATATTTACAGAATCCCCATGAATAGGACCAAACCTTATTCCATGGTATTTACATAAGATTCCTCTTTCTTATTCTTCTTATTCTTAAGCAAGTCCCCGAGAGGGCTTAGTTGATCCATGATTTATGTTTCGTCTTTCGTTTCCTTTTCGTTTGTTTCGAGAGATATATTGATCACTTCCGATTCTTTTTCCATTGATTCTTTTCCGATCGAGATGTATGGATCCATGGGTCTATGTGTCTATATAGATCCTATTCATGGATTAACGTCATGGATTAACGAAAATGTGCAAAAGCTCTATTTGCCTCTGCCATTCTATGAGTCTCTTCCTTTTTGCGTATGGCATCGCCACTCCCTTTTGCAGCATCCACTAATTCGGAACTTAATTTGAAAGCCATATTTCGACCCGGACGTTTTCGGGATGCCCCTAATAACCAACGAATGGCAAGTGCTTTTCCTTGTGTGGATCCTATTTCAATGGGAACTTGATGAGTAGATCCGCCTACACGTCTTGCTTTTACTGCTATATCGGGAGTTACTCCACGTATTGCTTGACGTAAAACAGATAGTGGATTTGTTTCTGTCTTTTGTTGAATCTTTTTCATAGCTCGATAAATAATTTGATAAGCCAATGATTTTTTTCCGTGTTTCAGAATACGGTTAACCAACATGTTAACTAATCGATTACGATAAATTGGATCGGATTTTGCGGTTTTTTCTTCTACAGTACCTCGCCGTGACATGAGCGTGAAAGGGATAATCTGTTTTTTTTTATAACTTCTAAGGGCTAAAATGATTTATTTTGGCTTTTTGGCCCCATATTGTAGGGTGGATCTCGAAAGATATGAAAGATCTCCCCCCAAGCCGTACATACGACTTTCATCAAATACGGCTTTCCACAGAATTCTATATGTATCCATATGTATCTATGAGATCGAGTATGGAATTCTGTTTACTCACTTTGAAATTGAGTATCCGTTTCCCCCCTTTTCTTGCTAGGATTGGAAATCCTGTATTTTACATATCCATACGATTGAGTCCTTGGATTTCCGAAATAGTGTAAAGTGCTTCGAATCATTGCTATTTGACTCGGACCTATTCTAAAAAAGTCGAGGCATTTCGAATTTTTTGTTGACACGGACAAAGTCAAGGAAAACCTCTGAAATTATTTCAATATTGGACCTTGGACATATCATAGTTCCGAATCGAATCTCTTTAGAAAGAAGATCTTTTGTCTCATGGTAGCCTGCTCCAGTTCCCTTACGAAACTTTCGTTATTGGGTTAGCCATACACTTCACATGTTTCTAGCGATTCACATGGCATTATCAAATGATACAAGTCTTGGATAAGAATCTACAACGCACTAGAACGACCTTGTTGACGATCCTTTACTCCGACAGCATCTAGGGTTCCTCGAACAATGTGATATCTCACACCGGGTAAATCCTTAACCCTTCCCCCTCTTACTAAGACTACAGAATGTTCTTGTAAATTATGGCCAATACCGGGTATATAAGCAGTGATTTCAAATCCAGAGGTTAAGCGTACTCTGGCAACTTTACGTAAGGCAGAGTTTGGTTTTTTGGGGGTGATAGTGGAAAAGTTGACAGATAAGTCACCCTTACTGCCACTCTACAGAACCGTACATGAGATTTTCACCTCATACGGCTCCTCGTTCAATTCTTTCCAAGTCATTGGATCCTTTTCTTCGTTCGAGAATCTCCCCCCTTCCTTCTTCCACTCCGTCCCGAAGAGTAACTAGGACCAATTCAGTCACGTTTTTATGTTCCAATTGATTCCTTTTTTTGATTATTCTCAAAGGAGAAGATTTTTCTTTTTACCAAACATATGTGGATCCAATCACGATCTTTTAATAAGAACAAGAAATCTTTCTCGATCAATCCTTTTGCCCCCATCCCATTCTTCGAGAATCAGAAAGATCCTTTTCAATCAAGTTTGAATTTGTTCGTTTGGAATCGGGACTCTTCTACTGCATTTTACTTATTTTTTTTATTTTTTTTTCTTCCATTCCATCATTCCTTAAGTCCCACAGGTTTGATCCTGTAGAATCTGACCCATTTTCTCATTGAGCGAAAGGTACGAAATAAATCAGATTGATTTTTCGATCAAAAGTACTGTGTGAAATCTTCGGTTTTTTCTTTCCTCTTTCTCTATCCCTATCTCGTAGGTATAGCGTTTGAATCAATAGAGAACCTTTTCTTCTGTATCTGTATGAATCGATATTATTACATTCCAATTCCTTCCCGATACCTCCCAAGGAAAATCCCGAATTGGATCTCAAATTGACGGGTTAGTGTGAGCTTATCCATGCGGTTATGCACCCTTCGAATAGGAATCCATTTTTCTGAAAGATCCCGGCTTTCGTGCTTTGGTGAGTCTTCGAGACCCTTTCGATGACCTACGTTGTGTTGAAGGGATATCTACACGATCCGATCGATTGCGTAAAGCGCGCGGTAGCAACGGAACCGGGGAGAATATACAGAAAAGACGGTTCTATTTCTATTCTATTAGTATTCTATTAGTATTAGTTTAGTATTAGATTAGTATTAGTTAGTGTAGTATTAGTTTAGTATTAGATTAGTATTAGTTAGTGATTTCGGCTCAGTGAGTTCTTTCTTTCGTGATGAACTGTTGGCACCAGTCCTACATTTTGTCTCTGTTCTGTGGACCGAGGAGAAAGGGAGCTCAGCGGCAAGAGGATTGTAACATGAGAGAAGCAAGGAGGTCAACCTCTTTCAAATATACAACATGGGTTCTGGCAATGCAATGTGGTTGGACTCTCATGTCGATCCGAACGAATTATCCTTTCCACGGAGGTAAATCTTTGCCCGCTAGGCAAGAGGATAGCAAGTTACAAATTCTGTCTTTTTCTTGGTAGGGCATGTATTTTACTATAAAATTGAAGTAGTTAACGGCGGGGTTACCCCTATTGTGGTGACGAATCTTGTATGTGTTCCTAAGAAAAAGGAATTTGTCCAATTTTCGGGGTCTCGAAAGGGGGCGTGGAAACACATAAGAACTCTTGAATGGAAATCGAAAAATAGATGTAACTCCAGTTACTCCGGAAATGGTAAGATCTTTGGCGCAAGAACGCAAGAAGAGGGGTTGATCCGTATCATCTTGACTTGGTTCTTATCTTTTTCTTTTTTTAAGAAAAGAATACCGAGTCGGGTTCTTCTCCTACCCGTATCGAATAGAACATGCTGAGCCAAATCTTCTTCATGGAAAACCAGCTTTATTTAGATCGGGAAAATCGTACGGGTTTTTTGAAATTATGTGCTATTGCTCAAATCCGTAGTCAATCCTATTTCCGATAGGAGCAGTTGACAGTCGAATCCTATTTTTCCCATTATTTTCGTATCCGTAATAGTGTGAAAAGAAGGCCCGACTCCAAGTTGTTCAAGAATAGTGGCGTTGAGTTTCTCGACCCTTTGCCTTAGGATTAGTTAGTTCTATTTCTCGATAGGGGCAAGGGAAGGGGTATAACTCAGCGGTAGAGTGTCACCTTGACGTGGTGGAAGTCATCAGTTCGAGCCTGATTATCCCTAAACCCAACCCAATGTGAGTTTTTCTATTTTGATGCCGTAATCGAATGAGAATTTAGAATAGATAAAAAAGAGGCTCGTGGGATTGACGAGAGGGGGGGGGGGGCTATATTTCTGGGAGCGAACTCCAGGCGAATATGAAGCGCATGGATACAAGTTATGCCGTGGAATGAAAGAGAATTCCGAATCAGCTTTGTCTACGAGCAAGGAAGCTATAAGTAATGCAACTAGGAATCTCATGGAGAGTTCGATCCTGGCTCAGGATGAACGCTGGCGGCATGCCTTACACATGCAAGTCGGACGGGAAGTGGTGTTTCCAGTGGCGGACGGGTGAGTAACGCGTAAGAACCTGCCCTTGGGAGGGGAACAACAGCTGGAAACGGCTGCTAATACCCCGTAGGCTGAGGAGCAAAAGGAGGAATCCGCCCGAGGAGGGGCTCGCGTCTGATTAGCTAGTTGGTGAGGCAATAGCTTACCAAGGCGATGATCAGTAGCTGGTCCGAGAGGATGATCAGCCACACTGGGACTGAGACACGGCCCAGACTCCTACGGGAGGCAGCAGTGGGGAATTTTCCGCAATGGGCGAAAGCCTGACGGAGCAATGCCGCGTGGAGGTAGAAGGCCTACGGGTCGTGAACTTCTTTTCCCGGAGAAGAAGCAATGACGGTATCCGGGGAATAAGCATCGGCTAACTCTGTGCCAGCAGCCGCGGTAAGACAGAGGATGCAAGCGTTATCCGGAATGATTGGGCGTAAAGCGTCTGTAGGTGGCTTTTTAAGTTCGCCGTCAAATCCCAGGGCTCAACCCTGGACAGGCGGTGGAAACTACCAAGCTGGAGTACGGTAGGGGCAGAGGGAATTTCCGGTGGAGCGGTGAAATGCGTAGAGATCGGAAAGAACACCAACGGCGAAAGCACTCTGCTGGGCCGACACTGACACTGAGAGACGAAAGCTAGGGGAGCGAATGGGATTAGATACCCCAGTAGTCCTAGCCGTAAACGATGGATACTAGGCGCTGCGCGTATCGACCCGTGCAATGCTGTAGCTAACGCGTTAAGTATCCCGCCTGGGGAGTACGTTCGCAAGAATGAAACTCAAAGGAATTGACGGGGGCCCGCACAAGCGGTGGAGCATGTGGTTTAATTCGATGCAAAGCGAAGAACCTTACCAGGGCTTGACATGCCGCGAATCCTCTTGAAAGAGAGGGGTGCCTTCGGGAACGCGGACACAGGTGGTGCATGGCTGTCGTCAGCTCGTGCCGTAAGGTGTTGGGTTAAGTCCCGCAACGAGCGCAACCCTCGTGCTTAGTTGCCAACATGAAGTTTGGAACCCTGAGCAGACTGCCGGTGATAAGCCGGAGGAAGGTGAGGATGACGTCAAGTCATCATGCCCCTTATGCCCTGGGCGACACACGTGCTACAATGGCCGGGACAAAGGATCGCGATCCCGCGAGGGTGAGCTAACTCCAAAAACCCGTCCTCAGTTCGGATTGTAGGCTGCAACCCGCCTGCATGAAGCCGGAATCGCTAGTAATCGCCGGTCAGCCATACGGCGGTGAATTCGTTCCCGGGCCTTGTACACACCGCCCGTCACACTATGGGAGCTGGCCATGCCCGAAGTCGTTACCTTAACCGTAAGGAGGGGGATGCCGAAGGCAGGGCTAGTGACTGGAGTGAAGTCGTAACAAGGTAGCCGTACTGGAAGGTGCGGCTGGATCACCTCCTTTTCAGGGAGAGCTAATGCTTGTTGGGTAGTTTGGTTTGACACGGCTTCACACCCCAAAAGAAGCGAGCTACGTCTGAGTTAAATTTGGAGATGGAAGTTTTCTTTCGTTTCTCGGAGGTGAAGTAAGACTAAGCTCATGAGCTTATTATCCTAGGTCGGAACAAGTTGATAGGAGCTCTTTCTTTTTTTTCGCCCCATGTCGCCATACGGGGGCGAAAAAAAAGAAAGAAAGAGAGGGATGGGGTTTTTCTCGCTTTTGGCATAGCGGGCCTCAGCGGGAGGCCCACACGACGGGCTATTAGCTCAGTGGTAGAGCGCGCCCCTGATAATTGCGTCGTTGTGCCTGGACTGTGAGGGCTCTCAGCCACATGGATAGTTCAATGTGCTCATCGGCGCCTGACCCTGAGATGTGGATCATCCAAGGCACATTAGCATGGCGTACTTCTCCTGTTCGAACCGGGGTTTGAAACCAAACTTCTCCTCAGGAGGATAGATGGGGCGATTCAGGTGAGATCCAATGTAGATCTAACTTTCTATTCACTCGTGGGATCTGGGCGGTCCGGGGGGGACCACCACGGCTCCTCTCTTCTCGAGAATTCATACATCCCTTATCAGTATATGGACAGCTATCTCTCGAGCACAGGTTTAGGTTCGGCCTCAATGGAAAAAGAAAAACGGAGCACCTAACAACGTATCTTCACAGACCAAGAACTACGAGATCGCCCCTTTCATTCTGGGGTGACGGCGGGATCGTACCATTCGAGCCTTTTTTTTCATGCTTTTCCGGGGGTCTGGAGAAAATTGCAATAGGATTTTCCTAATCTTCCCTTCCCGAAAGGAAGAACTTTAAATTCTTTTTACTTTCCGCAGGGACCAGGAGATTGGATCTAGCCGTAAGAAGAATAGAATGCTTGGCTGATAAATAACTCACTTCTTGGTCTTCGACCCCCTCAGTCACTACGAACGCCCCCGATCAGTGCAATGGGATGTGTCTATTTATCTATCTCTTGACTCGAAATGGGAGCAGGTTTGAAAAAGGATCTTAGAGTGTCTAGGGTGGGGCCAGGAGGGTCTCTTAACGCCTTCTTTTTTCTTCTCATCGGAATTTTTTCACAAAGATTTGCCATGGTAAGGAAGAAGGGGGAACAAGCACACTTGGAGAGCGCAGTACAGCGGATAGTTGTATGCTGCGTTCGGGAAGGATGAATCGCTCCCGAAAAGGAATCTATTGATTCTCTCCCAATTGGTTGGATTGGACCGTAGGTGCGATGATTTACTTCACGGGCGAGGTCTCTGGTTCAAGTCCAGGATGGCCCAGCTGCGCCAAGGAAAAGAATAGAAGACTGACTCCTTCATGCATGCTCCACTTGGCTCGGGGGGATATAGCTCAGTTGGTAGAGCTCCGCTCTTGCAATTGGGTCGTTGCGATTACGGGTTGGATGTCTAATTGTCCAGGCGGTAATGATAGTTTCTTGTACCTGAACCGGTGGCTCACTTTTTCTAAGTAATGGGAAAGAGGACCGAAACATGCCACTGAAAGACTCTACTGAGACAAAGATGGGCTGTCAAGAACGTAGAGGAGGTAGGATGGGTAGTTGGTCAGATCTAGTAGGGATCGTACATGGACGGTAGTTGGAGTCGGCGGCTCTCCTAGGGTTTCCTCATCTGGGATCCTGGGGAAGAGGATCAAGTTGGCCCTTGCGAACAGCTTGATGCACTATCTCCCTTCAACCCTTTGAACGAAATGCGGCAAAAGGAAAGAAAATCCATGGACCGACCCCATCGTCTCCACCCCGTAGGAACTACGAGATCACCCCAAGGACGCCTTCGGCATCCAGGGGTCGCGGACCGACCATAGAACCCTGTTCAAAAAGCGGAACGCATTAGCTATCCGCTCTCAGGTTGGGCAGTAAGGGTCGGAGAAGGGCAATCACTCATTCTTAAAACCAGCATTCTTAAGACCAAAGAGTCGGGCGGAAAGGGGGGCTCTCCGTTCCCGGTTCTCCTGTAGCTGGATCCTCCGGAACCACAAGAATCCTTAGTTAGAATGGGATTCCAACTCAGCACCTTTTGAGATTTTGAGAAGAGTTGCTCTTTGGAGAGCACAGTACGATGAAAGTTGTAAGCTGTGTTCGGGGGGGAGTTATTGTCTATCGTTGGCCTCTATGGTAGAATCAGTCGGGGCCTGAGAGGCGGTGGTTTACCCTGTGGCGGATGTCAGCGGTTCGAGTCCGCTTATCTCCAACTCGTGAACTTAGCCGATACAAAGCTATGCTATATGATAGCACCCAATTTTTCCGATTCGGCAGTTTGATCTATGCTATGATTTATTATTCATGGACGTTGATAAGATCCTTCCATCTAGCAGCACCTTAGGATGGCATAGCCTTCAAGTTAAGGGCGAGGTTCAAACGAGGAAAGGCTTATGGTGGATACCTAGGCACCCAGAGACGAGGAAGGGCGTAGTAAGCGACGAAATGCTTCGGGGAGTTGAAAATAAGCGTAGATCCGGAGATTCCCGAATAGGTCAACCTTTCGAACTGCTGCTGAATCCACGGGCAGGCAAGAGACAACCTGGCCAACTGAAACATCTTAGTAGCCAGAGGAAAAGAAAGCAAAAGCGATTCCCATAGTAGCGGCGAGCGAAATGGGAGCAGCCTAAACCGTGAAAACGGGGTTGTGGGAGAGCTATACAAGCGTCGTGCTGCTAGGCGAAGCGGTGGAGTGCTGCACCCTAGATGGCGAAAGTCCAGTAGCCGAAAGCATCACTAGCTTACGCTCTGACCCGAGTAGCATGGGGCACGTGGAATCCCGTGTGAATCAGCAAGGACCACCTTGCAAGGCTAAATACTCCTGGGTGACCGATAGTGAAGTAGTACCGTGAGGGAAGGGTGAAAAGAACCCCCATCGGGGAGTGAAATAGAACATGAAACCGTAAGCTCCCAAGCAGTGGGAGGAGCCCAGCCCGGGGCTCTAACCGCGTGCCTGTTGAAGAATGAGCCGGCGACTCATAGGCAGTGGCTTGGTTAAGGGAAACCACCGGAGCCGTAGCGAAAGCGAGTCTTCATAGGGCAATTGTCACTGCTTATGGACCCGAACCTGGGTGATCTATCTATGACCAGGATGAAGCTTGGGTGAAACTAAGTGGAGGTCCGAACCGACTGATGTTGAAGAATCAGCGGATGAGTTGTGGTTAGGGGTGAAATGCCACTCGAACCCAGAGCTAGCTGGTTCTCCCCGAAATGCGTTGAGGCGCAGCAGTTGACTGGACATCTAGGGGTAAAGCACTGTTTCGGTGCGGGCCGCGAGAGCGGTACCAAATCGAGGCAAACTCTGAATACTAGATATGACCTCAAAATAACAAGGGTCAAGGTCGGCCAGTGAGACGATGGGGGATAAGCTTCATCGTCGAGAGGGAAACAGCCCGGATCACCAGCTAAGGCCCCTAAATGACCGCTCAGTGATAAAGGAGGTAGGGGTGCAGAGACAGCCAGGAGGTTTGCCTAGAAGCAGCCACCCTTGAAAGAGTGCGTAATAGCTCACTGATCGAGCGCTCTTGCGCCGAAGATGAACGGGGCTAAGCGATCTGCCGAAGCTGTGGGATGTAAAAATGAATCGGTAGGGGAGCGTTCCGCCTTAGAGGAAAGGACCCGCGCGAGCAGTGGTGGACGAAGCGGAAGCGAGAATGTCGGCTTGAGTAACGCAAACGTTGGTGAGAATCCAATGCCTCGAAAACCTAAGGGTTCCTCCGCAAGGTTCGTCCACGGAGGGTGAGTCAGGGCCTAAGATCAGGCCGAAAGGCGTAGTCGATGGACAACAGGTGAATATTCCTGTACTACCCCTTGTTGGTCCCGAGGGACGGAGGAGGCTAGGTTAGCCGAAAGATGGTTATCGGTTCAAGGACGCAAGGTGCCCCTGCTTTTTCAGGGTAAGAAGGGGTAGAGAAAATGCCTCGAGCCAATGTTCGAGTACCAGGCGCTACGGCGCTGAAGTAACCCATGCCATACTCCCAGGAAAAGCTCGAACGACCTTCAACAAAAGGGTACCTGTACCCGAAACCGACACCGGTGGGTAGGTAGAGAATACCTAGGGGCGCGAGACAACTCTCTCTAAGGAACTCGGCAAAATAGCCCCGTAACTTCGGGAGAAGGGGTGCCCCCTCACAAAGGGGGTCGCAGTGACCAGGCCCGGGCGACTGTTTACCAAAAACACAGGTCTCCGCAAAGTCGTAAGACCATGTATGGGGGCTGACGCCTGCCCAGTGCCGGAAGGTCAAGGAAGTTGGTGACCTGATGACAGGGGAGCCGGCGACCGAAGCCCCGGTGAACGGCGGCCGTAACTATAACGGTCCTAAGGTAGCGAAATTCCTTGTCGGGTAAGTTCCGACCCGCACGAAAGGCGTAACGATCTGGGCACTGTCTCGGAGAGAGGCTCGGTGAAATAGACATGTCTGTGAAGATGCGGACTACCTCCACCTGGACAGAAAGACCCTATGAAGCTTCACTGTTCCCTGGGATTGGCTTTGGGCTTTTCCTGCGCAGCTTAGGTGGAGGGCGAAGAAGGCCTCCTTCCGGGGGGGCCCGAGCCATCAGTGAGATACCACTCTGGAAGAGCTAGAATTCTAACCTTGTGCCAGGACCTACGGGCCAAGGGACAGTCTCAGGTAGACAGTTTCTATGGGGCGTAGGCCTCCCAAAAGGTAACGGAGGCGTGCAAAGGTTTCCTCGGGCCAGACGGAGATTGGCCCTCGAGTGCAAAGGCAGAAGGGAGCTTGACTGCAAGACCCACCCGTCGAGCAGGGACGAAAGTCGGCCTTAGTGATCCGACGGTGCCGAGTGGAAGGGCCGTCGCTCAACGGATAAAAGTTACTCTAGGGATAACAGGCTGATCTTCCCCAAGAGCTCACATCGACGGGAAGGTTTGGCACCTCGATGTCGGCTCTTCGCCACCTGGGGCTGTAGTATGTTCCAAGGGTTGGGCTGTTCGCCCATTAAAGCGGTACGTGAGCTGGGTTCAGAACGTCGTGAGACAGTTCGGTCCATATCCGGTGTGGGCGTTAGAGCATTGAGAGGACCTTTCCCTAGTACGAGAGGACCGGGAAGGACGCACCTCTGGTGTGCCAGTTATCGTGCCCACGGTAAACGCTGGGTAGCCAAGTGCGGAGCGGATAACTGCTGAAAGCATCTAAGTAGTAAGCCCACCCCAAGATGAGTGCTCTCCTATTCCGACTTCCCCAGAGCCTCCGGTAGCACAGCCGAGACAGCGATGGGTTCTCTGCCCCTGCGGGGATGGAGCGAAAGAAGCTTTGAGAATTCAAGAGAAGGTCACGGCGAGACGAGCCGTTTCTCATTAACGATAGGTGTCAAGTGGAAGTGCAGTGATGTATGCAGCTGAGGCATCCTAACAGACCGGTAGACTTGAACCTTGTTCCTACATGACCCGATCAATTCGATCAGGCACTCGCCATCTATTTTCATTGTTCAACTCTTTGACAACATGAAAAAACCAAAAGCTCTGCCCCCCCTCTATCTATCCAAGGGATGGAAGGGCAGAGGCCTTTGGTGTCCCCTCCAGTCAAGAATTAGGGCCTCACAATGAATAGCCAATATGCTTTTATCTCATGCCTTTCTTCGTTCATGGTTCGATATTCTGGTGTCCTAGGCGTAGAGGAACCACACCAATCCATCCCGAACTTGGTAGTTAAACTCTACTGCGGTGACGATACTGTAGGGGAGGTCCTGCGGAAAAATAGCTCGGCGCCAGGATGATAAAAAGCTTAAGACCTCTCTTATTACTTTTTCAATATGAAAAAGTAATAAGAATTCAAAATGAAAAAGGTCGTCTTATTCAAAACCCCAATTATGAAATCCCTTCTCGCCCACTTCACACCTCGGAACGCACCGTTCTTATAGAGAGAGAGAGGCGCTTTCACATCTTCTTAAGCCGAAATGAAATGGCTGGGGAGAGGGAAGGTTCCCTTTTTTTAGTTTTAGGGTACTCCGGGAAACAGATCCAGTGGAGACGGGATGGGGCCTGTAGCTCAGAGGATTAGAGCACGTGGCTACGAACCACGGTGTCGGGGGTTCGAATCCCTCCTCGCCCACAACCGGCCAAAAAGGTAAGGACCCTTACCTCTGGGGGTAAGAAAATCATGATCGGGCTAGCGGACCCAAAGCTATGGAACTTGGGTGTGGGTATTTTGTCGAAATGGAATGGCCTTACCTTACTGTTTTCTTAAAAAAGAAACAAAATTTTCGTAAATGGTGGATATTTCTAAATAAAAAAAGTATGTCCTAAGCTTTAGCTTTTAATCCGCATATTTTTACCCTTCGTAATTCTTCCTCAGCCAGGCTTGTGCAGAATAGCAGAACAAGTAAAGTATTTGTAGCATAGCAAAAACAAAAATGCCTTCCTCGTCATTAATATGTTTGCTCGCGGCAATTGTAGCCTCTCGGGAGAATTGATGACTGCATCAAAGATGCACTTGCTATTGCTAATACTAGTACATCGGAGAATTCTGAATTGGTTAGTTTAAATAGCCCCGGACTGTGGAACAAGGGAGTATCCCGAACCTACACCGAGGTATTGACGGCGATTCTCAAATATCGCAGAACCGAACGGGATACGATGAGATAGAATGCAATAGAGACAAACAAAAGACAGGGGGAACGGGTTACCTACTTTTAACGGTCAAAGCGAACCCAACCCTTTCATTTCGAATTCAAGAATTCGGAATGAACCAAACCTCCCCAAGTAGGATTCGAACCTACGACCAGTCAGTTAACAGCCGACCGCTCTACCACTGAGCTACTGAGGAACAACGGGAAATTTGATCTCATAGAGTTCAATTCCCGTTCTCAACCCATGACCAATATGAGCTCGAAGTTTCCTTCGTAACTCGTGGAACTTCTTCGCAATGGCTCCGTTCCATGCCTCATTTCAAAGGGAACCTCAAAGTGGCTCTATTTCATTATATTCCACCCATATCAAAATTCCACTCATTTTAGATCCCCCTCTTTGGTGTCAGTGAGATAAGAGATGTCGTTTCTAGTCTATCTCTTTCTATTTCTATATAGAAATATGGAAGGTTGAAAAATCATTATATAAATATATGGATTTAAAATTAGATAATAATCCGGAGATTGCAATAGATAATAAAAAACAGAAGATAATAAAAAACAGAGGTTTGCGATGATTTTTCAATCTTTTATACTGGATAATCTAGTATACTTATGCATGAAGATAATGAATTCGGTCGTTGTGGTCGGACTCTATTATGGATTTCTGAGCACATTCTCCATAGGGCCCTCTTATCTCTTCCTTCTTCGAGCTCGGATTATGCAAGAAGGGACCGAGAAGAAACTATCAGCAACAGCTGGGTTTATTACGGGACAGCTCATCATGTTCATATCGATCTATTATGCGCCTTTGCATCTAGCATTGGGTAGACCTCATATAATAACTGTCATACCTCTACCCTATCTTTTATTTCATTTCTTCGGCAATAATAAAAAAAACTTTTTGAATTATGGGGACAAGAAAAAGAATTCAATACGTAAATTTAGCATTCAAAGAATATTCTTTACTAATCTTATTTTTCAGTTATTTAACCCCCTTGTCTTACCAAGTTCCATATTAGTCAGATTAGTAAACAAATAAAAAAAGAGAGCAAATTACTAAAAGAATGAATAAAAAAGATAATAATATATATATATATGAAGAAATTCGTCCACCCCCAATATATTTTATGGCCTCTCCCATAAAAAAACTTAAGATACCAATTCCATTTGGAATTGCATCAATTACTTGTCTATCAATATAATGATTTATTTTAGCGAATTTTCTTACATTTGTAATGAAAAAACTTCCATAAAAAGCATCCAGATAACCACGATTAGATGACCAATCATATATGGCATTGATTATTTTTTCTAGAATTTTTGTTTTACGAACATTTTTTTCAAATATATTTTTTAAGTTCAAATTTTGTAAAACCGAATAAACGGGCTTATAGATAAAAGACGCTATAAATATTCCGAAAAAAGACAGACTGACCGAAAAAGTTGCATTTGTTAAAAATTCAAACCAATCGAAAGAATTTTGAAAATTTTGATGCAACAGGTCTATAGAAGGGATTAACAATTTGGATAATATATCCAAATTTGTTCCTTCTTGGCTAAAAGAGATTCCTATTACTCCAACCAACAAAGTAAATAATACTAATATAAACATAGAAAAAAGCATAGTATTGGTGGATTCATGAGGATAAAAAGGAGAAGGCTTTTTAGTATCAAAATGAGTAGTATCAATAAGAAGACGTGTTATGCTTTTGACATTTTGATTAATTCTATGGAAATATGCCCTCTTGTTAAAAAAAAGATATTTCTGGTCATTATTTATTAATGTTAATAAATCTATTAAATAAAATCTTTTGTTTACTTTTTGTTTTCTTTCTTTACCCCACAAAGATATTGAATATAATGAATTTTTTTTTTTGCCATTGAGATTTTGAAAATGAACATTGAAATATCCTTCAAAAACAAGTAAATAGATGCGAAACATATAAAATGCGGTTAATCCAGCTGTAAAATAAGCTAATATTGCAAAAATTGGCGAATACAACCAACTATCATTAAGAATCAGATCTTTGGACCAAAAACAAGCAAAGGGTGGAATACCACAAAGAGAGAGCGTACCTATTAAAAAAGCTGTTTTTGTAATTGGCGTATGTTTTGTTAACCCACCCATAAGAACCATATTTTGACTTTTTTCTGGAGAATATCCAACAATAGTTTCCATTGAATGAATAATTGATCCAGATCCTAAGAACAACAATGCTTTTGAATAAGCATGAGTAATTAAATGAAATAGAGCAGCTCGGGAAGATCCCATACCTAGAGCTAACATCATATAACCCAATTGAGACATTGTAGAATAGGCCAAATTTCTCTTAATATCTTTTTGAGCAATAGCTAAAGTAGCTCCCAAAAATAATGTTATTATACCAATGAAAGCTATTCCATTCATTATGGTAGGTATAGCTATGAAAAGAGGAAGAAGTCTAGCTACAAGAAAGATTCCCGCCGCTACCATAGTAGCAGCATGTATAAGAGCAGAAATTGGAGTAGGCCCCTCCATAGCATCCGGTAACCATACATGAAGGGGAAATTGGGCAGATTTAGCTACGGAACCGCAAAATAACAATAGGGCACACAAAGTAACAAAAAAAACATTAAGATAATTATTAAAAATCAAGTTATTGAATATTTGAAACAAATCCCGAAATTCCAAACTACCCGTTATCCAATAAAGACCTAAAATACCTAATAATAAACCAAAATCCCCTAAACGATTAGTTACAAATGCCTTTTGACAAGCATTTGCTGCAATAGGACGTGTAAACCAAAAACCTATTAATAGATAAGAACACATTCCAACTAATTCCCAAAAGATATAAATTTGGATCAAATTTGAACTAGTAACTAATCCCAACATTGAAGCATTAAAAAAACTCATATAAGCAAAAAATCTCAAATATCCTTGATCGTGAGACATATAATTATCACTATAAATAAGAACCAAAATGCCAACAGTAGTGATTAATATTAACATAATAAGGGTAAGTGAATCGATCAAGTAACCAAATTCTAAAGAAAGATCATTATTTATAGTCCAAGACCACACATATTGATAGATGAAACTCTTATTGTTATTTATTTGATCGATCGACAGCGCGACGGAAAAAAGCATAACTATACCTAACAATAAAATACTGAGAAAAGCCCACCTACGTCGAAGATTTTTTGTTGCTGTGGGAAAAAATAGAAGTCCCGCCCCTATCAACATAGGAACTGGAAGCGGAATGAAAGGTATGATCCATAAAGATTGATGTGTATATTCCATAAAAAAAGAATAAAAGATAAAATATTTTTTTTCCTAATGAGTTTTGTTTCTTATTCGTCGGTTTTATCTCTTTTGTAAAGGCTTCAGTTAATAAAAAAAAAAGAGTGAACATATAAATAGAATTATTTATTTTTCTGAATCTTTGCACAATACTTCTAATATTTCCGAATATTTCAAAGTACTAAAAAAGGTCGAATAAACAAATTCAAATTCCTAATACACTTTTTTTAATATTTGTATTTTAGTAAAAAATTCTCATAAAACGAAATTTGTCAAATCAAATAAAAACATTCGTTTATTTTGTTTGATATGCAGTAAAATTAAATTCATATGACATGACCCAATCGAATAAATAAGAATTTTTGTCTTTTATTTCAAAAGCATTAGTTTTTTCGAAGTAATTTCTTTTTTTACATTAAACAGATATCTATGTTTGGCAAAATTTTGAAAAAAGTGTTATAATATTCAAAGTTTTACTTTAGATAGAAAGATAGAAAAAAAGAGGGGATAAAAAAAAATGGCTAATTAATCAAATAAAAGAACTATTTGTTTTACGGAACAGAAGATATGTCTTTCACATGACTTGTAGCAATAAAAAAACTATATCAGTTGCATGGCAGTTCCAAAGAAACGCACCTCGAGATCCAAAAAAAAAATCCGAAAAACTCTTTGGAAAAGGAGAGGTTTTTGGACAGCATTGAAAGCTTATTCATTAGCGCAATCAATTTCTACGGGAAATTCAAAAAGTTTTTTTGTATAAAAAATACAAACGTTGGAATACTCTGAATTAGCTGGATTCTATTCTCTAATAGAATATAGAATTTGTATATAAACAAAAATAGTTTCAAATAGTTATATTTTTTAATAAAATCAAAGAAACAGAATTTTAGAATTATTTTTATTTAATAGAATTTTTAAATAAAAATAATTCTATTAAATAAAAATTTTTACTTATAACTCATATAAATATCTATTTTGGAATCTATTTATTTTATAAGAAGAAAAAATATTTTGAATGGAATATTTGAATGGAATACTAAATTGGTGATCCAAAAATGATAAATTTTTGAATTTCTTTTTTTAAAAGAAAAAAAGAATATGCATCTCTTTGGATTCAAAAATGAAATAGAAATAAAAAAGATTTGATAATAAATGAAAAACTACGAATTTTTTGTTCCATTTCCGACGAGATAATAATAATAATTATTGAAATGTTTATATCTTTTGTTAAGCTCTTTCTATATATACGAATTCTTCTTATTCATTTGAATATATGAATATAAATATATATTCAAGTGAATAAATAATTTAATTTCTAATAATTTTTATAAAAAAAAAACAAAGAAAAAAAAAAAGAAATAATTAGAATACAATTCTTTTGTTTCTTTAATATTTATTAATTACTAAAAAAAATTGCATCTTTCGAATTTATTCTTTCAATCTCGACGATTTACAATAAATAGGTTATTATGATTTCGGGTAAGCCGCTATGGTGAAATTGGTAGACACGCTGCTCTTAGGAAGCAGTGCTAGAGCATCTCGGTTCGAGTCCGAGTGGCGGCATGGCATCTTTTACTCTAAAAGAGTAAGTCCTAAAATGAATTCAATTTCTGATTTATCTTCCTAGTATTAGTTATTGGGACACCTTATTTTTATGATATTTTCAACTTTAGAGCATATATTAACTCATATATCGTTTTCGGTCGTATCAATTGTAATTTCAACTCATTTGATAACTCTATTAGTCAATGAAATCTTAGGATTTCATGATTTGTCCAAAAATGGTATGATAATAAGCTTTTTCTGTATAACGGGATTGTTAATTACTCGTTGGATTTTGTCGGGCCATTTACCATTTAGTGATTTATATGAATCATTAATCTTTCTTTCCTGGGGTTTTTCTATTTTTCATATAGTTTTTTGTTTTAAAAAGCATAAAAACGATTTAAGTGCAATAATCGCACCGAGTGTTATTTTTACCCAAGGCTTTGCTACTTCGGGTGTTTTAACCGAAATCCATCAATCTGCAATATTAGTACCCGCTTTACAATCTCATTGGTTAATGATGCACGTAAGTATGATGATATTTGGCTATGCAGCTCTTTTATGTGGATCGTTATTATCTGTAGGAATCTTAGTTATTACATTTGGAGAAGTCATACAAATTTTGGGTAAAAGCAATAATTTGTATTTTTTAAATGAATCCTTTTCTTTTGTTGAGATCCAATACATGAATAGGAATGAAAGGAACAATGTTTTACAAAAAACTTTTTTTTCTTCTTCTAGAAATTATTACAGGTCTCAGTTTATTCAACAACTCGATCGTTGGAGTTATCGTATTATTAGTCTGGGTTTTCTCTTTTTAACGATAGGTATTCTGTCAGGAGCAGTATGGGCTAATGAGGCATGGGGATCATATTGGAATTGGGATCCCAAGGAAACTTGGGCCTTTATTACTTGGACCATATTTGCGATTTATTTACATACTCGAAAAAATACGAAATTCGAAAGTGTAAATTCTTCAATAGCGGCCTCTCTGGGCTTTCTTATAATTTGGATATGTTATTTAGGAATCAATCTATTAGGTATAGGATTACACAGTTATGGTTCATTTACATCTAATTGAATTGAATTTAATTAAGGAAAAAACCTCTGGCAAATACAAATAAAGAAAGCATAAGTATATATACATCATAAGAGATAAGTATATATACATATCTAATATACTAATATATAAAATATATAAGAAATTTTAGTATATATTCGATATTCTATTTATATATAATATATTTGATATGAATATAGAAAGAATAAAGAAAAAATGGAATTGTCGAGAACCCTTTAAATCAAGTAGTAATGTAATGATTCAAGGGGTTCTCACAAACAACAAACATATTTACATATAATTAATTCCAATTTTGTTATGTGGTTTATTTCTCTTTTTTTGGGGGGTTGTATTAATTTTCATTAAAAAAATTTAGAAAAAATTTGATAGAATGGCTTCAACCTTGTCAACCGAGAATGAGAAAATAAAATCTGGATAAATACCAATACCTATTACGGGTATAAGGATAGAAATCGAAATAAATAATTCTCGCGGACCAGAATCAAAAAAATACGAGTTTGGTGTATTAAAAAGCTTGTATCCATAGAACATCTGCCGTAACATGGATAATGAATAAATAGGAGTTAATATAATTCCAATTGTGTTTAAAAAAATTATTAGTATTTTTGTCATTAAAAGATATTTTTGACTGGTTAGTATTCCAAAAAAAATCATCAATTCTGCAACAAAACCGCTCATGCCTGGCAATGCAAGAGAAGCCATTGATAAGATACTGAAAACTGTGAATATTTTGGGCATTGGGATAGCCATTCCACCCATTTGGTCAAGATAAAGAAGACGTAGTCTATCATAACCAGTTCCCGCCAAGAAAAAAAGCGCAGCACCAATAAATCCATGAGAGATAATTTGTAAAATGGCCCCGTTGAGCCCCGTATCACTTATAGAACCAATTCCAATAATTATGAAACCCATATGAGATACCGAGGAATAAGCTATTCTTTTCTTTAAATTACGTTGACCAAGAGATGTTGAAGCTGCATAGATTATTTGAATTGAACCTAATAACATTAACCAGGGGGAAAATATGGAATGAGCGTGAGGTAATAATTCCATATTAATTCGAACCAATCCATATGCGCCCATTTTTAATAAGATTCCGGCTAAAAGCATACAAGTGCTGTAATGTGCCTCTCCGTGGGTGTCCGGTAACCATGTATGTAAGGGTATAATCGGCAATTTTACAGCAAAAGTAAAAAGAAATCCCATATAAAATATTATTTCGAGCACCCCAGGATACGATTGATTAGTTAATGTTTCAAAATTTAATGTCGGTTCATTAGAACTATATAAACCGATACCTAGAATTCCCATTAATAAAAAAATAGAGCTTCCCGCAGTGTATAAAATAAACTTTGTAGCTGAATACAAACGTTTCTTTCCCCCCCACATGGATAAAAGTATATAAACTGGAATTAATTCCAATTCCCACATGATGAAAAAAAGTAAAATGTCTTGACAAGAAAAAGGTCCTATTTGACCGCTGTACATTGCTAGCATCAGGAAATGGAATAATCGGGATTCTCGAGTAACCGGTTGAGCCGCTAAAGTAGCTATAGTGGTAATAAATCCCGTCAATAAAATGGGTCCTATAGAGAGTCCATCTATTCCGAATCTCCAGTAAAAATCAAAAAAATTAATCCATTTATAATTTTCTGTCAGTTGGATTAATGGATCATCCAATTGGAAATGATAACAAAATGCATAGGCTGTTATCAGCAGATCGATTAAACATATGCAAATTGTATACCACTTAATTACCTTATTTCCTCGATGAGGAAATAAGAATATTAAGGAACCCCCGGCTATTGGTAAAAGTACAACTATTGTTAACCAAGGAAAATAATTCGTGATAAAAATAAGATACACTTGGGCTAGAAAAACCCGCGCTCAAAATAGAAAGATAATAGAAATATCTTTCTATTTTGAGCGCAGATTTTTGCCAGTAAAAAACGTATTCTCGTGGTGTTTGTTTTTTGAAAAAAAAGAAAGGGGCGGTCTCAATAAGCTAGACCCATGCTTCGAGTTGTTTCATGCCACAAATAAACTCGAACACTTAAGAAATCTGTAGGACAGGCGGATTCACACCTCTTACAACCGACACAGTCCTCCGTTCTTGGGGCAGAAGCTATTTGCTTAGCTTTACACCCGTCCCAAGGTATCATTTCTAATACATCGGTGGGGCAGGCTCGGACACATTGAGTACATCCTATACATGTATCATAAATCTTTACTGAATGTGACATTGGATTTGGATCTATAATTTTTTTTTAACACCAAAAATGGAAAATTTTCGATCTAGTAAACTCGTAAATAAATCATATATTTAGACACTAGATGAATCAACGATTTACCAGAATTTTGATACTCAAAACCGACTTCTGGATCAATTCATAAGAGGAGAGGGGACCAAGATACTTTGATTTCTTACGTTTTTGCAAACGTGCGAGTTTGTTGAATTACACTATTCAAAATTAATATTTATATGATAAATCACTATTAATACTATTTATTCAATATAAATACTAGTTTTATTCAATATAAATAATATAAATACTAGTTATTCAACAAGTTCGATTGATTGATACGAGTTGATTTTCTGTTACGATAAATTGAAGAAACAATAGCCGGTCCGATAGCAGCTTCAGCGGCTGCAATGGCAATAACAAAAATAGAAAAAATATTTCCCTTTAATTGGCGACTATCAAAAAAATCAGAAAAGGTTACGAAATTTATATTAACTGCATTCAGTATAAGTTCAAGACACATAAGGGCTCTAACCATATTTCGACTCGTGATCAATCCATAGATACCGATAGAAAATAAATAGGCACTCAAAACAAGTCCATCTTCGAGCATCATTGACGAACTCCTTATCAATTTCGATTCACTATAATATTAATATAATATGAACAACAATTCAACCAATTCAATTGACTAAAGAATAAAAAAAAAGTCTGAAAAAAAGAATATATTCGCAAAAAAAAAATTTTTCTACATAAACACTCTTTTTTTACATTTACAGAGAATTAAATCGAAATAACTGAGGAAAAAAAAGAATTCTTTTTTTTTTTTGCAAGTTAAAAAAATTTCTTACTGGCGAGCCACGACAATTGCACCTATCAAAGCAGCTAAGAGAATTATTGAAATTAGTTCAAATGGAAGAAAAAAATCTGTTGATAAATGAACTCCAATTTGTTGACTAGTACTTATTAAATCTTGCTCTATAATCTGATTTGGTCTTGTAGTCCAAATAAGCCCGTACCATGATGTATCTGGAATAGTAGTTATTAGTGAAACAAAAATACTTGTACAAACCATCAAAGTAATTCCACCCCCAACGGTAAAAAGATGAAAATCTTGGTGATATTCCGAACCATTCATGAACATCACAGCAAAGAGGATTAAAACGTTTATAGCTCCCACGTAAATAAGTAGTTGTGCGGCAGCTACAAAATGGGAGTTTGATAAAATATAAAATAAAGATATACAAACAAGAACTAGTCCCAATGAAAAAGCAGAAAAAATGGGGTTGGTAAAAAATACTACTCCTAAACTTCCTAATACAAGACATGATCCCAAAAAGACTAAAAGAAAATCATGTAGTGGTTCAGGTAAATCCATTATATGTAAAATAAGAGATAAATGCATCGAAATTTCATGACCTTTTTGATACGACCAGGGAAATCTTTTATCTACGAGATTTCTCTCCGCATTGAATTTCATCAAATCCTAACAAGTCGGAATAGGTACCAGTTAAGTTATGGGATTTATGTTATTTCATTCGTTATACGAAAGAGTAGGTCGAGAAACTATATAATATATAATATAAGTATATATTAGTATATAAGTATAACTAAATATAAGTCTAACTATATAGATATATAGTTATAGAATAGTTATAGAACAGATATCGAAATGAAATAGATAGAATAAAAGAATATTTTAATAATAATAAATTTATTTTGAAAATATGGAATAGTTTTTTTTTCTATTTAATCTTATTATTTTTCAAATTTATATTATTCTGTTTCATATCTATTTATATATATGATATATGAAACAGAATAATGTGAAATCTAATATGATTTTTATTTATATATTAATATTGAATTCTTATAAATAAATAAAACGATTTTATTATATCCTATTATTTTTTATTTAGAATAGTTCGAATTGTATAATCATCAATTACTGACATTGGTAATCGGCCTAAAGCAATTTGATTATAATTCAATTCATGACGATCATAAACTGAAAGTTCATATTCTTCAGTCATTGATAAACAATTTGTTGGACAATACTCAACACAATTACCACAAAATATACAAATTCCGAAATCAATACTGTAATTAAGCAAACGTTTCTTTCGAATATCTGTTTCCAGTTTCCAATCAACAACGGGTAAATCTATAGGACATACACGAACACATACTTCACAAGCAATGCATTTATCAAATTCAAAATGGATTCGACCGCGAAAACGTTCTGATGTAATTAATTTTTCATAAGGATATTGAATAGTTACGGGTAAACGATTTGCGTGGGATAAGGTAATCATGAAACTTTGACCAATGTATCTTGCAGCTCGGATTGTTTGTTGACCATAATTCATGAACCCAGTTACCATAAGGAACATATCGTGAATATCTATGAAATAGTTTTTTTGTTTCTTTCTCTTGTTTGCGACAAGTTACAAATCTAGAGGATCCATATTTTACAGTGAAAATAGTTGAGACGAAGTTGTTAATAATAGATTGCCGAGAGAAATAGGTAAAAGAAATTTCCACCCAAGATTTAATAATTGGTCCATTCTTAGCCTAGGCAAAGTCCATCTTGCTGTGATAGAAAGGAACAAAAACAAATAAGTTTTAGCTAATGTGATAAAGATATCAATTGTAGTTCCAAAAACTCCATATGCTTTAGTTATTTCAAAAGACTCAGAAATGAATAGGTACGGAATAGAGATATTTGAACCGCCCAAGTAAAGAACTGTTACAAATAATGAAGAAATTAATAGGTTTAAATAGGAAGCAACATAAAATAAACCAAATTTGATACCCGAATATTCGGTTTGATAACCCGCTACTAATTCTTCTTCCGCTTCTGGTAAATCAAAAGGTAATCTTTCACATTCTGCTAGGGAAGAAATTAGAAAAACGACGAAACCTATAGGTTGCCGCCACAAATTCCACCCCAAAAAACCATATTTTGATTGTGCATCAACTATATCAACTGTACTTAAACTATTAGATAATGCTAGTCGGTGAGAACGTTACTGTCCCCATCGCTATTCCAGAACCGTACATGAGATTTTCACCTCATACGGCTCCTCGAAAGCCTTAAATAAACCTAAGGACCTAGCCGATTATTTCTTTCTTGCGATATCCCTAAGATTAATAAGATTAAAAATTATCGGATGGTTCTGAATTAGACCAATTGAATTCTGTCTGTTCTCATTGTATTTTAAAATAAAGACAAATAAAATTAATTTATATATATTCTAAATGATACAAAAGGTCCTTCTGAATTGATCTTATCCCTTAAAAATCAAAAATTTATTAAGTAATAGCTTTATTCTTCAATAAAGAAAATATTTTGGAATTATCTTTATAACCCTCCGTCCATCGTTTTAGGTTACGAAAAAGACTTGCATATTTTTTTCTAATAAATTAGAAAAATTCTCTCTTCAGAAAAAGAGAGAGAGAGAAAACAAAACGACGGGGTCATTTTTTTTGTTCCTATTCGTCTTTTTTTGTGCAAATCAAAAGGGGATACTTAAAAAAAAAAAGATTAACGGATTATTTCGTTCCCGATAGTCATTTATTTAATCAGTGGATAGGAGCATACTCTAGATCGGAATTGGGGGAGGACTGCCTTCTCTTTTCTACCAACTTTAAGCCCCAATTAGTATTCTTTATTTAGATTATGTGGAAATGTTCCTTTTGACAATTTACATAATCCGTGTTACTAATCCCTTGTGTATCTTGGTGCTTCTAACCATCCACTTCTTTTTTTTGAGCTGCCCTTATTTTCTGTTTCTGTTAATACATGAATAATAAATCATCCAAACAGTAGCAAAAACTCAATCTCAATAAGGTTGGTCTTTTGAGCCCGCTTCAAGACAAGATTACTAATTATCCAATCCTGGGGTAATAAGACTCGTCTGTTTCTAATTTTTTTTCACTTAATTCTTTTACATAGAAAATGAGACTCAATATTTTGACTGCAATTTCAAATCATCATACCATAGAAATAACATATATAACCATATACCCATATATAATATATATAAGATAAATATAATATATATTATATATATATTATATATATATAATAGGCTGGTAATCTACTATCTAATCTAATATAGTATTTGTAAATTATCTAAATAGAATCTCGAATTTCTATTTCTATAGAAGCTGTCTGATTTCACTCATATAACTATCAGATTTTGTTCTTCAATCAGACTTGAAGTGAGAATAATAATGAATTTTTTATATTCTGCCCCTTTCCTATTTTCCTATAAAGTTGTCCTACAAGGAAAGGGCCATAGCAATAGCATCGAGAAGTTTTTGTATCAACGAATCGCACGTAGAGATATTGATAACACACATAGAGTTAATGGTATTTCATAACTAATCGATTGAGCAGCTGCTCGTAGACCACCCAAAAAGGAATATTTGTTATTTGATCCATATCCTGACATAAGAAGTCCAATCGGAGCAATACTCGAAATAGAAATCCATAAAAAAACACCGATATTGAGATCGGATAAAACAAAATTATATCCAAAAGGAATTACCGAATAGCTTATTATAATGGATATAACTGATATGGATGGTCCGATACTGAATAAACGAGTATCTCCCCTAGATGGAATAAGACTCTCTTTGAAAAGTAGTTTTGTTCCATCTGCTAGAGCTTGAAGAACTCCCAAAGGACCCGCGTATTCAGGTCCAATCCGCTGTTGTATACCTGCGGATATTTCTCTTTCTAACCATACAATTGCTAGTACACTTATGGTGATTCCCAATACAAGAGTAAAGATAGGGGCAAATACCCATAGAATTCCATAGACCTCCTTTAAAGATTCCAATCTGAAAAAAGAATTGATATCTTGTACTTCTGTTGTATCAATAATCATTTCAACGATCAACTTCTCCCATAATGATATCTATACTCCCTAGTATTGTCATAATATCGGCCAATTTCATTCTTTTAACTAATTGAGGAAGAATTTGCAAATTGATAAAACCGGGTGGACGAATTTTCCATCTCCAAGGAAAACCATTCTGATCTCCTATTAGAAAAATCCCCAATTCTCCTTTGGGGGCTTCAACTCTTACATAAAGTTCTTGTTTCGGCAATTCAAAAGTCGGAGACGGTTTTTTACTAATGAATCGATATTCAAAATCATTCCATTCTGGTTCCCTTTCCCTATCAAAGTAACGGATTTCTAAATTCTCATATGGTCCGCCGGGAATTCCTTCCAAAGCCTGTTGAATAATTTTTATGGATTCCACCATTTCACCAATTCGAACTAAATAACGAGCTAATGAATCTCCTTCTTTTTGCCATTGAACGTCCCAATCAAATTCCCCATAACACTCATAATTTTCAACTTTACGCAGATCCCATTGTATTCCGGAAGCCCGAAGCATCGGTCCTGATAAACCCCAATTAATTACTTCCTTTCCACTAACAATGCCTATTCCCTCAACCCGTTCTAAAAAAATGGGATTTCGCGTAATAAGTTTTTGATATTCAACAACCCCTGTTAAAAAATAATCGCAGAAATCCAAACATTTATCTATCCAACCATGAGGTAGATCGGCCGCGACTCCCCCGATACGGAAAAAATTATGCATCATTCTCATACCTGTCGCAGCTTCGAATAGATCATATATTAATTCTCTTTCTCTAAAAATATAGAAGAAAGGGGTTTGTGCACCAATATCCGCCATAAAAGGTCCCAGCCATAATAGGTGAGAAGCTATACGACTCAATTCCAACATAATTACTCGAATATAGCTGGCTCTTTGGGGTACTTGAATATTTCCCAACTGTTCTGGTCCGTTTACGGTTATTGCTTCTGTGAACATCGTAGCTAAATAATCCCAACGTGTTACATAAGGCAGATATTGTATAATTGTTCGATTTTCCGCAATTTTTTCCATCCCTCTGTGTAAATAACCCAATAATGGTTCACAATCAATAACATCCTCACCATCTAGAGTAACAATAAGTCGAAGAACACCATGCATTGATGGGTGGTGAGGTCCCATATTGACTACCATGAGATCTTTTCTTTTAGCTGTCCCATTCATAGGTTTTTCCTCGATTTATTCTTCCATGAATTTCGAAAGAAAAAAAATTAATCAAGATTCAAGACCTAAAAAATCGAATAATTCAAAATGACTCTTCAAATTCAATTAACGAATTATTGACTCCCGAATATCCAATTGATTTATTAATTTGTTATAGCGTATTCTATTTTTATTTGACAAATAAGATAGTAGCCGTTGTCGTTTTCCCAAAATTTTTTGTAAACCTCTTTGAGATAAATAATCTTTTCGGTGCAATTCCAAATGTGCGGTAAGTCTTCGTATCTTATTGGTGAAATTTAATACTTGAAATTCAACCGAGCCGGGGTTTTTTTCTTTTTTTTCTTGTGAAAATCCTGGTAGAAATAAATTTTTTACCATAAGTTAAAAGCGTTCTTCTCCTCCTTCCATATTTTATAGATATCTTGTTTGATCTGTAATAGTAATGATACTAATTTAAAATTAGGTATTTTGTATATACAATAATCTAAATTTCCTTAACATTTTGCGATTCTGATGTCAAATCATACTATATTTCTGTAAAAAAAAATGGTCGATTTAAAAAATAAAATACTAATTATATATATAATTATATAGATAAAAGTAGATATAAGACGATAAGACGATTTTTTCGATTCCTTTTTGTATCTAAAGGATATATAATTGAATTAGTATCAAGGCCTCAGAATACAGTTAACACAATGCGTGTGCGCATCTATGCGTGTATCCATTTGTATCCGCATACCGGATATGTTACGCTAAATTGAAGAAAGAAATATAGATTATAGATTAACGACCTCTCAATCGTGGGTACAGATGTATCCTTACTATACTGAAACGGCTTCCATTATCGGTGTCAAACCAATAGCGATTCATACAAGCTAAATCCTCTAATCGAAAATTTGGCCAAAGAAAAAAATGGAAATTCATTAGGTTTTTTTTTCTATCAAGATCCTTATTTTCAGCCAAAACGTTACAGCAATTATTTACTTTATTATTCTTATTGTAAAATGTTGTTTTTCTATGTGCACTATTTCTATTCTTAGAATTGAAACAAATTAGAATTCTTAATTCTCTACGACGTCTAGCGCAAAAAAAGAATTCAGGAACAAGCAAATCATAATGATTTTTTTCTTTATTTTCTGTTATTTTTTGATCTCTTGTTCTTGGAATGGATTTTGCAAAGTTCGTCTTATCAACATTGGTTTTTTCTGGATATCTTTTCTTAATTTGACGCTTACTCTTATGAAGCAATGAAAGTACTATGGTTTGATATATATAAAATTGTTCATCCTTTTCTCTAGACAGACGAATTGGTTCCACAATAAACATTGCCTTTTCCTTTTCGATCAATTTTTTATTTTTCGTCAATCCTGTAAGACTTAAACTCTTTTGATTTGCCATAAGATCTAGATTGAGTTCTCCTCTTTGAATAGAGCTTATAGCAATCTCTTTTATATTTTTTTTCAACCTAATCAGGAGACAATAAATTTTGATATTATTCATTATTCTGTGATTTAAGGAACCCTTCCAATTCAATTGAAAAATAAAAAACTTTGTTAATAAGAGATTTATTTCTACCTCCATTCTGTTCTTGTATTTTTTTTTTTCCTCTTTCCTGGCCAATCCTGATGCTGTAGACTCTGCTTCAATATCTTTTTCTTGGGTTGAAAGAGATGATTCCAAATCCACCCCACTCGTGTCTTCCGCTTTTGCTTGATTTCGAGTCTCTAACTCGAATTCCAATTTTTTTTTTTTTGATGATCTAAAAACTATTTTTTTTTTTCTTCCAGTAAATTTTCTATTTTCACTAACATCTTTTTTTATATCTAAATTGAAAAAAAGGAATTCGATTGGTATGATCCACGGGTTATTCGTATATGCCTTAATAAAATCTTCATTCGGTATGGAATGATTTAATATTTCTTTATTTATTAGCATCCAATCTAAATGTTTTCTATGCAGATTTTCTTCCATATCTATAATGTAATCTTTTGCTATATATCTCTTTATAGAGATATCGCTCGTTGGATCAAATCCTTTTTGTTTACATGTTTTGTAATTATAAGAAAGAAATTCTTTTTTATTTGCTTGGAATGATGATTCATATCTAGAAATATATGAGTCTTTCTTATCTTTAATGGATTGATATGAAAAAAGATCATATTCATATTGTGTGTTTTTTTTTAATGAGCCTAATTGTTGGTTTTTGTAAGGAATTGATCTGGTTTTTTCATATGAATCACATTTTTTTAAATCTTTATTTTGAATGACATGACGTTTATGGATTCTATTTCTCCATTTTTGTGGCACTAATCTAGACCATCTTCTCTGAGATAAATCATATTGATAATGACTCTTTAACAACCAATTTGTCCATTGATTCATTAGAGAATTGGGGGGGTTCTTGGATATAAATTGAAAATCAAATATTCTTTGTATTCCAAAAAAATAATCTTTTATTTCATTCTTAAGAAAAGGGGATTTTCGATGATATGCAAAAACATATTTTAACTTATATATGTTAATAACTTGGGTTTCGGATAATTTAAAAAAAACATATGCTTGTGACAATGACGATACGTCACAAAATTTATGGGAATTCGTATTCCTAAGATCATAAGATCTTTTGAGAAGCGAAATAAAGTAAATTAGACTTTTATTTGTTTGATCAGTTCTTTCCACATTTTCTTCATTATTGTAAATGGACTTTTTTTTTGTTTTTGATTCAAGAAAAAGTTGTACATCAATGCTACAAATCAAAATGATACACAGAAAGATATTTAGGTATACCCTCTCCATGAGAGTATTTAAAAAAGAATGCTTCGAATTGTCATCTAATAGAGGATTTTGTGACTTATAAGCTAATAGAGGGTTTATTTTTTGTAATATCTGCCAAATATTTTTTTTTAATGCTAATTCTTTAGCATAAAAACTTGCTTTCTTCGAAATAATATTTCTCTCTGCTGTTAAACTCCCCCTTTTCTTTTCTTTGGCCATTTTTTTCATTTTTTTAATGATTGTCTTTCGTTTAGCATTTATATCTTTTTTTTTTTTCAATGAAGAATTTGTCCAATTAATAGAGTTTATTCTAGTATTTGATTTGTAAATCGTTGGATTTTTCTTACTCATTGTTGAATCGTTTTGATTTTGACTTAATTTAAATCCAACGATTTTTTGGAATGTAAGTAGCACTAAAGTTGGGAATTGTTTTATTTTTTCGTTTATAAATAGAAAAATTTTGATGATCCATTTTGCTCTTTCTTTTAAAAAATTTATAAACAATTTTGTTCTTGCATTTAAAATCCCGAGAACCTGAAAAAAATGATTTTGCCATTTTTTTTTTTTAGTTTTTAGTTTCGTTAAAATGGGATGAAAGAAGGCAAATGGATTTCGGGTAACGCGAGAAAAGGGCAATTCCACTTCCGTTCCCAAAATTGTTAAAAAGCTAAAGTCCCTTTTTTTTTTTTTCATTGGATCCTTTTTAGTGGATCGTAGCTTAGATCTGTGCCAAGGTTTCAGATGAAAAGGAAATCTAATTTGTATCTGAATACCGTCTAGTAGCCACTTTTTTGGAAATTCTGTTTCGGATAATTGAACACCATTATAGGTGCATTTAATATACATTTCTCTATTCCAATCCCTAAAATCTTCTGACCATTCGGGAAATTGAAATAAAAGCATACGAACAATATTTTTAATTATTATCAACGAAGGCAATACAATATATTTTCTAAGAATCGATTGGGTTATTAATAACGAGCCTCTTATTACTTGAGCAACTATAAAACTATCCCAGGCCTCTCCTACTGCTATACGTCTTTTTTCCTCTTGTTCTTTTTTTGTTCTTTTGTCCTCCTCCTTACTTTCTTTTGTCTCTTCTTCTGTATAATACGGATTTTCTAATCCTGTTTTTGTCCGCAGCCTCCTTTGGAACAGAAAAAGCATTTGTCTCATTGGTTCAAAATTTTTCAAAAAAAAAAATGGGGGTTTCTCAATTTTATTCAAAAAAAGGGGCGAATACAGACTTTTTTGAAAAATTTTCCAAGTAATAGTTTTCCGCCTTTGAGCACGTATGGATCCTTTTATTATGTCTCGTCGAAAATCTGGTTGTTGTGCATAACGTATTAAAGCCAATTCCCCTTTTTCATCAGTGTTATTTGTTTTTCTAGTATCCCCATAAGGATTAGAATCTTTTGATTTTTTAGTATGAGTAAAAATAACTACACGTTTGGCTTTTCGGGAACGAATTCCATACTTCTGTTCGTCTTTGTTTCCCTCTTCGAGGTCTTGGATTTCATCGATTAGTTTGTAAGGCCATCGAGGAACTTGTTTTTCGATTTCCTTTATTACAATACATTTTTTTTTTTTAATTGTTTTATCCTTCAGATCTGTTCGAATTGCGTCAAATAAGAATTGAATTTTTTTAGGCGTTATGTGTGCATGTTCCGGAAAGAACACAAGTCCTTCAAAATTCAAGGCTGATACTGATTTTTCAGAAAATTTATGGATTAAGTTAAAAAAAAAACTAATTTCAGTTAAAAATAACTTTTGATAAAATATATCCATGTTCTCTTCAAAATAACTAGTTTTTTGAATACTAGAAAGAAGGAGACCATGAATCTTATTTATCCAAATATCATCTTTTTTATAAGTTTTATTATTAATTGAGGATAACAAAAAATTGTTCATTCGGCCCCGACAGGGTCCATTCAAGAAAGGATCATATAGTTTAGGTAAGTTTTTTGTTTGAGTCTCTTCATTGCATAATCTAATTCGTTTTTGGAATATATCCAATGGTATAAATTCCTTATCTAGAACTTCCGCCCTGTTTAGAATTTCATTGCTTAGTTTTTTTTTTTTTTCTTCATTTTGAGAGTTCCAATAATTATTCAATTCATCATAGAAGATTTTTTCTCTTGTTAAAGAGTCTATTCTTTTTTCCATCATTTGTAGAAAAGTCGACAAATTGGGTGGAGAGGCAAAAGATATTCTTTCTTTTCCATCATTTTGACATGTATCAAAAAAGAATTGTGACATATCATTTCGTACAACATTTTCAAATCGAGCGTTTTTTATATATCGTAACGGCCGCTTCCATCGTCTAAAATCGAAAAAAATCGTTACAAGGGATTTCTTCGATACCAATATCTTTTTATCTGCGGTTTCGTTGATTTTCTTTGAATTCTTACCCTTCTTTGCAAAAAGATAAGAAGAAGTATCGGTTTCCGAAGATATCTTTTTTTTTTGCTCAGTTCTTGTCGTTTTTGAAATTCTTTCAACATCAAATTTGTGTTTTTCAATTTCACCGCTTTCTTTACTTTTTGAACGTTTCTTTTTAAAAACAAAGGGCAAGGGTGTTCGGTCTAAATAGTATAAACACGTAACAAATAAAAAAACACTAAAGAGTTGAGCCATAGAAGTTCGAAATTCTGATAAAATGGACTTCTTAGAGCGAATGCGTTCATTAGATTTAATAACATTATTTTGTTGTATCCAGACAAATTCAATCCATTTTATGAAAAAAATGTGACCAATTAACCAACCTCCAAAACCACTTGTTAAAAACAACAATTTTTTGTTGCATCTAAACATATAGATGTTTACTAATCTGACTAATATGGAACTTGGTAAGACAAGGGGGTTAAATAACTGAAAAATAAGATTAGTAAAGAATATTCTTTGAATGCTAAATTTACGTATTGAATTCTTTTTCTTGTCCCCATAATTCAAAAAGTTTTTTTTATTATTGCCGAAGAAATGAAATAAAAGATAGGGTAGAGGTATGACAGTTATTATATGAGGTCTACCCAATGCTAGATGCAAAGGCGCATAATAGATCGATATGAACATGATGAGCTGTCCCGTAATAAACCCAGCTGTTGCTGATAGTTTCTTCTCGGTCCCTTCTTGCATAATCCGAGCTCGAAGAAGGAAGAGATAAGAGGGCCCTATGGAGAATGTGCTCAGAAATCCATAATAGAGTCCGACCACAACGACCGAATTCATTATCTTCATGCATAAGTATACTAGATTATCCAGTATAAAAGATTGAAAAATCATCGCAAACCTCTGTTTTTTATTATCTTCTGTTTTTTATTATCTATTGCAATCTCCGGATTATTATCTAATTTTAAATCCATATATTTATATAATGATTTTTCAACCTTCCATATTTCTATATAGAAATAGAAAGAGATAGACTAGAAACGACATCTCTTATCTCACTGACACCAAAGAGGGGGATCTAAAATGAGTGGAATTTTGATATGGGTGGAATATAATGAAATAGAGCCACTTTGAGGTTCCCTTTGAAATGAGGCATGGAACGGAGCCATTGCGAAGAAGTTCCACGAGTTACGAAGGAAACTTCGAGCTCATATTGGTCATGGGTTGAGAACGGGAATTGAACTCTATGAGATCAAATTTCCCGTTGTTCCTCAGTAGCTCAGTGGTAGAGCGGTCGGCTGTTAACTGACTGGTCGTAGGTTCGAATCCTACTTGGGGAGGTTTGGTTCATTCCGAATTCTTGAATTCGAAATGAAAGGGTTGGGTTCGCTTTGACCGTTAAAAGTAGGTAACCCGTTCCCCCTGTCTTTTGTTTGTCTCTATTGCATTCTATCTCATCGTATCCCGTTCGGTTCTGCGATATTTGAGAATCGCCGTCAATACCTCGGTGTAGGTTCGGGATACTCCCTTGTTCCACAGTCCGGGGCTATTTAAACTAACCAATTCAGAATTCTCCGATGTACTAGTATTAGCAATAGCAAGTGCATCTTTGATGCAGTCATCAATTCTCCCGAGAGGCTACAATTGCCGCGAGCAAACATATTAATGACGAGGAAGGCATTTTTGTTTTTGCTATGCTACAAATACTTTACTTGTTCTGCTATTCTGCACAAGCCTGGCTGAGGAAGAATTACGAAGGGTAAAAATATGCGGATTAAAAGCTAAAGCTTAGGACATACTTTTTTTATTTAGAAATATCCACCATTTACGAAAATTTTGTTTCTTTTTTAAGAAAACAGTAAGGTAAGGCCATTCCATTTCGACAAAATACCCACACCCAAGTTCCATAGCTTTGGGTCCGCTAGCCCGATCATGATTTTCTTACCCCCAGAGGTAAGGGTCCTTACCTTTTTGGCCGGTTGTGGGCGAGGAGGGATTCGAACCCCCGACACCGTGGTTCGTAGCCACGTGCTCTAATCCTCTGAGCTACAGGCCCCATCCCGTCTCCACTGGATCTGTTTCCCGGAGTACCCTAAAACTAAAAAAAGGGAACCTTCCCTCTCCCCAGCCATTTCATTTCGGCTTAAGAAGATGTGAAAGCGCCTCTCTCTCTCTATAAGAACGGTGCGTTCCGAGGTGTGAAGTGGGCGAGAAGGGATTTCATAATTGGGGTTTTGAATAAGACGACCTTTTTCATTTTGAATTCTTATTACTTTTTCATATTGAAAAAGTAATAAGAGAGGTCTTAAGCTTTTTATCATCCTGGCGCCGAGCTATTTTTCCGCAGGACCTCCCCTACAGTATCGTCACCGCAGTAGAGTTTAACTACCAAGTTCGGGATGGATTGGTGTGGTTCCTCTACGCCTAGGACACCAGAATATCGAACCATGAACGAAGAAAGGCATGAGATAAAAGCATATTGGCTATTCATTGTGAGGCCCTAATTCTTGACTGGAGGGGACACCAAAGGCCTCTGCCCTTCCATCCCTTGGATAGATAGAGGGGGGGCAGAGCTTTTGGTTTTTTCATGTTGTCAAAGAGTTGAACAATGAAAATAGATGGCGAGTGCCTGATCGAATTGATCGGGTCATGTAGGAACAAGGTTCAAGTCTACCGGTCTGTTAGGATGCCTCAGCTGCATACATCACTGCACTTCCACTTGACACCTATCGTTAATGAGAAACGGCTCGTCTCGCCGTGACCTTCTCTTGAATTCTCAAAGCTTCTTTCGCTCCATCCCCGCAGGGGCAGAGAACCCATCGCTGTCTCGGCTGTGCTACCGGAGGCTCTGGGGAAGTCGGAATAGGAGAGCACTCATCTTGGGGTGGGCTTACTACTTAGATGCTTTCAGCAGTTATCCGCTCCGCACTTGGCTACCCAGCGTTTACCGTGGGCACGATAACTGGCACACCAGAGGTGCGTCCTTCCCGGTCCTCTCGTACTAGGGAAAGGTCCTCTCAATGCTCTAACGCCCACACCGGATATGGACCGAACTGTCTCACGACGTTCTGAACCCAGCTCACGTACCGCTTTAATGGGCGAACAGCCCAACCCTTGGAACATACTACAGCCCCAGGTGGCGAAGAGCCGACATCGAGGTGCCAAACCTTCCCGTCGATGTGAGCTCTTGGGGAAGATCAGCCTGTTATCCCTAGAGTAACTTTTATCCGTTGAGCGACGGCCCTTCCACTCGGCACCGTCGGATCACTAAGGCCGACTTTCGTCCCTGCTCGACGGGTGGGTCTTGCAGTCAAGCTCCCTTCTGCCTTTGCACTCGAGGGCCAATCTCCGTCTGGCCCGAGGAAACCTTTGCACGCCTCCGTTACCTTTTGGGAGGCCTACGCCCCATAGAAACTGTCTACCTGAGACTGTCCCTTGGCCCGTAGGTCCTGGCACAAGGTTAGAATTCTAGCTCTTCCAGAGTGGTATCTCACTGATGGCTCGGGCCCCCCCGGAAGGAGGCCTTCTTCGCCCTCCACCTAAGCTGCGCAGGAAAAGCCCAAAGCCAATCCCAGGGAACAGTGAAGCTTCATAGGGTCTTTCTGTCCAGGTGGAGGTAGTCCGCATCTTCACAGACATGTCTATTTCACCGAGCCTCTCTCCGAGACAGTGCCCAGATCGTTACGCCTTTCGTGCGGGTCGGAACTTACCCGACAAGGAATTTCGCTACCTTAGGACCGTTATAGTTACGGCCGCCGTTCACCGGGGCTTCGGTCGCCGGCTCCCCTGTCATCAGGTCACCAACTTCCTTGACCTTCCGGCACTGGGCAGGCGTCAGCCCCCATACATGGTCTTACGACTTTGCGGAGACCTGTGTTTTTGGTAAACAGTCGCCCGGGCCTGGTCACTGCGACCCCCTTTGTGAGGGGGCACCCCTTCTCCCGAAGTTACGGGGCTATTTTGCCGAGTTCCTTAGAGAGAGTTGTCTCGCGCCCCTAGGTATTCTCTACCTACCCACCGGTGTCGGTTTCGGGTACAGGTACCCTTTTGTTGAAGGTCGTTCGAGCTTTTCCTGGGAGTATGGCATGGGTTACTTCAGCGCCGTAGCGCCTGGTACTCGAACATTGGCTCGAGGCATTTTCTCTACCCCTTCTTACCCTGAAAAAGCAGGGGCACCTTGCGTCCTTGAACCGATAACCATCTTTCGGCTAACCTAGCCTCCTCCGTCCCTCGGGACCAACAAGGGGTAGTACAGGAATATTCACCTGTTGTCCATCGACTACGCCTTTCGGCCTGATCTTAGGCCCTGACTCACCCTCCGTGGACGAACCTTGCGGAGGAACCCTTAGGTTTTCGAGGCATTGGATTCTCACCAACGTTTGCGTTACTCAAGCCGACATTCTCGCTTCCGCTTCGTCCACCACTGCTCGCGCGGGTCCTTTCCTCTAAGGCGGAACGCTCCCCTACCGATTCATTTTTACATCCCACAGCTTCGGCAGATCGCTTAGCCCCGTTCATCTTCGGCGCAAGAGCGCTCGATCAGTGAGCTATTACGCACTCTTTCAAGGGTGGCTGCTTCTAGGCAAACCTCCTGGCTGTCTCTGCACCCCTACCTCCTTTATCACTGAGCGGTCATTTAGGGGCCTTAGCTGGTGATCCGGGCTGTTTCCCTCTCGACGATGAAGCTTATCCCCCATCGTCTCACTGGCCGACCTTGACCCTTGTTATTTTGAGGTCATATCTAGTATTCAGAGTTTGCCTCGATTTGGTACCGCTCTCGCGGCCCGCACCGAAACAGTGCTTTACCCCTAGATGTCCAGTCAACTGCTGCGCCTCAACGCATTTCGGGGAGAACCAGCTAGCTCTGGGTTCGAGTGGCATTTCACCCCTAACCACAACTCATCCGCTGATTCTTCAACATCAGTCGGTTCGGACCTCCACTTAGTTTCACCCAAGCTTCATCCTGGTCATAGATAGATCACCCAGGTTCGGGTCCATAAGCAGTGACAATTGCCCTATGAAGACTCGCTTTCGCTACGGCTCCGGTGGTTTCCCTTAACCAAGCCACTGCCTATGAGTCGCCGGCTCATTCTTCAACAGGCACGCGGTTAGAGCCCCGGGCTGGGCTCCTCCCACTGCTTGGGAGCTTACGGTTTCATGTTCTATTTCACTCCCCGATGGGGGTTCTTTTCACCCTTCCCTCACGGTACTACTTCACTATCGGTCACCCAGGAGTATTTAGCCTTGCAAGGTGGTCCTTGCTGATTCACACGGGATTCCACGTGCCCCATGCTACTCGGGTCAGAGCGTAAGCTAGTGATGCTTTCGGCTACTGGACTTTCGCCATCTAGGGTGCAGCACTCCACCGCTTCGCCTAGCAGCACGACGCTTGTATAGCTCTCCCACAACCCCGTTTTCACGGTTTAGGCTGCTCCCATTTCGCTCGCCGCTACTATGGGAATCGCTTTTGCTTTCTTTTCCTCTGGCTACTAAGATGTTTCAGTTGGCCAGGTTGTCTCTTGCCTGCCCGTGGATTCAGCAGCAGTTCGAAAGGTTGACCTATTCGGGAATCTCCGGATCTACGCTTATTTTCAACTCCCCGAAGCATTTCGTCGCTTACTACGCCCTTCCTCGTCTCTGGGTGCCTAGGTATCCACCATAAGCCTTTCCTCGTTTGAACCTCGCCCTTAACTTGAAGGCTATGCCATCCTAAGGTGCTGCTAGATGGAAGGATCTTATCAACGTCCATGAATAATAAATCATAGCATAGATCAAACTGCCGAATCGGAAAAATTGGGTGCTATCATATAGCATAGCTTTGTATCGGCTAAGTTCACGAGTTGGAGATAAGCGGACTCGAACCGCTGACATCCGCCACAGGGTAAACCACCGCCTCTCAGGCCCCGACTGATTCTACCATAGAGGCCAACGATAGACAATAACTCCCCCCCGAACACAGCTTACAACTTTCATCGTACTGTGCTCTCCAAAGAGCAACTCTTCTCAAAATCTCAAAAGGTGCTGAGTTGGAATCCCATTCTAACTAAGGATTCTTGTGGTTCCGGAGGATCCAGCTACAGGAGAACCGGGAACGGAGAGCCCCCCTTTCCGCCCGACTCTTTGGTCTTAAGAATGCTGGTTTTAAGAATGAGTGATTGCCCTTCTCCGACCCTTACTGCCCAACCTGAGAGCGGATAGCTAATGCGTTCCGCTTTTTGAACAGGGTTCTATGGTCGGTCCGCGACCCCTGGATGCCGAAGGCGTCCTTGGGGTGATCTCGTAGTTCCTACGGGGTGGAGACGATGGGGTCGGTCCATGGATTTTCTTTCCTTTTGCCGCATTTCGTTCAAAGGGTTGAAGGGAGATAGTGCATCAAGCTGTTCGCAAGGGCCAACTTGATCCTCTTCCCCAGGATCCCAGATGAGGAAACCCTAGGAGAGCCGCCGACTCCAACTACCGTCCATGTACGATCCCTACTAGATCTGACCAACTACCCATCCTACCTCCTCTACGTTCTTGACAGCCCATCTTTGTCTCAGTAGAGTCTTTCAGTGGCATGTTTCGGTCCTCTTTCCCATTACTTAGAAAAAGTGAGCCACCGGTTCAGGTACAAGAAACTATCATTACCGCCTGGACAATTAGACATCCAACCCGTAATCGCAACGACCCAATTGCAAGAGCGGAGCTCTACCAACTGAGCTATATCCCCCCGAGCCAAGTGGAGCATGCATGAAGGAGTCAGTCTTCTATTCTTTTCCTTGGCGCAGCTGGGCCATCCTGGACTTGAACCAGAGACCTCGCCCGTGAAGTAAATCATCGCACCTACGGTCCAATCCAACCAATTGGGAGAGAATCAATAGATTCCTTTTCGGGAGCGATTCATCCTTCCCGAACGCAGCATACAACTATCCGCTGTACTGCGCTCTCCAAGTGTGCTTGTTCCCCCTTCTTCCTTACCATGGCAAATCTTTGTGAAAAAATTCCGATGAGAAGAAAAAAGAAGGCGTTAAGAGACCCTCCTGGCCCCACCCTAGACACTCTAAGATCCTTTTTCAAACCTGCTCCCATTTCGAGTCAAGAGATAGATAAATAGACACATCCCATTGCACTGATCGGGGGCGTTCGTAGTGACTGAGGGGGTCGAAGACCAAGAAGTGAGTTATTTATCAGCCAAGCATTCTATTCTTCTTACGGCTAGATCCAATCTCCTGGTCCCTGCGGAAAGTAAAAAGAATTTAAAGTTCTTCCTTTCGGGAAGGGAAGATTAGGAAAATCCTATTGCAATTTTCTCCAGACCCCCGGAAAAGCATGAAAAAAAAGGCTCGAATGGTACGATCCCGCCGTCACCCCAGAATGAAAGGGGCGATCTCGTAGTTCTTGGTCTGTGAAGATACGTTGTTAGGTGCTCCGTTTTTCTTTTTCCATTGAGGCCGAACCTAAACCTGTGCTCGAGAGATAGCTGTCCATATACTGATAAGGGATGTATGAATTCTCGAGAAGAGAGGAGCCGTGGTGGTCCCCCCCGGACCGCCCAGATCCCACGAGTGAATAGAAAGTTAGATCTACATTGGATCTCACCTGAATCGCCCCATCTATCCTCCTGAGGAGAAGTTTGGTTTCAAACCCCGGTTCGAACAGGAGAAGTACGCCATGCTAATGTGCCTTGGATGATCCACATCTCAGGGTCAGGCGCCGATGAGCACATTGAACTATCCATGTGGCTGAGAGCCCTCACAGTCCAGGCACAACGACGCAATTATCAGGGGCGCGCTCTACCACTGAGCTAATAGCCCGTCGTGTGGGCCTCCCGCTGAGGCCCGCTATGCCAAAAGCGAGAAAAACCCCATCCCTCTCTTTCTTTCTTTTTTTTCGCCCCCGTATGGCGACATGGGGCGAAAAAAAAGAAAGAGCTCCTATCAACTTGTTCCGACCTAGGATAATAAGCTCATGAGCTTAGTCTTACTTCACCTCCGAGAAACGAAAGAAAACTTCCATCTCCAAATTTAACTCAGACGTAGCTCGCTTCTTTTGGGGTGTGAAGCCGTGTCAAACCAAACTACCCAACAAGCATTAGCTCTCCCTGAAAAGGAGGTGATCCAGCCGCACCTTCCAGTACGGCTACCTTGTTACGACTTCACTCCAGTCACTAGCCCTGCCTTCGGCATCCCCCTCCTTACGGTTAAGGTAACGACTTCGGGCATGGCCAGCTCCCATAGTGTGACGGGCGGTGTGTACAAGGCCCGGGAACGAATTCACCGCCGTATGGCTGACCGGCGATTACTAGCGATTCCGGCTTCATGCAGGCGGGTTGCAGCCTACAATCCGAACTGAGGACGGGTTTTTGGAGTTAGCTCACCCTCGCGGGATCGCGATCCTTTGTCCCGGCCATTGTAGCACGTGTGTCGCCCAGGGCATAAGGGGCATGATGACTTGACGTCATCCTCACCTTCCTCCGGCTTATCACCGGCAGTCTGCTCAGGGTTCCAAACTTCATGTTGGCAACTAAGCACGAGGGTTGCGCTCGTTGCGGGACTTAACCCAACACCTTACGGCACGAGCTGACGACAGCCATGCACCACCTGTGTCCGCGTTCCCGAAGGCACCCCTCTCTTTCAAGAGGATTCGCGGCATGTCAAGCCCTGGTAAGGTTCTTCGCTTTGCATCGAATTAAACCACATGCTCCACCGCTTGTGCGGGCCCCCGTCAATTCCTTTGAGTTTCATTCTTGCGAACGTACTCCCCAGGCGGGATACTTAACGCGTTAGCTACAGCATTGCACGGGTCGATACGCGCAGCGCCTAGTATCCATCGTTTACGGCTAGGACTACTGGGGTATCTAATCCCATTCGCTCCCCTAGCTTTCGTCTCTCAGTGTCAGTGTCGGCCCAGCAGAGTGCTTTCGCCGTTGGTGTTCTTTCCGATCTCTACGCATTTCACCGCTCCACCGGAAATTCCCTCTGCCCCTACCGTACTCCAGCTTGGTAGTTTCCACCGCCTGTCCAGGGTTGAGCCCTGGGATTTGACGGCGAACTTAAAAAGCCACCTACAGACGCTTTACGCCCAATCATTCCGGATAACGCTTGCATCCTCTGTCTTACCGCGGCTGCTGGCACAGAGTTAGCCGATGCTTATTCCCCGGATACCGTCATTGCTTCTTCTCCGGGAAAAGAAGTTCACGACCCGTAGGCCTTCTACCTCCACGCGGCATTGCTCCGTCAGGCTTTCGCCCATTGCGGAAAATTCCCCACTGCTGCCTCCCGTAGGAGTCTGGGCCGTGTCTCAGTCCCAGTGTGGCTGATCATCCTCTCGGACCAGCTACTGATCATCGCCTTGGTAAGCTATTGCCTCACCAACTAGCTAATCAGACGCGAGCCCCTCCTCGGGCGGATTCCTCCTTTTGCTCCTCAGCCTACGGGGTATTAGCAGCCGTTTCCAGCTGTTGTTCCCCTCCCAAGGGCAGGTTCTTACGCGTTACTCACCCGTCCGCCACTGGAAACACCACTTCCCGTCCGACTTGCATGTGTAAGGCATGCCGCCAGCGTTCATCCTGAGCCAGGATCGAACTCTCCATGAGATTCCTAGTTGCATTACTTATAGCTTCCTTGCTCGTAGACAAAGCTGATTCGGAATTCTCTTTCATTCCACGGCATAACTTGTATCCATGCGCTTCATATTCGCCTGGAGTTCGCTCCCAGAAATATAGCCCCCCCCCCCCTCTCGTCAATCCCACGAGCCTCTTTTTTATCTATTCTAAATTCTCATTCGATTACGGCATCAAAATAGAAAAACTCACATTGGGTTGGGTTTAGGGATAATCAGGCTCGAACTGATGACTTCCACCACGTCAAGGTGACACTCTACCGCTGAGTTATACCCCTTCCCTTGCCCCTATCGAGAAATAGAACTAACTAATCCTAAGGCAAAGGGTCGAGAAACTCAACGCCACTATTCTTGAACAACTTGGAGTCGGGCCTTCTTTTCACACTATTACGGATACGAAAATAATGGGAAAAATAGGATTCGACTGTCAACTGCTCCTATCGGAAATAGGATTGACTACGGATTTGAGCAATAGCACATAATTTCAAAAAACCCGTACGATTTTCCCGATCTAAATAAAGCTGGTTTTCCATGAAGAAGATTTGGCTCAGCATGTTCTATTCGATACGGGTAGGAGAAGAACCCGACTCGGTATTCTTTTCTTAAAAAAAGAAAAAGATAAGAACCAAGTCAAGATGATACGGATCAACCCCTCTTCTTGCGTTCTTGCGCCAAAGATCTTACCATTTCCGGAGTAACTGGAGTTACATCTATTTTTCGATTTCCATTCAAGAGTTCTTATGTGTTTCCACGCCCCCTTTCGAGACCCCGAAAATTGGACAAATTCCTTTTTCTTAGGAACACATACAAGATTCGTCACCACAATAGGGGTAACCCCGCCGTTAACTACTTCAATTTTATAGTAAAATACATGCCCTACCAAGAAAAAGACAGAATTTGTAACTTGCTATCCTCTTGCCTAGCGGGCAAAGATTTACCTCCGTGGAAAGGATAATTCGTTCGGATCGACATGAGAGTCCAACCACATTGCATTGCCAGAACCCATGTTGTATATTTGAAAGAGGTTGACCTCCTTGCTTCTCTCATGTTACAATCCTCTTGCCGCTGAGCTCCCTTTCTCCTCGGTCCACAGAACAGAGACAAAATGTAGGACTGGTGCCAACAGTTCATCACGAAAGAAAGAACTCACTGAGCCGAAATCACTAACTAATACTAATCTAATACTAAACTAATACTACACTAACTAATACTAATCTAATACTAAACTAATACTAATAGAATACTAATAGAATAGAAATAGAACCGTCTTTTCTGTATATTCTCCCCGGTTCCGTTGCTACCGCGCGCTTTACGCAATCGATCGGATCGTGTAGATATCCCTTCAACACAACGTAGGTCATCGAAAGGGTCTCGAAGACTCACCAAAGCACGAAAGCCGGGATCTTTCAGAAAAATGGATTCCTATTCGAAGGGTGCATAACCGCATGGATAAGCTCACACTAACCCGTCAATTTGAGATCCAATTCGGGATTTTCCTTGGGAGGTATCGGGAAGGAATTGGAATGTAATAATATCGATTCATACAGATACAGAAGAAAAGGTTCTCTATTGATTCAAACGCTATACCTACGAGATAGGGATAGAGAAAGAGGAAAGAAAAAACCGAAGATTTCACACAGTACTTTTGATCGAAAAATCAATCTGATTTATTTCGTACCTTTCGCTCAATGAGAAAATGGGTCAGATTCTACAGGATCAAACCTGTGGGACTTAAGGAATGATGGAATGGAAGAAAAAAAAATAAAAAAAATAAGTAAAATGCAGTAGAAGAGTCCCGATTCCAAACGAACAAATTCAAACTTGATTGAAAAGGATCTTTCTGATTCTCGAAGAATGGGATGGGGGCAAAAGGATTGATCGAGAAAGATTTCTTGTTCTTATTAAAAGATCGTGATTGGATCCACATATGTTTGGTAAAAAGAAAAATCTTCTCCTTTGAGAATAATCAAAAAAAGGAATCAATTGGAACATAAAAACGTGACTGAATTGGTCCTAGTTACTCTTCGGGACGGAGTGGAAGAAGGAAGGGGGGAGATTCTCGAACGAAGAAAAGGATCCAATGACTTGGAAAGAATTGAACGAGGAGCCGTATGAGGTGAAAATCTCATGTACGGTTCTGTAGAGTGGCAGTAAGGGTGACTTATCTGTCAACTTTTCCACTATCACCCCCAAAAAACCAAACTCTGCCTTACGTAAAGTTGCCAGAGTACGCTTAACCTCTGGATTTGAAATCACTGCTTATATACCCGGTATTGGCCATAATTTACAAGAACATTCTGTAGTCTTAGTAAGAGGGGGAAGGGTTAAGGATTTACCCGGTGTGAGATATCACATTGTTCGAGGAACCCTAGATGCTGTCGGAGTAAAGGATCGTCAACAAGGTCGTTCTAGTGCGTTGTAGATTCTTATCCAAGACTTGTATCATTTGATAATGCCATGTGAATCGCTAGAAACATGTGAAGTGTATGGCTAACCCAATAACGAAAGTTTCGTAAGGGAACTGGAGCAGGCTACCATGAGACAAAAGATCTTCTTTCTAAAGAGATTCGATTCGGAACTATGATATGTCCAAGGTCCAATATTGAAATAATTTCAGAGGTTTTCCTTGACTTTGTCCGTGTCAACAAAAAATTCGAAATGCCTCGACTTTTTTAGAATAGGTCCGAGTCAAATAGCAATGATTCGAAGCACTTTACACTATTTCGGAAATCCAAGGACTCAATCGTATGGATATGTAAAATACAGGATTTCCAATCCTAGCAAGAAAAGGGGGGAAACGGATACTCAATTTCAAAGTGAGTAAACAGAATTCCATACTCGATCTCATAGATACATATGGATACATATAGAATTCTGTGGAAAGCCGTATTTGATGAAAGTCGTATGTACGGCTTGGGGGGAGATCTTTCATATCTTTCGAGATCCACCCTACAATATGGGGCCAAAAAGCCAAAATAAATCATTTTAGCCCTTAGAAGTTATAAAAAAAAACAGATTATCCCTTTCACGCTCATGTCACGGCGAGGTACTGTAGAAGAAAAAACCGCAAAATCCGATCCAATTTATCGTAATCGATTAGTTAACATGTTGGTTAACCGTATTCTGAAACACGGAAAAAAATCATTGGCTTATCAAATTATTTATCGAGCTATGAAAAAGATTCAACAAAAGACAGAAACAAATCCACTATCTGTTTTACGTCAAGCAATACGTGGAGTAACTCCCGATATAGCAGTAAAAGCAAGACGTGTAGGCGGATCTACTCATCAAGTTCCCATTGAAATAGGATCCACACAAGGAAAAGCACTTGCCATTCGTTGGTTATTAGGGGCATCCCGAAAACGTCCGGGTCGAAATATGGCTTTCAAATTAAGTTCCGAATTAGTGGATGCTGCAAAAGGGAGTGGCGATGCCATACGCAAAAAGGAAGAGACTCATAGAATGGCAGAGGCAAATAGAGCTTTTGCACATTTTCGTTAATCCATGACGTTAATCCATGAATAGGATCTATATAGACACATAGACCCATGGATCCATACATCTCGATCGGAAAAGAATCAATGGAAAAAGAATCGGAAGTGATCAATATATCTCTCGAAACAAACGAAAAGGAAACGAAAGACGAAACATAAATCATGGATCAACTAAGCCCTCTCGGGGACTTGCTTAAGAATAAGAAGAATAAGAAAGAGGAATCTTATGTAAATACCATGGAATAAGGTTTGGTCCTATTCATGGGGATTCTGTAAATATTCCATTCCAAAAAAAAGAGAAAATTCGAAACAATTGGGATTTTTTGGAGATTGGATGCAGTTACTAATTCATGATCTGACATGTACAGAATGAAAACTTCATTCTCGATTCTACGAGAATTTTTATGAAAGCCTTTCATTTGCTTCTCTTCGATGGAAGTCTTATTTTCCCAGAATGTATCCTAATTTTTGGCCTAATTCTTCTTCTGATGATCGATTCAACCTCTGATCAAAAAGATCTATCTTGGTTCTATTTGATCTCTTCAACAAGTTTAGTAATGAGCATAACGGCCCTATTGTTCCGATGGGGAGAAGAACCTATGATTAGCTTTTCCGGAAATTTCCAAACGAACAATTTCAACGAAATCTTTCAATTTCTTATTTTACTATGTTCAACTCTATGTATTCCTCTATCCGTAGAGTACATCGAATGTACAGAAATGGCTCTAACAGAGTTTCTGTTATTCGTATTAACAGCTACTCTAGGAGGAATGTTTTTATGCGGCGCTAACGATTTAATAACTATCTTTGTAGCTCCAGAATGTTTCAGTCTATGCTCCTATCTACTTTCTGGATATACCAAGAAAGATGTACGGTCTAATGAGGCTACTACGAAATATTTACTCATGGGTGGGGCAAGCTCTTCTATTCTGGTTCATGGTTTCTCTTGGCTCTATGGTTCATCCGGGGGAGAGATCGAGCTTCAAGAAATAGTGAATGGTCTTATCAATACACAAATGTATAACTCCCCAGGAATCTCAATTGCGCTTATATTCATCACTGTAGGAATTGGGTTCAAGCTTTCCCCAGCCCCTTCTCATCAATGGACTCCTGACGTATACGAAGGAGTGCGGTTCGTTCGATAAATTCCTACCTCTCTATCTATTTCTGAGATGTTTGGATTTTTCAAAACTCCATGGACATGCAGAAGAGAAATGCTATTCCCACTCGGACCAAGACATAACTTTACTTGTTCAAATAACAATTAAGGTGAAGCAGAGTCAGGAACAACGAATCCCTTTATGATAAACAGATTCATTTTGCAAGTTCGTTATTACGGGTAGTTCCTACAAAGGATCGGACTAATGACGTATACAATACTTAAATTCTCGATGTAGGTGCTACATACATAGTCGGTTCTCATCCTTCAGAGACTACGAGTATAATAGGAGCATCCGTCGACAAAAGGATCACCCTAAGATGATCATCTCGTGGCTATTGAGAACGAATCAAATCAGATGGTTCTATTTCTCAATCTTTTCGACCTCGGTTCCGTAGGAGCAAGTCATAAAGATTGAGAAAAATCGGTCATTCACAACCACTGATGAAGGATTCCTCGAAAAGTTAAGGATTAGTATAGTAATCCTTTTGAAAATTCTAAATCGAATGGATTCGGTCTTATACATACGCGAGGAAGGTAATCAAAAAAGAAAGAAGATGAGTTCTTCTTTCTTTTATCACTTAGGAGCCGTGCGAGATGAAAGTCTCATGCACGGTTTTGAATGAGAGAAAGAAGTGAGGAATCCTCTTTTCGACTCTGACTCTCCCACTCCAGTCGTTGCTTTTCTTTCTGTTACTCCGAAAGTAGCTGCTTCAGCTTCAGCCACTCGAATTTTCGATATTCCTTTTTATTTCTCATCAAACGAATGGCATCTTCTTCTGGAAATCCTAGCTATTCTTAGCATGATATTGGGGAATCTCATTGCTATTACCCAAACAAGCATGAAACGTATGCTTGCGTATTCGTCCATAGGTCAAATCGGATATGTTATTATTGGAATAATTGTTGGAGACTCAAATGGTGGATATGCAAGCATGATAACTTATATGCTGTTCTATATCTCCATGAATCTAGGAACTTTTGCTTGCATTGTATTATTTGGTCTACGTACCGGAACTGATAACATTCGAGATTATGCAGGATTATACACGAAAGATCCTTTTTTGGCTCTCTCTTTAGCCCTATGTCTCTTATCCTTAGGAGGTCTTCCTCCACTAGCAGGTTTTTTCGGGAAACTTCATTTATTCTGGTGTGGATGGCAGGCAGGCCTATATTTCTTGGTTTCAATAGGACTCCTTACGAGCGTTGTTTCTATCTACTATTATCTAAAAATAATCAAGTTATTAATGACTGGACGAAACCAAGAAATAACTCCTCACGTGCGAAATTATAGAGGGTCCCCTTTAAGATCAAACAATTCCATCGAATTGAGTATGATTGTATGTGTGATAGCATCTACTATACCAGGAATATCAATGAACCCGATTATTGAAATTGCTCAGGATACCCTTTTTTAGCTTCTAGAATCTATTTCTTAGTTCAAGATCCGACCCCTCTTATCTTACTAACTGGAATCAAAGAATTAGTAGATCTGTTCCGCCCAAAATGGGAATGGGCTAGGGTTATGAACTTAGAATCTAGAATCTGATGATCGAGTCGATTCCATGATTCTAAGTTCATTCCATACCGGACCAGACCGGAATAGGGTTATATACATTCTCATTATGAGAAAGGGGTCATTCGAGCGTATCTAAATAGATACTATGTTTACATATAATAGATCCCTGCGTCGTTCCGTTCCATTTAGGATTAGGAATAGGCGTAATCGGACCCGCTTTTTACATATCTATCATTATTTTGGACCCTATTCACCTCTTTGGGCTTCTATTGAATCGAGAAATAGGTTTGATTGTCCATCTTTTTGATAGAATATATATAAGATATCCTACGGATAATTCAAATCGAACCAATTGGATGTCCGACTCGGGCCTATATGACATGACCGATCAATAAAAATACTCTAACACTCCACCTTTGTCATATATTCCATACATAACACTAGCTAGATATCATATTCATGGAATACGATTCACTTTCAAGATGCCTTGGTGGTGAAATGGTAGACACGCGAGACTCAAAATCTCGTGCTAAAGAGCGTGGAGGTTCGAGTCCTCTTCAAGGCATAATATTGAGATCTCTTATTGAATTGGAATAAGTTCGGCAGCGCATCACGAAATCTTGGTGATCTTCTCTATCTAATGAATGGGGAGTCCGTTTTGAAATCGTCTGCCCTGCACCCCCCCGAGATATGCTTCAACAGGAATCACACAGGGGTAGATTGATACAATAGAAACCTCTGGTAAAATGCCCACCCGTAACCCGATAAAGTACATTACATAGTCCGTTTTAGGGATTGGCGACTTACCCATTTAATTACTTTTGCACCGGACGTTCCCCAAATGGGTACTCTCGGGTCGGGTGAATTCCATAATAGACGCCTGTTGGCATTCCAACCTTCCTTCTCCTTTCAGGGCTATCCGAAAAGAAAGAGAATTCAGTACTTCTTGGTCGTGAATATCTGAATAGGACAAACCGCCCCGTGGATATCTTTGCTTCGGAACAAAACAATTAGAATTAGGCTCGGTCAACTGGAATGTGTATTATCAATATAGGGTATCTTTCAATTGAGAAGAGCTATCGACCTGAGACAAAGAGAAAGAAAGGTCTATCTATTTGATTTAGTTATTCAGTTAAACCAATGATTCGTTATTGGAGCAGATAGCAACAACCATTTCATCCGGGAAAAGCCATCTTTTTCTCAACAATGTCTTTGTCATTTGATCCAATAGCGTTCCGTTAGATAGGAACATATTTGATAAATATTGATAACTCTCGGATAGAGTATTAGAACGGAAAAATCCATTAGATAATGAACTATTGGTTCTAAGCCATCTCTGGCGATGAATCAACAATTCGAAATGCTTTTCTTGCGTATTCTTGATAAACCAGCGTTTATATATAGATGTAGGAAGATCTGTTTGGGAAGTAAGAAGCCCCTTTGACATCTCTTCATCTGCAAAGAATTGTCGATGTGAAAACACAGAGACAGAGACAAAAGGCTGATCTTTCAATAGGAAAAAGAGTGGATCCGCAGGGTCCCAAATGAATTGGCTTATTTGAAAAAAGCCTTGTTCTTTGGAAGATCTATCTCGTGTCTGGTACTGCATGGTTCCACCCTGCAAGAACTCCGAATCATTCTCTTGAAGCTCATCCTCTTCCTCATAAATGATCCGCTTGCCCCGAAATGACCTGGCCCAATAGGGAAATCCCAATTCATTGGGCCTTTCGATACAATTAAATAGAAAGCCCCAAGGGCGCCATATTCTAGGAGCCCAAACTATGTGATTGAATAAATCCTCCTCCATCTGTTGCGGGTCGAGGACTCCTTCCCCTTCTTCAAACTCCGATTCATATTTTTCATAGAGAAATCTCTGATCAACGATAAAACAAGATCCTTTTTGAATCATATTTAAGGGATTCCTTGGTTCGGACCGAAGAAGCAATGTCACTCGATCATTATCAAACTGACTGCAACCTTTTTCTGTCCGTGAGGATCCCACCAGAGCGCCTTCTACTTCTAATAGGCCATGAACTAGATCAGAATCATTCTCAACGAGTCCATAAGAAGTGATCCCATTTTTTTCATCAGGTCCGGGTAGAGACCAAAGGTCTTGAGCGACCGATCCGGCAGAACAACTCAAAAGATAAAGAAGTATCGTTAATTCCTTCATGCTCGTTCCAAGTTCGAAGTACCATTTGTACAAATAAGAATCCCCCTCGTTACAAGATTTCTTCTTCATATAGATAGATATAGGATCTATGGAGCAATTACTTAGAAGTACATTTTTTGAAATAGCCCTTCCTATCTGATAGAAAAGGATCCCATGATCCTGAACCGATCTTACCTGGGATCGCAAATCCCAAGTTTGTCTATGAAGAGCAGATCTAATTATATTAGTGTCTATAATGGATTTCTTTTGTATAATACTAATCGATAGGGCCTCATTGGTAAGTGCTACAAGATCTCGTACATTGGAACCCATAGTTATGGTTATGCACCCGAGTCCATTAGTATGGAACATTCTCTTTTCCAAGTGAAATCCCCTAGTATATGAAAGAGTGAAAAAGTGCTTTCGTTGTTGTGGAATAAGAAGCCTTCGTATCTTAATGCATGTATTTAATTTATTCGGAGCTATTAGAGCGGGATCCACTTTTTGGGGAATATGAGTCGAAGCAATAACAAGAATATTTCTAGTGGAACATCTTTCACAATCCCTGGAGAGATAGTTCACTAATAGACCGAGGGATAAGTAATTCGACTCATTCACATCCAGATCATGAATGTTTGGAATCCATATTATGCAAGGAGACATTGCTTTTGCTAATTCGAATTGAAGGGTGATATAAAATCGGTCTATTTCCGGCATCATATCCATAGTTAGCGCATTCATCATAGTTAGAAGCTCCAGCTCCGTATCAAGGTCACGGTCGATATCGTCACTATCATCAATATCGTCACTATCATCAAAAAGAAAACTCTTAGGCTTGTTATCCAGGAACTTGTTCAGAAATACTGTAATGAAAGGAACATAGGAGTTTGTCGCTAGGTATTTGACCAAATAGGATCGTCCAGTTCCTATAGAACCTATCACTAAAATACCCCTGGGGGGGGGTAGGGCTAAGCGGAGCGAAAAGGGTTTCCCATGAGATGGGAAATGAAAACTATTAGCCCCACAGGGGGTTTGTGAATAAGTGATTGTCTGATAATGAGCAAGGAATATCCGTCTTTCTGCTAAACAGGATGTATTGAACTCATAATTCATTAGATACTTTTTATGAATGTCAACTAAGTATCGTAAGTAAATTGCTCCCGGTTGTTCAATCATTTGATAACCAGAGTTATTCTTTGATAAAGGATCACTATGAGTCAGACTCAATAGAATTTGATCAATCCTTTTTTCTGTCGTTAAGGTAGAGAACTGAACCAAGAATTCTCTTTCTTTATCATCAATCGAATCACTGTTCGAGAACCAGGATTCTATTTTATCATCAATCCAATCACCATTCACGTTTTTTCTTTTTCTTATCAAGGAATAGATCGCTTTACTTGTATGACTTAGATGTCTCGTATTTCTCGAAAAAGCGATTCGATTGATGGGATTTGGTATGATACTTATGAGATCGAAGAGATTCCAATATTTCTTCTTAGAACGTATTGATTTGACCCCATAAGCGGGACCACCACCCCCTAGCATGTTGCCGCCAGAAGCAAAACCCCGTATTTCTTCTAGAAAATCTCCTAATTGTTCCAGAGCAACTAGAAAGAGATTCTTTAACCAGAAAGAATTCAGTTCAGATGTAGGATACCTATCCAGAAGTTTTCGCAACTCAATCATGTATGATGGAATCATCAAAGATTTGACCTTTTCGAACTCTGTCTGTAACTCTCTGTAGGCTCGAGAAACAAAGAGAAGATGTGTACGAACGAGATATCCAGCAACAAGAAGAAGGAAAAGGATTGAATAGAGGAACTCCCGAACATTTAGCGATCTCAGATGTGTCGATATCAATGGTGACTCATTATTTTGATGAAAAATTTCTTCGGACAGAAGAAGATTATGTAAACACTTACTCGAAATCTCACTTATCAGATTCCATTGTGTCTTCCACAATGGAATCTGAAGAATTCGCCATGATATATCTGATCCATGCATAATATCATGAAAAATGGATACAAATTTTTGGCTGCTACTTAGTATCGGCAATAGGTCTGAAAAAGTATCTAAAAATATTAAATTTAGATATTTGTACCCTGTCGAAGTAAGGAACCATGGTATATATGTTTGGAATAGATTCCATTTGGAGAGAGTTAAAAGAGTACTATCTCGTTGAAAGGTTCTATACATCTGCCCTTTCTCAAGGCATCTTTTTAGACAAGGACTCCGTTTTTTCCTCTTTTCGGATGGTAAATATTTCTCAGAACATGGAGTGTGAATCAAACCCACGTTTGAATTCAAATTGAGATACTGATGCAAGTTCTTCCCTTCTGAATCAGGTAGATTCATATCTGAAAGAGGTTTACAATAAGTTCTTTCAAAATTGACTATTTGTCCCTCTGTTAGAGGTGTTCCCGAAATGTCTGCGATCGAGTAAATAGCTCTACGAACGAATGGATCGAATCGAATTGGAAAATGGAAAGATTTGTACAAGTTATACCCTTCGTCACCACTTTGCGGAAAATGGTTAGATATCAATATGTTAGATACCTGTGACTCGATTGGTGGAATAGTATCTCTCTCCAAGAAAGCATGTTTTTTTTTACCGCCGCACAAAGAAAATATTTTGTTCCGAATGAACAAGATATTGAGGAATTGTCCATACGTAAAATAATAATTATTGATACAGGCCCTTTCCACAAAAAAAGGGAATCTTTTGTTACAATAGAAACAGAAGTGATATTGATTATTCAAGAATCGAAGTCGATTTGCTTTAAAAAAAGAGGATATCAATGAACTTCTATGAAATGGTTTCACGGGATTCAGCCAATTGTCTTGATCGTGGGATATCATTGAAACATAGGAATCCGTGTTATCAAAAGATTTCCTGCGATTCTTTCTAGTATGGAATGAGTCAATCATCCACTTTGGTATCTTATTGAAAAAAGATGGTGATATTGTTCTTCCATTGATCAAGAATTTCGATTTTTGGGAAGTATCACGGCCATCCAATAAGAAGGGTTTCAATTTTTTCAAATGAACGATTTGAAGACCTATTGATTCTAACAACTGATTACAGAGTGGATCATTCGGACCTTTCAATTCATAGATGTGGATCTCGGACCTATGAATGGGGATACTCCCGAAACTCACAAAGAAAAAAGGAAGTGAGTTAGACAAAAAGAGAAGAAACTTGGACAAAAAAGGAAGTAACTTGGACAAAAAGAAACAAAGTAACTTAGACAAATCTTTTTTGTCGATAACCTCAACCTCAGACCAATCAATCGAATATTGATTAATACGTAATCGATCGAACACTACTTGAAAACGGCTATTCTGCTCAGAACTGAGAAGTTCTAAATGTTCCTGGAAATTCTTGCTCCCATTGGACCATCTGTATCTACATGCATTAAGATCCCGATTCATGGATCTCTCGGTTCGAGAAATCAAAATAAGAGGATCGAACCATTTCTTCTGACTCTTTTTCAAATTTGATAACTGGTGGTTGATCGTGTATTTCATTATAGTTCTATGATTCATAGTATCATTTTCTATTTGATACCTTTGAATTCCATGTTCGAAGTTGCGATCGAATCGATTCTTTTTAATGAATCGATTCAATACATTTCTTATGTACCCATAGGTGCTATATTGGATTTGAATCAGATTTCGGATCAATCTATATTGATTGACTGCCTCCATTATGTTGTTGCTAGCAAATACCACTATTTTTGGTTTTGGATCTTCCAAATCATTCCCGCAAGAGGTCCGGACCCATTTTTTTATGAGCCTTCGATAAAAAGATTCATTCTCTTCATAAAAAAGAGGAGGTAGAAACAATAAAGATTTATTTTTCGACTCATCCCTGGAGTTGAATACCCCCCTCAAGAATTGTTTTTGATCCAATCCGGAGGAATCAATAGAAAAGGCAAATCCCTTATGATACACCAGATCCGGCTCGGTTATTGATAGAGTGAATAGATCTGCCATTTCTTGAGATCTCTCTTCTGATTCAAAATCGTGGTGTAACGTGTATCCCCCCCTGTTCCGTTCATGGAATAGATGAAATAAACCAAAAAATGGATTTTTGTTCAAGAATGAAATCTTATTGGAACTGTCCAGTTCATCCTTCGGAACCATATCCCATCCCGGATCTGATGAAATAGGATGAATTGAGACAGTATTTTGTAAATACATAATTATCTTGAATATATTAACCATTTCTTTACTTTCCGATCGCCCGGAAAGAACAAAAGAAACATCTTGTTCTTTCTTCAGCAATTTCTGATCTCTAGTAGACCTCTCAGTAGGATTCGAACCCAGATGCAGTTCTGACCATCTGTCAGAGAAAAAAGAACGATTGGCTCTTGTAGGATTCCCAAGAAATTCTTCGATTTCTTCCGGAAGCAGATGATTATTCATCTGCTTCTCACGTTCCATGAATAGTCGGCACATTGAAGAATATCCAGAGAGGCATTTAGGGAATCGCTCCGATTCTATCTCTGTTCGTTCCGTTTGAAGAAAGGAAGGATCCGAACAAAGAATCGATCTTTCTTTTAGTTGTTGAATCTCTCTTTGATTGGTCAATGTGTGATATTCCGAATCCTCATTCCTAATGGAATCCCTGGATTGATCAGAAGATCCTTTCAATTGGCTAGAATCCGTTACTTGAATGAAACTAGATCTCGTGGAATCATATTGAATATTTGATGATACATTCCGTACCTTGCTAAAAAACCGATCCTTGTTTACCAACCACACATTGTCTAACCAAATCCAATTCTCTCTCGATATGCTCCTCAAAAAATCCGATTCGTGCGGATTCTTCCCCCAACTAACGAAGAGATCTTGGCGGAATTGCCACATATGAAATTGAGCACAATTTTGCAAAGAAATAGCCCGCTTGTTTCTCAAGAAGAGATGGGAAACATGCTCAATATCATTTGATTGAGCAGTTGACCCAGCCCCTTGTTGTTTGAAGAAAACCTCCACTTCAATTGGTATTTTTTCACGAAAAGCAAACATGAGATAATAAATCCAGTCTTTCACTAAGATTTCGAATAGCTGTCCCGAATTCAAGTTGATTATGTTTCGCCTCTTCCTCGGAGAAAGACGATCAAAAAATTCCCAATCATGGTCCTTGCGGATCGGATCATCCATATAATATACAAAAAGAAACTCCAGATATTTGATATCTTTCTCTTTGAATGAGATCTCAATTCCAGCGACGGTTTCATTAGATATCTTACAACTAGAATCTCTCTTTTTTCCGATCCAGTTCCTCCACCACCGCGAACCCCAGTTAGATTCAGGCATGATCCACTTTTTAGTTATTGGGAGAACCCGAGTACTCTCTTTCGGATCCAGGAAAGAGCTCTCAGAGATCTTTTTTCTTTTTGGAAGATACAGGAGCGGAACAATAAACCTATTGATATTGGCAGAATCTTTTGAGTCTTCCAATGTATCATTTCTGAGTCCAATGGAATTCATAGGTATAGGAAGAAGCCCTGTCAAATAGAGATCTTTTCTTTCGACCATCTTTCGATTGTTAATACGATATATAAGGACCGCTACTACAAAGAGTACTACATCCTTGATCGTGAAATATCGATTGCTTGTTGAACCCTGTGAATTGCGTGAAAGTAGGATACTCCAAATTCGTGAGTCCAAGAGTTTTATAAAACTCTCTTGATGGAAAAAAATGTGAATGAAAGATCCCGCTGAATTGAATTGGGTCCATGAATCTAAGAAATAGCGAGAATTCTTGATCTCTCTCAATATCTCTCTCAATTCGAAAATCCAGGATTTGAATTGATGTCCTTTCATCGAATCCTCCTAAATTGCATTGATTTATCCGAAAGATTTCACTTCAATTGGAATTTGGTTATTCACCATGTACGAGGATCCCCGCTAAGCATCCATGGCTGAATGGTTAAAGCGCCCAACTCATAATTGGCGAATTCGTAGGTTCAATTCCTACTGGATGCACGCCAATGGGACCCTCCCTCAAATAAGTCTATCGGATTTTTGTTCAAGAATGAAATCTTATTGGAACTGTCCAGTTCATCCTTCGGAACCATATCCCATCCCGGATCTGATGAAATAGGATGAATTGAGACAGTATTTTGTAAATACATAATTATCTTGAATATATTAACCATTTCTTTACTTTCCGATCGCCCGGAAAGAACAAAAGAAACATCTTGTTCTTTCTTCAGCAATTTCTGATCTCTAGTAGACCTCTCAGTAGGATTCGAACCCAGATGCAGTTCTGACCATCTGTCAGAGAAAAAAGAACGATTGGCTCTGTATCAATGGAATCTCATCATCCATACATAACGAATTGGTGTGATATATTCAAATCATAACATATGAACAGTAAAAACTAGTATTCTTATTGAGACTAGAACTCATAGGGAAGAAAATCTATTTATGAATGGAATCAAATATGAATGGAATCAAAAATGCAGTATATACAAACAAAGGTATTCGGTTATTGGTGAAAAATCAATATACTTCTAATGTCGAATCGGGATCAACTAGGACAGAAATAAAGCATTGGGTCGAACTCTTCTTTGGTGTCAAGGTAATAGCTATGAATAGTCATCGACTACCGGTAAAGGGTAGAAGAATGCGACCTATTATGGGACATACAATGCATTACAGACGTATGATCATTACGCTTCAACCGGGTTATTCTATTCCACCTCTTAGAAAGAAATGAACTTAAATCAAAATACTTAATAGCATGGCGATACATTTATACAAAACTTCTACCCCGAGCACACGCAATGGAGCCGTAGACAGTCAAGTCAAATCCAATCCACGAAATAATTTGATCTATGGACAGCATCGTTGTGGTAAAGGCCGTAATGCCAGAGGAATCATTACCGCAGGGCATAGAGGGGGAGGTCATAAGCGTCTATACCGTAAAATCGATTTTCGCCGGAATGAAAAAGACATATATGGTAGAATCGTAACCATAGAATACGACCCTAATCGAAATGCATACATCTGTCTCATACACTATGGGGATGGTGAGAAAAGATATATTTTACACCCCAGAGGGGCTATAATTGGAGATACCATTGTTTCTGGTACAGAAGTTCCTATTAAAATGGGAAATGCCCTACCTTTGAGTGCGGTTTGAACTATTGATTTACGTAATTGGAAGTAACCAATTAGGTTTACGGCGAAACCTAGAAATCGATCACTGATCCAATTTGAGTACCTCCACAGGATAGACCTCAACAGAAAACTGAAGAGTAACGGCAGCAAGTGATTGAGTTCAGTAGTTCCTCATATAAAATTATTGACTCTAGAGATATAGTAATATGGAGAAGACAAAATTGTTTCAAGCACCGACAGAACCAGAGGCGCCCCTTGTTTCAAAGAGGGGGGGCGGGTTATTCACATTTCATTTGATGGTCAAAGGCGAATTGAAAGCTAAGCAGTGGTAATTCTAAGGATTGGATTCCCCGGGGGAAAAATAGAGATGTCTCCTACGTTACCCGAACTATGCGTAAGTAGCGACGTAATTTCATAGAGTCATTCGGTCTGAATGCTACATGAAGAACATAAGCCAGATGAAGGAACAGGAAGACCTAGGATGTAGACGATCATAACATGAGTGATTCGGCGGATTTGGATTCCTATATATCCACTCATGCGGTACTTCATTGTGTGATATATATAAGATCCATCTGTATAGATATCATCATCTACATCCAGAAAGCCGTATGCTTTGGAAGAAGCTTGTACAGTTTGGGAAGGGGTTTTGATTGATCAAAAAAAAAAGAAGAATCCACTTCAACCGATATGCCCTTAGGCACGGCCATACATAACATAGAAATCACACTCGGAAAGGGTGGACAATTAGCTAGAGCAGCAGGTGCTGTAGCGAAACTGATTGCAAAAGAGGGGAAATCGGCCACATTAAAATTACCTTCTGGGGAGGTCCGTTTGATATCCAAAAACTGCTCAGCAACAGTCGGACAAGTGGGGAATGTTGGGGTAAACCAGAAAACTTTGGGTAGAGCCGGATCTAAATGTTGGCTAGGTAAGCGTCCTGTAGTAAGAGGAGTAGTTATGAACCCTGTAGATCATCCCCATGGGGGTGGTGAAGGGAGGGCCCCAATTGGTAGAAAAAAACCCGCAACTCCTTGGGGTTATCCTGCACTTGGAAGAAGAAGTAGAAAAAGGAATAAATATAGTGATAATTTGATTCTTCGTCGCCGTAGTAAATAGTAGAATAGAGAAAATCGAATTTGTTTCTTCGTCTTTACAAAAAATAGGAGGAATTCACTA
