# Supplementary material for: A comparative analysis of the complete chloroplast genome sequences of four peanut botanical varieties
Source: PeerJ. 2018 Jul 31;6:e5349. doi: 10.7717/peerj.5349 (PMC6074784; doi:10.7717/peerj.5349)
Supplement: Supplemental Information 5 [file peerj-06-5349-s005.fasta]

>AHZ
ATTAAATTAATTAAAATAAACTGTAATATATATATTTCTTGTTTTTTTGTAGATTAGATT
GATGGGCGAACGACGGGAATTGAACCCGCGCATGGTGGATTCACAATCCACTGCCTTGAT
CCACTTGGCTACATCCGCCCAAAGGAGAAATTTCCTAGACTACTCTTTTTGTAGTCTTTT
GTTATCATTTTTCTGTTTTTTCTAATTCTATTTATGTTTCCATTCTTTTTTTATCTGCTA
ATATGTATAAAAAAAGTAAAGGAGCAATAGAAACTGCGTTGATATTGCTCCTTTACTTTC
AAAAACTCGTATCCCTTAAGACAAAAATATTATCCATTTAGAGATGGAGCCTCGACTGCA
GCTAGGTCTAGAGGGAAGTTATGAGCATTACGTTCATGCATAACTTCCATACCAAGATTA
GCTCGGTTAATAATATCAGCCCAGGTGTTAATTACACGACCTTGACTATCAACTACAGAT
TGGTTGAAATTGAAACCATTTAAATTGAAAGCCATAGTGCTAATACCTAACGCGGTAAAC
CAGATACCTACTACAGGCCAAGCAGCTAGGAAGAAATGTAAAGAACGAGAATTGTTGAAA
CTAGCATATTGGAAGATCAATCGTCCAAAATAACCATGAGCAGCCACAATATTATAGGTT
TCTTCCTCTTGACCGAATCTGTAACCTTCATTAGCAGATTCATTTTCTGTGGTTTCCCTA
ATCAAACTAGAAGTTACCAAGGAACCGTGCATTGCACTGAATAGGGAGCCGCCGAATACA
CCAGCTACGCCTAACATATGAAATGGATGCATAAGAATATTGTGTTCAGCCTGAAATACA
ATCATAAAATTGAAGGTACCAGAAATTCCTAGAGGCATACCATCCGAAAAGCTTCCTTGA
CCAATTGGATAGATCAAGAAAACAGCAGTAGCCGCTGCAACAGGAGCTGAATATGCAACA
GCAATCCAAGGGCGCATACCCAGACGAAAACTCAGTTCCCACTCACGACCCATGTAACAA
GCTACACCAAGTAAGAAGTGTAGAACAATTAGTTCATAAGGACCGCCATTGTATAACCAT
TCATCAACAGATGCCGCTTCCCATATCGGGTAAAAGTGCAAACCTATAGCCGCCGAAGTA
GGAATAATGGCACCCGAAATAATATTGTTTCCATAAAGTAGAGATCCAGAAACAGGCTCA
CGAATACCATCAATATCTACTGGAGGGGCAGCAATGAAAGCGATAATAAATACAGAAGTT
GCGGTCAATAAAGTAGGGATCATCAAAACACCAAACCATCCAATGTAAAGACGGTTTTCA
GTGCTGGTTATCCAGTTACAGAAGCGACCCCATAGGCTTTCGCTCTCGCGTCTCTCTAAA
ATTGCAGTCATGGTAAAATCTTGGTTTTTTTAATTATCAGGGACTCCCAAGCACACGAAT
TCTCTCTAACTAGATAATTGAGGGCTTGTTATTCAACAGTATAACACGAGGCATATATTG
GTGTCAACCAAGAAGATATATTGATATATATCTGTTGAAAATGCTTTTATTCATCTAGAT
TGATCTAAATTGGCTTTTTTTACCCCACTCTAATAAAATAAACAAAGAATGAAAATGATT
ATGAATTCACTATGGTATATACATATACCGTTATATAAATATAACTTCGACGTATTTTCT
TATAGATTTTATAATTAAAATTAATATGGATATCATTATATCTATATTAATTAATATATA
TATATTCCATATATTATATGGGTTGCCCGGGACTCGAACCCGGAACTAGTCGGATGGAGT
AGAAATTGGATTTGTTAATGAATTGAAAAAGGAAAACAATAAAAAATCTCTCCCCAAGCC
GTGCTTGCATTTTTCATTGCACACGGCTTTCCCTATGTATACATCTAAACCTGAGTTACT
TATCCAGAACAATACTCTCCAAAAGTCAAATACTCAGTGTTGATGAATCTCAAATCCCCC
TCTTACTACATTACATAAACATTTCAGAATCCTATAGAGAATACTATTCGAAATCAAAAA
GAAATGCATTTTTTATCCAAATTTTAGGTAAGGATGATTTTGATTTATCAATTTACATTG
ATTGGATCGTTACTGAAAAGAATATCCAAATACCAAATCCGACTTCTATATAACCTCCGC
AAAGTAGACGAAGATCTTGGAAAGATCAAAGAAAGAATCTCTTCTTCCTCTGTAAAGAAT
TCTTTTAATAATTCTTCTGAATCTAATCTTTTCAAAAAAGCGCGTAAAGTCCTCTTGTGT
TTACGAGCCAAAGTTTTAATACAAGAAAGCCGAATTATATATTTTATTCGATACAAACTT
TTTTTTGAGGATCCATTATAATAATGAGAAAGATTTCTGCATATCCGCAAATACCGGTCA
ATTATATCAAAATCAGATGAATCGGCCCAAACGGGCTTACTAATGGGATGTCCTAATATA
TTACAAAATTTCGCTTTAGCTAAAGATCTAATTAAGGGAATAATTGGGACTATTGTATCA
AGTTTTTTCATAACAATTTCTATTAGAAATGAATTTTCTAGCATTTGACTCCGTACCACT
GAAAAGTTTAGCCGTACATTTGAAAGATAGCCCCCCCAAAAAAAATGAAATGAATTCTCA
AATAATTCCTTTATATGGATCATTCGGGGTTGAGACCAAATATCAAAATAACATTGCCAG
AAATAAATGAGATAGTATCTCCATTTATTCATCAAAAAAGGCGCATTCTTTGAAGCCAGA
ATGGATTTTCCTTGATATCTAACATAATGAATCAAAGGATCCTTGAAGAATGATAAGGTA
GACGAAAAATTATTCGAAAAGACTTCTACAAGATGCTCTATTTTTGTATAGAAATAGATT
CGCTCAAAAAGAACGCTAAAAGAGTTTAATCGTAAAAAAGAGGATTTTTTACGTAAAAAA
AGGAAGATGGATTCGTGTTCACATACATAAAAATTATATAGAAACAAGAAAAATCTTGGA
TTACTTTTTGAAAAAGTAAAAATAAGTTTTTTTTGAGTAATAAGACTATTCCAATTACAA
TACTCATAAAGAAACAATCTTAATAAATGAAAAAGGGGTGGATCTTTCACCCAGTATCGA
AGAGTTTGAACTAAGATTTCCAGATGGATAGGATAGGGTATTCGTACATCGGAAAAAAAT
TTTAAATATGTAAATTTATCCTCGAAAAAGGAAAAAATGGAATGAATTGATTGCAAATTA
TTAAAAGATTTTATGATTTCCGCCTCCTCTAAAGAAGAACTTAATTGTCGGGAAAATGGA
ATTTCCATGACAATGGCAAAACCCTCTGATATTATTTGAGAATACAAATTCTTGTTAGAC
CCCCAAAATTGATTTTTACTTGAATCGTTATCAAAAAGAATCAAATGATTCTGTTGATAT
ATTCGAGTAATTAACCGTTTTACAATTAGTAAGCTAGATTTCTTATCATAATCCACATTT
TCCGACAAAATATATCGATTTCTATTAAAATCATGACCAGAGGCGAGTCCATAAATATAC
TCCCGAAAAATAAGTGGGTATAGGAAGTTCTGTTGACGAGATCTATCTAGTTCTAAATAT
CTTTGATATTCTTTCATTTTTCAAATTCCATTTTGTCAAAGGGATCAAAGATTTATTGGA
TTGGAAATCCAATACATAGTGCGATACAGTCAAAACGGGGTATTTCTAGATATTCGAATT
AAAACGAATTATGAATAGATACCAAAAAATGATGAACGGATTCTCTCCACTTGCTTTTTC
CACCTAATTGTTCTAGGATAACAAGCTAGTTAGAAATCCTTTATTTTATCAGCCTAATCG
CTCTTTTGATTTTGGAAAAAAGAATATCTTTATCAATATACTCTTTCTTCTACACATTGA
TCGCCACCCCGTAATGGAGAATAGCTAATAATTAGGACTCATAACAAAAATAAATAATCC
ATTCATGGGAAAAGCTTTTCCCGCATCAAGCACTAATATATTTTTAACGTCCAATTAGAT
GGGGTAATCATTCGATTAAAAAGAATGAAAGCTCGTTGCTTTTTGTTTCTCTATAATTGG
AGTTGCCAAGTTCTATCCCTTTATTACTTAAACCCAACTTATTTTGTTCACGAATTCAAA
CAAAAAAATGGTCCGATCCAATAAGAATGAGATCCTTTTAGAATTCGCTATTGATACGAC
ATGCGGCTTTTTCCATTCATTCCTTTCTGGATCAGTCGTGGTCTTACAAACCCTACCGAG
GTTATGGACGAAACAATTGCTTCATAAAAATGTGTAAAAAATGGAGTCGCACTTAAAAGC
CGAGTACTCTACCATTGAGTTAGCAACCCCCTCCCCCCTTCAAAAAAAAAATAGGAAAAA
TAGGATGCGTAAATAAAAAAAAAGATGGACCAACCTTTTCTTTGTCAAGAGTGGTATCCT
TTATTCAAATTAAATTAATTCTTTTTTTATTTATTTACCCTTGAATAAAAATAAAAAAGG
AACTTCATGTTTGTATCACAGAAAGTTTAACGAACTCACTATTTGCTAAAAATTGCCTCT
GTAACGTGAAGAAATCGATCGATTTCTTCACGATCGGATTATATTTGTTTTCAATACTGT
TGTCAATATTAGTGTTGAAAACATAGAATCGCGAAAAACAAATGAATTCAAATTCGAAAA
AAAAAAATGAAATATTAATATAAATCGAATTTGATTATATTTTTAGTAATTTGTTTTTAT
TATTATTATATAAATAAATATATTCTAGTTGATATTTGTCAATATTCTTTCTAATTTTTT
AGAAAAATTATTAAATTATTAATTCAATTTTTTCTATTTCTCTTTATTGAAATACTCCAA
TTTAACTATTCCATATCCATTTATTTATATACTCTACATTTCTAGACTCTAATATATATC
TAATAGATAAGATATATCTAATCGATTAGAATATAGAACTTTATGGATATAATAAAAAAG
AAAAATAAGATATATTATGTTTATGCAATAAATTAAGTATCTTTGTCTTCGGCTCAATCC
TTTTTTGAAGATTGAGCCGAGTTTAATTGCAATTATCTAGAACGAACAGTAACCACCGGA
TTACAAAGTATCCATTGCTGGGAATTCAAATTTGATCGCCTTCCATACTTCACAAGCAGC
AGCTAATTCAGGACTCCATTTGCTCGCCTCACGGATGATTTCATTACCCTCACGAGCAAG
ATCACGACCCTCATTCCGAGCCTGTACACATGCTTCGAGAGCTACTCGATTAGCTACGGC
ACCTGGTGCATTTCCCCAAGGATGCCCTAAGGTTCCACCACCGAATTGGAGTACGGAATC
ATCTCCAAAGATCTCGGTCAGAGCAGGCATATGCCAAACGTGAATACCCCCTGAAGCAAC
GGGAAGAACACCTGGTAGAGAAACCCAATCCTGAGTGAAATAAATCCCACGGCTTCGATC
TTTTTCAATAAAATCATCACGTAATAAATCAACAAAACCTAAAGTAATATCTCTTTCCCC
TTCAAGTTTACCTACTACGGTACCGGCGTGAATATGATCTCCACCAGACAAACGTAACGC
TTTAGCTAGTACACGAAAGTGCATACCATGATTCTTCTGTCTATCGATAACTGCGTGCAT
TGCACGATGGATATGAAGAAGTAGTCCATTATCCCGGCAATAATGAGCCAAACTAGTATT
TGCAGTGAATCCCCCTGTTAAGTAATCGTGCATTACGATAGGAGCGCCCAATTCTCTAGC
AAATACAGCTCTTTTTATCATTTCTTCGCATGTACCTGCAGTAGCGTTCAAGTAATGCCC
TTTGATTTCACCAGTTTCGGCCTGGGATTTAAAAATTGCTTCGGCACAAAATAAGAAACG
GTCTCTCCAACGCATAAATGGTTGAGAATTCACATTTTCATCATCTTTGGTAAAATCAAG
TCCACCGCGAAGACATTCATAAACTGCTCTACCGTAATTCTTCGCGGATAACCCCAATTT
TGGTTTAATAGTACATCCCAATAGGGGGCGACCATACTTGTTTAATTTATCTCTTTCAAC
TTGGATGCCATGAGGCGGACCTTGGAAAGTTTTAATATAAGAGATAGGGATTCGCAAATC
TTCCAGACGTAGGGCGCGAAGGGCCTTGAACCCAAATACATTACCTACAATGGAAGTAAA
CATGTTAGTAACAGAACCTTCCTCAAAAAGGTCTAAAGGATAAGCTACATAGGCAATATA
TTGATTTTCTTCGCCAGCAACCGGCTCGATGTTGTAGCATCGTCCTTTGTAACGATCAAG
ACTGGTAAGCCCATCGGTCCAAACAGTTGTCCATGTACCAGTAGAAGATTCGGCAGCTAC
CGCGGCACCCGCTTCTTCCGGAGGAACTCCAGGTTGAGGAGTTACTCGGAATGCTGCCAA
GATATCAGTATCTTTCGTTTCATACTCAGGAGTATAATAAGTCAATTTATAATCTTTAAC
ACCAGCTTTGAACCCAACACTTGCTTTAGTCTCTGTTTGTGGTGACATAAATCCCTCCCT
ACAACTCATGAATTAAGAATTATCGCAACAACCAGATCTACTCGACACTACTATACTTAG
TAGTTAACGAAACCTTTCACTTCACAAGAATCTTTCAAAAAATGATCAACTAATATTATC
AATCAATCCGAATAGTTTGTTATTAAACGATAGTATTTGATTTGCCAAATACATCATTAT
TGTATACTCTTTCATATGTATGGCGCAACCCAATCCTTGGTTTTTCGCAATCTCTTATCC
TTTTTTTTTAATCAAAAAAAAAATATATCTAATCTAAATAAAAAAGTAATTCTTGACCTT
GACAGTAATATATGTTAATCCTAGATGTCAAAATAGTAAAAAAAAAAATACTAGGTATAA
ATTGTATGCTCGCCCATGAAATATGAGCAATAGGTGCCGATGATATAGAAGAACCAAATC
GTAAATAAAGTTCAGGTTCGAATCCCATAGAAAATATAGGCGGTATTGTCTATAATTATA
GACAAATTCAAGACTTTCGAAAGATTTCATCCAACTAAAAAGAAAAGATTTCATACAAAT
TAATAATTTAATTCTATTAATTTTTTGAATCATTTGGTTGAAGTTGAAAAATTCAACCAT
TGCAATGGAGGCAGTACGTTAAACAATTGAATTGTTTGGATGGTACAAACTAGAGTACTA
ACTCCGATTTATTATTTTATTATTTCTATTTAATTAACTGATCAACTTACTTTGCTTTGT
TATCAAGCATTTTTTTGAATTTGATTTCAAAAATCTTCTAATCTAACTAAAACTAAAAAA
AGGATATATTAAAATATGAGAATAAATCCTACCACTTCTGGTCCTGAGATTTCTGTGCTT
GAAAAAAAAAACCTGGGACGTATCGACCAAATAATAGGTCCGGTATTGGATGTAGCTTTC
CCTCCAGGGAAGATGCCAAATATTTACAACGCTCTGGTAGTAAAGGGTCGAGACATTGTT
GGTCAACAAATTAACGTGACTTGTGAAGTACAGCAATTATTAGGAAATAATCGAGTTAGA
GCTGTAGCTATGAGCGCTACAGATGGTCTAATGAGAGGAATGGAAGTGATTGATACGGGA
GCTCCCCTAAGTGTTCCAGTGGGCGGAGCAACTCTAGGACGAATTTTTAACGTACTTGGC
GAACCTATTGATAATTTGGGTCCTGTAGATACTCGCACAACATCTCCTATTCATCGATCC
GCGCCTGCCTTTATACAATTAGACACAAAATTATCCATTTTTGAAACCGGAATTAAAGTA
GTAGATCTTTTAGCTCCTTATCGCCGTGGAGGAAAGATTGGACTCTTTGGCGGAGCTGGA
GTGGGTAAAACAGTACTTATTATGGAATTGATCAATAACATTGCCAAAGCTCATGGCGGT
GTATCCGTATTTGGCGGAGTGGGGGAGCGTACTCGTGAGGGAAATGATCTTTACATGGAA
ATGAAAGAATCCGGAGTAATTAATGAAAAAACTATTGGAGAATCAAAAGTTGCTCTAGTG
TACGGTCAAATGAATGAACCGCCTGGAGCCCGTATGAGAGTTGGTTTAACTGCCCTAACT
ATGGCGGAATATTTCAGAGATGTTAATGAACAAGACGTGCTTCTATTTATCGACAATATC
TTCCGATTCGTCCAAGCGGGATCCGAAGTGTCAGCCTTATTGGGTCGAATGCCTTCCGCT
GTAGGTTATCAACCGACCCTTAGTACCGAAATGGGTTCTTTACAAGAAAGAATTACTTCT
ACCAAAGAAGGGTCTATAACTTCTATTCAAGCAGTTTATGTACCCGCAGACGATTTGACC
GACCCTGCCCCTGCTACGACATTTGCACATTTGGATGCTACGACCGTACTATCAAGAGGA
TTGGCTGCCAAAGGTATCTATCCAGCTGTAGATCCTTTAGATTCAACGTCAACTATGCTC
CAACCTCGGATTGTTGGTGAAGAACATTATGAAACTGCGCAAAGAGTTAAACAAACTTTA
CAGCGTTACAAAGAACTTCAGGACATTATAGCTATCCTTGGGTTGGACGAATTATCCGAA
GAGGATCGCTTAACTGTAGCAAGAGCACGGAAAATTGAGCGTTTCTTATCACAGCCTTTT
TTCGTAGCAGAAGTATTTACCGGTTCGCCAGGAAAATATGTAGGTCTAGCAGAAACAATT
AGAGGGTTTAAATTGATTCTTTCTGGAGAATTAGACGGTCTTCCCGAGCAAGCCTTTTAT
TTGGTGGGTAATATCGATGAAGCAACTGCGAAGGCTACGAACTTAGAAATGGAGGGGAAA
TTGAAGAAATGACTTTAAATCTTTGTGTACTGACCCCCAATCGAATTGTTTGGGATTCAG
AAGTGAAGGAAATTATTTTGTCCACTAATAGTGGACAAATTGGAGTATTACCAAATCATG
CACCTATTGCTACAGCTGTAGATATAGGTATCTTGAGAATACGCCTTAATGACCAATGGG
TAACAATGGCTCTGATGGGTGGTTTTGCTAGAATAGGCAATAATAAGATCACCATTTTAG
TAAATGATGCCGAGAAGAGTAGTGACATTGATCCAGAAGAAGCTAAACAAACTCTTGAAA
TAGCAGAAGCTAACTTGAGTAAAGCTGAAGGCAAGAGACAACTAATCGAGGCAAATCTAT
CTCTCCGACGAGCTAGGACACGAGTAGAGGCTATCAATATGCTTTCGCAATAAGAAAATT
GGTGTATACGAATAATTCTAAAAAGTGAAATAAAAAAATGAAATAGAAGAAAATATACAA
AAAAAGGTATAGGTCGAACTTATTAGCTACCATAGTCAATGGTAGCTAATAAGTTCGACC
TATACCTACTTACCTACTATTGGATTTGAACCAATGACTACCGCCGTATGAAAGCAATAC
TCTAACCACTGAGTTAAGTAGGTCATTTTTTACAAAAAATGGAAAGAAAAGGGAAGGGGG
GTACCCGTCTATCAGGTCAATGGATTATAAAAGGAATATTAAATATACGCAATACCAAGG
CAATATCAATAAAAAAGAATTTGATCACGGAATATTCATCTTGACAAGAATTTTTGGATA
TAATATGATCAAATATGTATCAAAAACGCAAGGGCTATAGCTCAGTTAGGTAGAGCACCT
CGTTTACACGCGCGCCAATGTTTTTTTTTTTCAAAGGAGTCCATCATGTAATTAAAAGAG
TTGATCTTTTTGAGAAATCGATGTCTTACTCCACTTTAGGGAACAAAACAAGAGAACAAT
AGTCTGACAAAGGGTTGAGACGTCCAGTAGAATCCATCATTGATTTGAGATATTGATAAG
GTGAATACCCAGTCTATTCAATGCTATGCATAATGAGTAAAGGGACCTCAAAAAAATTCT
CTTTTCGGCCTATCTTATGAACTTTAAGGTGTATAGGGTTTCATTTCTTGATACTTTCAA
TTTTTTTTAGTAGTTCGATAGAGAGTCCATTAAACTTAAGTTGATCTAGGCCATAAGCAG
ACCTACGTCAGGATAACCCCCTTTCTTTGAAACACTTTGGTAGTGCTCTTTGATTGTAAT
AAAAATCAAAAATCAGAGCACAGGGAATCATCTTCTTATTCTTTCTGTCAAGAAAAAAGA
TGGTAGACTAACTGATCGAAATATCAGTTAATGAAAAAGCCCAATGCAAAAAAGATGCAT
GTTGAGTTTTTTAAACAATTCAAATCATTTTTCTAATAAACAGTTTGATTTGTTTTACCG
AGAAGGTCTACGGTTCGAGTCCGTATAGCCCTACCCTAAGATAATAATATATATATTTCT
ATTTCTTGTTAAATATACTCACAAATTGAGTATCTAATATATCGCATTTATTAGTATTCT
AGATTTAGAATACTATACATAATAATATTATACCTTGGATTTTGAAATATAAAAGAATCT
CTCATAGAATAGGTTATGTTAATATTAGATAGAATAATGAAAAATTTCAAAATTAGATAG
AATTCTAAATAGATTAAATAATCGAATTCTAGAAATTCGATATTCCAATCGACTAATAAC
ATATATTCCAATCGACTAATAACAACTACTAATTTGTTTCTGTTAGATTTTCCACATTCA
TAGGAGTACATTTATGTTTTTGCTTTACGACTATGATATTTTTTGGGCATTTCTAATAAT
ATCCAGCCTTATTCCTATTTTGGCATTTCTAATTTCTGGAATTTTAGCCCCGATTAGCAA
AGGGCCCGAAAAACTTTCTAGTTATGAATCGGGAATAGAACCAATGGGTGATGCTTGGTT
ACAATTTCGAATCCGTTATTATATGTTTGCTCTAGTTTTTGTTGTTTTTGATGTTGAGAC
GGTTTTTCTTTATCCCTGGGCAATAGGTTTTGATATATTGGGGATATCCGTATTTATAGA
AGCTTTAATTTTCGTGCTTATCCTAATTGTTGGTTCAGTTTATGCATGGCGAAAAGGGGC
ATTAGAATGGTCTTAATTCTTGAATATTTAGATAATAAAAAAAAAACATTTAGACAGTTA
TGAATTCCATTGAGTTTCCCTTACTTGATCGAACAACCCAAAATTCAGTTATTTCAACTA
CATTAAATGATCTTTCAAATTGGTCAAGACTATCCAGTTTATGGCCGCTTCTCTATGGTA
CCAGTTGTTGCTTCATTGAATTTGCTTCATTAATAGGATCACGATTCGACTTTGATCGTT
ATGGACTGGTACCGCGATCTAGTCCTAGGCAGGCAGACCTTATTTTAACAGCGGGCACAG
TAACTATGAAAATGGCTCCTTCTTTAGTTAGATTATATGAGCAAATGCCCGAACCAAAAT
ATGTTATTGCTATGGGAGCCTGTACAATTACAGGGGGTATGTTCAGTACCGATTCTTATA
GTACTGTTCGGGGAGTTGATAAGCTAATTCCCGTGGATGTCTATTTGCCAGGCTGTCCAC
CTAAACCAGAGGCCATTATAGATGCTATAACAAAACTTCGTAAGAAAATATCTCGAGAAA
TCGATGAAGATCATATTAGGTCTCAACAAGAAAATAGGTGTTTTACTACGAACCACAAGT
TTCATGTTGAACGCAGTACTCATACCGGCAATTATAATCAAGGGTTTTTCTATCAACCAC
CATTCACTTCGGAGATAACCTCGGACATATTTTTCAAATATAAAAAAAGTAAGCATCCTG
CCACGAAGCCAAGTAATTAATTAGACCGAATCCTTTTTGTTTTTTACAAAAATCCAATAT
ACAATAAATAAAAAATAGCAAGTCAATCTTCAAGAATTTCACCGTAATGGAAATGGAAAA
GACTCATACAAAACTTATACAACAAAAATAGCAGGAGAAATAAAAAATGCAGGGTCCTTT
GTCTGCTTGGTTAGTCAAACATGGACTTGTTCATAGATCTTTGGGTTTCGACTACCAAGG
AATCGAAACTTTACAAATAAAGCCCGAAGATTGGCATTCCATTGCTGTCATCTTATATGT
ATATGGTTACAATTATCTACGTTCCCAATGTGCCTATGATGTAGCACCAGGAGGACTGTT
AGCTAGTGTGTATCATCTTACAAGAATAGAGTCTGGGATAGATCAACCGGAAGAGGTATG
CATAAAAGTATATGTACCAAGGAAAAATCCCCGAATTCCTTCTATTTTCTGGGTTTGGAA
AAGTGCGGATTTTCAAGAGAGGGAATCTTATGATATGTTAGGAATCTCTTATGAAAATCA
TCCGCGTCTGAAACGTATTTTAATGCCCGAAAATTGGATAGGATGGCCTTTGCGTAAAGA
TTATATCGCCCCCAATTTTTATGAAATACAAGATGCTTACTAAATGATAAAAATACAAAA
ACAAATCTGGCATTTCGACAACCAAAAAGAAAAATATTCAAGGAATATCCATTCATTCTC
TTAGAGACCAAAAAAGTAATTGAAGTTCAATCAGACAGAATAAAAGAATAATGGAAGTCC
CATTCCCATATAGGGATTGGATAGATAACAAAATTCACAACAATAATGTGGGTATTGCAA
AAAAGATTTGGGTAAGGATTCATTGAGATTGTAAATTTTGAACAATACTTTTTTCGTATG
AGCCAAGCCAATAGGATGAACTGAAAAAGTTCTGCATCATGAACTATGTAACGTTCACAT
CAATATCTATTCTATTATATTGCCGCGAAAAAGAAAGTAACATGAAAGCAAAGGAGATGC
AGAAAATAGAAATGAAATATCAAAGGAAAATACATAGGTCCGATTCTCTTTGTAATGTAT
CCGAGATTTTTTTTGACTATTCCCACCCTTGAACTTTCCAAGACGAGACTTTTTGATCTT
TCAACCATTTAATGTAACCATTCGAATATTATTGAACTATTAATATTCTTTTGGGAGCCC
CCCCACAAAAAAAGGGGGGTTCACTTTTTTACATATTCTATTTAATTTAATGTTATAGAC
ATAAACATATACCGGGAACATACACCTATTCTTTACTCATCTAGTAAACATCTCCAGACA
CCTAGATGGATAAATTAATATGTATCAACATCCGATAAAAAAGAATACGTATCTATTATT
CACAATCCATATTCCTATTTCATTTTAATGAATATAGATTATGGATAAAAGATACTCATA
CAAATTCATCATGTGCCAGGAACCAGATTTGAACTGGTGACACGAGGATTTTCAGTCCTC
TGCTCTACCAGCTGAGCTATCCCGACCTCTCTTGAGGCATCATATTAATCTTATTAGATT
ACTTAAATATATGTCAATGACTCCATATCAACTAAAAACAAGACAAAAAAAAATTCTAAT
TAGAATATATATTATTATTATTAGCATATATATATAAGAATATATTATTCTTATTCCATA
GTCCAAATAGATTCCAATGTATTCCAATACATATTCCAAACAAATACTTATGATTGTTGA
TTGTGATAAGAAAAAGAAAGAAAAACTCTACTCGAATCCATTTGTGAAAGACTATACTAA
ATAAGACACATAACGAATTTCAAAAATTGAAAAAAAAAAAAAAACTAACATATGGGAAAA
AGAATTAGAGAGTTAAGCAGGTCTTTTGGGGATAGAGGGACTTGAACCCTCACGATTTCT
TAAGTCGACGGATTTTCCTCTTCCTATAAATTTCATTGTTGTCGAGATTGACATGTAGAA
TGGGACTCTATCTTTATTCTCGTCCGATTAATCAGTTCTTCAGAGGATCTATCAGACTAG
GATGGAGTGAATAAATTGATCAGTTAATATGAATATTCAATTATTTCTTTAACTTGGAAT
TGATTTGATTCACATCTTTCATTTGTGATAGACATCTTTCCATTTGTGATATAAGGATTC
AAAAATAGGGATTTCGAGTAGTGTATTCATTAATCAATTGAAATAGTATTTCAGTACAAA
TACGTAAACAAGTCTATATACATATTTCTGTATAGCCTTTCGAGAATTTCATTTGTACAG
AAGGATTCCTTTCCTCACGCGAAAGGAAAGGTCGTCAACTCCATTTGTTAGAACAGCTTC
CATTGAGTCTCTGCACCTATCCCTTTTTTATTCTCGCTTTCTTAATGTTTATTTCCTTTC
CGAAAACGGGATTTGGCTCAGGATTACCCATTGTTAATTCCAGGGTTTCTCTGAATTTGA
AAGTTATCACTTGGTAAGTTTCCATACCAAGGCTCAATCCAATTAAGTCCGTAGCGTCTA
CCAATTTCGCCATACCCCCTTTTTTTCCTTGCGATTAGAATCGCATTAAGATGTTTTTTT
TTATAATTATGTCGGAACTGTAGAATTTATTAGAAATATATTCCGCTATTGAAAAATGTT
TCCACCCATTTTATTTACTTTCTTTCATCTATATCGGATATCCAGATTTTGTCGAATCTG
AAATAATTGTATTATTTCTATATTCGCAATTCAATATACATAGATAGATACCATATATCT
ATATCTTTTTTAAAGCCCCTTACTTCTATAATCTTTTTTCATACAATTTGTAATACTCGA
AGGGTCGATTTTTTTTTCGTCTTAGTTTTTACCTTTCCGAAGGAAAACACGGGAATCTTT
CATTATGATCTGGATTGGGTCTTTCTCTTTCTTTCAGTTAGTAATTGGGATATTCTTTTG
ATTATTTCGAATAAAATAGAAATTCGATAGAGATATCGAATTGATAATTACTTTTTAGAA
TTCATTCTGTATATAAATTGAGAATTCTTTATCTTATATAAATTCAATTAATTTAAGGAT
ATAAATATATGGTTAAATTTATCCTGATAATCCAATCTTTTATAGATAGATTATGGATAG
ATTTATACATATTAAATCTTAATGGATAAGAATATTCTAAATTCTAGATACTATCTATAT
TAGTATATAATATATATTACTATATTAATAGTATATATTACTATATTAATCTATTAATAT
AATTACTGTAACTGTAATAGAATTTTTACAAATTCGAAATGATAATAAATAAAAGAAATG
AAATATATATTTTTTTTTCTAATTTTATTTTAATATTCAATTTGTAATAATTGAATTATG
ACATATTCATTATGTTCGGAATAGCAAATTCCAAACTGTTAATAACTAAGATCCTATTAG
TTTATTTAATTCCTATGCATGCGCATTTTCTTTTATATGAGCCTGCTTAGCTCAGAGGTT
AGAGCATCGCATTTGTAATGCGATGGTCATCGGTTCGATTCCGATAGCCGGCTTTTCTCT
TTTTGTTGTTGTTTTATTTTTTAAAAATGGATAATGTCTTTTTTTTAGGAATCCAAAATT
GGTGAAGTTTGATCTCTGTAGAACAACTCAAGAAACAAACCTCCTTTTTTCTCTATAAAT
AGAATAAGGTTCAGATATTGATAGAATTCATACAATTCTTCTTTGTACTACAATGCTTTT
GTGAATTTCGCTTCATTTCTCATATCATATTTGTCATTTAGTTTAGTTTTAATTTCGATT
TTTCATTTTTTAATTAAAAAGGGAGTCTTTATGTCACGCTACAGAGGGCCTCGTTTCAAA
AAAATACGCCGTCTGGGGACTTTACCTGGACTAACTAGTAAAAAGCCTACAGTCGGAAGC
GAATTTAGAAACCAATCACGCTCCGGTAAAAAATCTCAATATCGTATTCGTTTAGAAGAA
AAACAAAAATTGCGTTTTCATTATGGTCTTACAGAACGCCAATTGCTTAAATACATTCGT
ATCGCCGGAAAAGCCAAGGGGTCAACCGGTCAGGTTTTACTACAATTACTTGAAATGCGT
TTGGATAACATACTTTTTAGATTGGGTATGGCTTCGACTATTCCTCAAGCCCGCCAATTA
GTTAACCATAAACATGTTTTAGTTAATGGTCGTATAGTAGATATACCAAGTTATCGCTGC
AAACCTCAAGATATTATTACAGCGAAAGATGAACAAAAATCGAAAGCTCTGATTCAAAAT
TCTCTGGATTCAGCCCCACGTGAGGAATTGCCAAACCATTTAACCCTTCATCCATTCCAA
TATAAAGGATTAGTAAATCAAATAATAGATAGTCAATGGGTTGGTTTGAAAATCAACGAA
TTGCTGGTTGTAGAATATTATTCTCGTCAGACTTAATACTAACTAAAAAAACAAGAGTTT
TGATACGAGAATTTTAGCTCATTCAGGTATCATCTACATGGATATAGGACGATTTGCATT
CCCTGTCCACTTTTTCCAGTATTTTGCATTTCATATTACCAAAAAAATTGGAATTGAAAA
TTCATAGCAACTAAAGTTGGAATAATGGTATCCGTTGGCATTTGAGATATTGCAGATTGA
TGAATTAACGGAGAGAGAGGGATTCGAACCCTCGGTAAACAAACAGCCTACATAGCAGTT
CCAATGCTACGCCTTGAACCACTCGGCCATCTCTCCCCCATGATGATTATGGCCCAGAAA
CCGGAGCAATAGTGAATGATTCATATTCCATTTTTGGATAGGCGCCCATATAAAATAAAT
AATCAATTCGACCTATACGAAATAATTTTTTGTTTATAAAAAAAACCAACTTCTAGGCCG
TAGGCTAAAAAAATTCATTAATGAGTCCTTTTTTACGTTATTTCGTACTATTTGTATTGT
ACAATTCCTTTGTTTGTGGGATTCTTTTTTCTCACGCGATAAAGAATTCAATTTTCGAAT
GGATTCCTACCTATGCCTAGATCTCGGATAAATGGAAATTTTATTGACAAGACCTTTTCT
ATTGTAGCCAATATCTTATTACGAATAATTCCGACAACCTCGGGAGAAAAGGAGGCATTT
ACTTATTACTTACAGAGATGGTGCGATTTGATTATTTTTTTTACCGATCTCAGTCTTATG
AGAAAGACACATTATTTTATTCGTAAAAAAATGGAAAAAAACCGACGCTTGCTGAAGGTG
AAGTTTACAAATAAAAAAAAAAATTCCTTCTGTCGTGTATCCCCGATTAATGCAGCCTCA
TATGCTTCAATTATAGATTTTTAGTATTAAGCGAAAGGTTATACCTATACTATGGAGTTA
GATTAACCTTACTCCACTAGTAGCAATAGGCGGCATGGGGGAAGAAGCACTACGATTAGG
AATCGACAACACGAAAACTTTGTAAAAAAATTCTTCCTTTCTTTTCGGGATCGGAACTAA
CAAGAATGGTTGGGACAACAAGCATCCATCTCGTTCGTATTTTTGGATACCCGTATAACC
ATCGAAGGGTGTTGAGGTGACTAATTCCGGGAAATTAAGCGGCGTTGAGGACAAAGATAT
TGTTGGAGTTATCCTTTTTATCCAGTACCAACAAACTTGATGTTAAGAAAAGATCTTTTA
CAGGAAGGTTGGCTAGAGATTTCTTGTAAAAACACTAGCCCTGCACAGGTGATAATGAGA
GAGAATACTGGAATCTTTTTTTGATTTAATGTATTCATTTTTTTTTCATTATACACATAA
AGGAGGAGCCGTATGAGATGAAAATATCACGTACGGTTCTGGAGCGGAGATTCTTTGAAC
TGAATGACGACCGTAACGGATGTCAGCGCAATCTGAAGGAAATTATGCAGAAGCTTTACA
GAATTATTATGAGGCTATGCGACTGGAAATTGATCCCTATGATCGAAGTTATATACTTTA
TAACATAGGCCTTATTCACACAAGTAACGGAGAACATACAAAAGCTTTAGAATATTATTT
TCGGGCACTCGAACGAAATCCGTTTTTACCCCAAGCTTTTAATAATATGGCCGTGATCTG
TCATTACGTGCGACTATCTCCACTATAGAAAAAAAGGCTTTGTACATATATATCGTTCAA
AACTACGATTTTTATCAGCTGTAGGAAACAAAAAAACTTCATAGAATATAAAAGTAAAAA
AAAAATGAAGAAATAGAGATATGCCTAGATACTTTTTTCTATGGATAAAAGATCCAATTG
ATAGAGGAAGCGCCGTAAAGATCAATTGGCGAGGTTTTAGGCCGAGACAATAAGAACTGC
TTACAACTTATATCATGATACAAAATCTATCATGATATAAGAGTTAGGAATCCACTTATG
TAATAAAGTTGATCCCCTACCCTAAGGTTTTGAGCAGCGGTGTAGTATCAGATCCCACAG
ATAGTAAGTCTTTTCTTTCTTATGAAAAATAAAAAGAAGTCTTTCTCAAAGATTCTATAG
ACCATAGAAATGTCATATTAGAAAGTATATGATATATGAAATTGAGATAGTTACCTTTCA
GAAAATTAGAGAATGTTAATGTAGATGTGTTATTCTTCGGAAGGTAGGAGAAAAGATAAA
ACTATAAAAATAAAAAGAAAAAGAGATGAAACCCTTTTTTAATCAAAATTCAAGTTTGAA
ACTCATGTAGTTAACCCATTCCATTTTCTTTTGGTTAATTCCAGAAAAATGGAACAATTG
ACTGCTGAGCCGTATGAGGCAGGAAACTCTCAAGTACGGTTCTAAGGGAAGGAATTTACT
CACCTATTCCGACCGCGGAGAACAGGCCATTCGACAGGGAGATTCCGAAATTGCTGAGGC
TTGGTTTGATCAAGCCGCTGAATATTGGAAACAAGCTATAGCCCTTACCCCCGGTAATTA
TATTGAAGCACAGAATTGGTTGAAGATCACAGGGCGTTCTTAATTTAATAAAAACACTCT
TTTTTTTTTTAGTTCTATTTATATTATTCTATATACCCTTATATCTTAATATATATTATT
TCCATATTTATTTTTATATTTCTTACTATATTTATCTTACTAAATAATCTTATTTATATA
TTATTATATTTAATATTTAGTTTAGAATATTTAATGCATATTTCATTTAAATGTATATTT
AATGTATTTAAATGTATATTTAATGTAATTAAATGTTTGTTGTCTACATCAGTCCATCCA
ATAAAACTGAAAATTTAGAATAATATTCTATATATCTATTATATAAATATATTAGGCTAT
AGTAATAGTCAATCCAAAAATTCCATTATATCCCTTCTAAAAAAATCGTTCTTTTTCGTC
TCGTATTTTGTAGAGATAAATGGTATGTGGATACAGCAGAGAATTTGCCTTTTTTCTGTT
ATTCAAACTAAAAGTGAAACTCAAAAAAGAGAACTCAAAAAAACTAAAAAGAAATAGCAG
TATGGCCTCTAGCAATGCTGATGACTGCTCACGTAATTGGAAATAGAGTGCATAATAATC
TCTTCTATTAAATTATTTAATAAGACAGACATAAAATAAATTCCATCTTTGAATTTCAAA
TTCAAATCTGAATCCCCTAGCCTAGGTTGCACAAAAAAATTATTGAATTGAAATTCAAAG
TCCAGAAGGAGTTTTAGAGGATTCAAAAAGGTCCGTTGAGCGCCTATATCTTATGTCATA
ATAGATTCGAACACTTGCCCCGGATTAACTTCCGGATCATAATTGTTCTAGTGAATAACT
AAAGAAAAAAATTGGAATAGATAGATGGGAGATAGAATAGAAAGAAACTCAATATAAAAA
TCTCTCAAAAGTTCACTAATCTTTTTTTTTTATATTGGCAGGTCTCTTTGTATGTGTTGT
CCGGAAGGAGGAGGACTCAATGATTATTCGTTCGCCGGAACCAGAAGTAAAGATTTTGGT
AGATAGAGATCCCATAAAAACTTCTTTCGAGGAATGGGCAAAACCCGGTCATTTCTCAAG
AACAATAGCTAAGGGACCCGATACTACTACTTGGATTTGGAACCTACATGCTGATGCTCA
TGATTTCGATAGCCATACTAGTGATTTAGAGGAGATTTCCCGAAAAGTATTTAGTGCCCA
TTTCGGCCAACTCTCCATCATCTTTCTTTGGCTTAGTGGCATGTATTTCCATGGTGCTCG
TTTTTCCAATTATGAAGCATGGCTAAGTGATCCAACTCACATTGGACCTAGTGCCCAAGT
GGTTTGGCCAATAGTGGGCCAAGAAATATTAAATGGTGATGTTGGCGGGGGTTTCCGAGG
AATACAAATAACCTCCGGTTTTTTCCAGATTTGGCGAGCATCTGGAATAACTAGTGAATT
ACAACTTTATTGCACCGCAATTGGTGCATTAGTATTTGCAGCCTTAATGCTTTTTGCTGG
TTGGTTTCATTATCACAAAGCTGCTCCAAAATTGGCTTGGTTCCAAGATGTAGAATCTAT
GTTGAATCACCATTTGGCAGGATTACTAGGACTTGGATCTCTTTCTTGGGCCGGGCATCA
AGTACATGTATCTTTACCAATTAACCAATTTTTAAATGCTGGAGTAGATCCAAAGGAGAT
TCCACTTCCTCATGAATTTCTCTTGAATCGGGATCTTTTGGCTCAACTTTATCCCAGTTT
TGCCGAGGGAGCAACTCCATTTTTCACCTTGAATTGGTCAAAATACGCGGATTTTCTTAC
TTTTCGTGGAGGATTAGATCCAGTAACTGGCGGTTTATGGCTGACTGATATTGCGCACCA
TCATTTAGCTATTGCGATTCTTTTCCTGATAGCTGGTCACATGTATAGAACCAACTGGGG
GATTGGTCATGGTATAAAAGAGATCTTAGAGGCCCATAAGGGTCCATTTACAGGCCAGGG
TCATAAAGGTCTATATGAGATCCTAACAACTTCATGGCATGCTCAATTATCTATTAACTT
AGCTATGTTAGGCTCTTTGACTATTGTTGTAGCTCACCATATGTATTCTATGCCTCCTTA
TCCATACCTAGCTACCGACTATGGGACCCAACTATCATTGTTCACACATCACATGTGGAT
TGGTGGATTTCTCATAGTTGGTGCTGCTGCGCACGCAGCCATTTTTATGGTAAGAGACTA
TGATCCAACTACTCGATACAACGATCTATTAGATCGTGTCCTTAGGCATCGCGATGCAAT
CATATCACATCTAAACTGGGTATGCATATTTTTAGGCTTTCACAGTTTTGGTTTGTATAT
TCATAATGATACCATGAGCGCTTTAGGGCGCCCCCAAGATATGTTTTCAGATACCGCTAT
ACAATTACAACCCGTCTTTGCTCAATGGATACAAAATACCCACGCTTTAGCACCGAACAC
AACGGCTCCTGGTGCAACAACAAGCACCAGTTTGACTTGGGGCGGTGGTGATTTAGTGGC
AGTGGGGGGCAAGGTTGCTTTGTTACCTATTCCATTAGGAACTGCAGATTTTTTGGTCCA
TCACATTCATGCATTTACAATTCATGTAACGGTATTGATACTCCTAAAGGGTGTTCTATT
TGCTCGTAGCTCGCGATTAATACCGGATAAAGCAAATCTCGGTTTTCGTTTCCCTTGTGA
TGGACCCGGAAGAGGAGGGACATGCCAAGTATCCGCTTGGGATCATGTCTTCTTGGGGCT
ATTCTGGATGTACAATGCAATTTCAGTAGTCATATTCCATTTCAGTTGGAAAATGCAATC
AGATGTTTGGGGTACTATAAGCGATCAAGGGGTAGTTACTCATATCACAGGAGGAAACTT
TGCGCAGAGTTCCATTACCATTAATGGGTGGCTCCGCGATTTCTTATGGGCGCAAGCCTC
CCAGGTAATTCAGTCTTATGGTTCTTCATTATCTGCATATGGTCTCTTTTTCTTGGGTGC
CCATTTTGTATGGGCTTTTAGTTTAATGTTTCTATTCAGCGGGCGTGGTTATTGGCAAGA
ACTTATTGAATCCATCGTTTGGGCTCATAATAAATTAAAAGTTGCTCCTGCTACTCAGCC
TAGAGCCTTGAGTATTGTACAGGGACGTGCTGTAGGAGTAACCCATTACCTTCTGGGTGG
AATTGCCACAACATGGGCATTCTTCTTAGCAAGAATTATTGCAGTAGGATAATGGCTAGG
AGGATTTGAAAAGCATTATGGCATTAAGATTTCCAAGGTTTAGCCAAGGTTTAGCTCAGG
ACCCCACTACTCGTCGTATTTGGTTTGGTATTGCTACCGCACATGACTTCGAGAGTCATG
ATGATATTACTGAGGAACGTCTTTATCAAAATATTTTTGCTTCGCATTTCGGACAATTAG
CAATAATTTTTCTGTGGACTTCCGGGAATCTGTTTCATGTAGCTTGGCAGGGAAATTTTG
AGACATGGGTACAGGATCCTTTACATGTAAGACCTATTGCTCATGCAATTTGGGATCCTC
ATTTTGGTCAACCGGCTGTAGAAGCTTTTACTCGTGGGGGTGCTCTTGGTCCAGTGAATA
TTGCCTATTCCGGTGTTTATCAGTGGTGGTATACAATCGGTTTACGTACTAATGGGGATC
TTTATACTGGAGCTCTTTTTCTATTATTTCTTTCAGCCATATCCTTAATAGCGGGGTGGT
TACACCTACAACCGAAATGGAAACCGAGCGTTTCTTGGTTTAAAAATGCCGAATCCCGTC
TTAATCATCATTTGTCAGGACTATTCGGAGTCAGTTCCTTGGCTTGGACAGGACATTTAG
TTCATGTCGCTATTCCAGGAGCTAGAGGGGAATACGTTCGATGGAATAATTTTTTAGGTG
TATTGCCACATCCTCAAGGATTAGGTCCACTTTTTACAGGCCAGTGGAATCTTTATGCTC
AAAACCCAGATTCCAGTAGTCATTTATTTGGTACCCCTCAGGGAGCAGGAACTGCCATTC
TAACACTTCTTGGGGGATTCCATCCACAAACGCAAAGCTTATGGCTGACCGATATTGCGC
ACCATCATTTAGCTATTGCGATTCTTTTCCTGATAGCTGGTCACATGTATAGAACCAACT
TCGGGATTGGCCACAGTATAAAAGAGATCTTAGAAGCACACATTCCTCCAGGGGGTAGAT
TGGGGCGTGGACATAAGGGTCTTTATGACACAATCAATAATTCACTTCATTTTCAATTAG
GTCTTGCTCTAGCCTCTTTAGGAGTTATTACTTCCTTGGTAGCTCAACACATGTACTCTT
TACCTGCTTATGCGTTTATAGCGCAAGATTTTACTACTCAAGCGGCGTTATATACTCATC
ATCAATACATCGCAGGATTCATTATGACAGGAGCTTTTGCTCATGGAGCTATATTTTTTA
TTAGAGATTACAATCCAGAACAAAACGAGGATAATGTATTGGCAAGAATGTTAGACCACA
AAGAAGCTATAATATCGCATTTAAGTTGGGCCAGCCTGTTTCTGGGGTTCCATACTTTGG
GACTTTATGTCCATAATGATGTCATGCTTGCTTTTGGCACTCCGGAAAAACAAATCTTGA
TCGAACCCATATTTGCCCAATGGATACAATCTGCGCATGGTAAAACTTCATACGGCTTCG
ATGTACTGTTATCTTCAACGAATAGTCCGGCGTTCAATGCGGGGCGAAGCATATGGTTGC
CCGGTTGGTTAAATGCTATAAATGAGAGTAGTAATTCTCTATTCTTAACAATAGGACCCG
GAGATTTCTTAGTTCATCATGCTATTGCTCTAGGTTTACATACAACTACATTGATCTTAG
TAAAAGGTGCTTTGGATGCACGTGGTTCCAAGTTAATGCCAGATAAAAAAGATTTTGGTT
ATAGTTTTCCTTGCGATGGTCCGGGACGAGGTGGTACTTGTGATATTTCGGCTTGGGACG
CATTTTATTTGGCAGTTTTCTGGATGTTAAATACGATTGGCTGGGTTACTTTTTACTGGC
ATTGGAAACACATTACACTATGGCAGGGTAATATCTCACAGTTTAATGAATCTTCTACCT
ATTTGATGGGATGGTTAAGAGATTATCTATGGTTAAACTCTTCACAACTTATCAATGGAT
ATAACCCCTTTGGTATGAATAGTTTATCCGTCTGGGCATGGATGTTCTTATTTGGACATC
TTGTTTGGGCTACTGGATTTATGTTCTTAATCTCCTGGCGCGGATATTGGCAGGAATTGA
TTGAAACTTTAGCATGGGCTCATGAACGCACACCTTTGGCTAATTTGATTCGCTGGAGAG
ATAAACCAGTGGCTCTTTCCATTGTGCAAGCGAGATTGGTTGGATTAGCCCACTTTTCTG
TAGGTTATATATTTACTTATGCAGCGTTCTTGATTGCCTCTACATCGGGCAAATTTGGTT
AATGTAATTTTTTTTTGTATCCGCATCCTTTCCTTCTATGGAGAAGGTGGTTTACAGACC
TCTTCTATATTCAATTTCTACTTCTATTTCTACATCTAGGATCCGACTTGTATGATTGAT
TGATACTAATAGGAAATTAACCATTATGGCAAGGAAAAGTTTGATTGAGAGGGAGAAGAA
GAGAAAAAAATTGGAACAAAAATATTATTTGATTCGCCGATCCTCAAAAAAAGAAATAAG
CAAAGTTCCGTCGTTAAGTCAAAAATGGGAAATTCATGGAAAGTTAGAATCACTACCGCG
TAATAGTGCACCTACACGTCTTCATCGACGTTGTTTTTTGACCGGAAGACCAAGAGCAAA
TTATCGGGATTTTGGGTTATCTGGACACATACTTCGTGAAATGGTTAATGCATCTTTGTT
GCCTGGTGCAACAAGATCGAGTTGGTAAGGGTAGGTTGAAAAATTCTCTTCAATGTTTTA
TTCATTTTTATGATCAACGATCATAAGAGGGCCCCTTTACCATTCTGTACAAATGGTTTA
TTCTATTTGTACAGAATGATAAAGGGGCACATTCAATCTTTGTTTGTGCATTAGTTGTCA
ATTCTTCTCTTTACCGCGGGGTAGAGCAGCTTGGTAGCTCGCAAGGCTCATAACCTTGAG
GTCACGGGTTCAAATCCCGTCTCCGCAACAGTTTTTGATAAAAGCAGGAATTCAAGAAAA
GGGGGGGAGATACTATCACAGTCAACTCTAACAATTTTTATTACTTTTTAATAATTTAAT
AATCGATTTAATAAAGTACTAAGGGCAGGGGCGGATAGCGGGAATCGAACCCGCGTCTTC
TCCTTGGCAAAGAGAAATTTTACCATTCGACTATATCCGCATTTTTGAATCGTATTTGAT
ACGTAATATATCAATCTTATTTGTGCAGAGCTAGGTTTGATACTCCGTTAGGCGTAATTT
GAAAGAAAGTCGAAAAATGGAAAATATATGAAATATATATATGAGATCTCCCTATTCTAT
TAATAAGGATTTATCTATTAATAGAAGATTAATTTAGTAATAGTTCTTTCTATTAATACT
TCTATATTAATACTTATAATATAAAAGGATTAATCGTAGAAATTAGTCGTATAAATAGAA
TAAATAAATAGAATAGTATTGAATAGTATTCAATTTGAGAAGAGAATCTTTATAGAGGAT
TTCGAATAGATTCGAAATTTAATAGATTAATAAAATCTATAAATCTGAATATATTACTCC
TATTGAATATTCAAATTCATTTTTCTATTACTATTTTTTTTATTTTGTGATTTTATTCTA
TAAATTTAATTATATTAAATTTATAGATTTTGAAAGTTGAATTCAATTTCTATTTTGAGA
TTTGTTTTTAAGTTTTACAATATACCATAACAATATACCCTCCCTATATATAAATATAAG
ATGATATAAATATTAAGTATAGAAGATTTTTCCAATAGAAAAAAAAGTTTGACCCCTCCC
TCCCTATAATGTCTTAGTTTTCTTTATTTTTATTTGGGGGCTTATATATTCCATTTTTTT
AATTTTAATGTGCCTCACAATTCGAAAGAATTCGTGGGGAGGGGTCATTTCAGTTCATTT
TTCGATCTATAACAAATAGCTTCAAGAGATGATAGAATTAAGAATACCCACTAAAAAAAC
TAATACAATCCATAATGAGGTACCGGAAAATACAACATTTTTGTTACTTGACCAACCATC
AGGAGAAGCAAATACAACCGGTACACTAATCAATAAAATTGATGAAGTAGCAATTAATGC
AAAAACAGCCAATTGGAAAGCTATAGTCATGTTTCTAATCCTCCAATTTACCAACAAAAG
AAAACTATACCATTTGATCCCAACTCCTCGATTCCGTTATCAAAAAAAAATTGTAATAAA
AAAACATATTTTGGGGTTTTATCATGAATCTATTGATTTTATATGACGTATTACCTACCC
CTTTCTTTTTAGGCATGGATCGAAGGTTTGTTTTTATTTCAGAAAAAGACATGCTGGATC
ATGCATCTTCTATAATATTTTGAAGAATTAAAAGTGACCAATTGATTCACACTGGATATC
TATGCCATCGATCATCGATCGATACTAACTATATTAATTCATATAGTTATGTTCTATTCA
GTAGAATAAAGATAAAATAGAAATTGGCTTTTTGGTTGGAGAGATGGCTGAGTGGTTGAT
AGCCCCGGTCTTGAAAACCGGTATAGTTCACAACACGAACTATCGAGGGTTCGAATCCCT
CTCTCTCCTTTTGTTTTTGCTCGACGAAAGTATTCTTTTTCTTTTATTGGTTTTGGTTGG
TTCGGTTTTTTCGGGCTCGGCGATACTACCACTTAGCCGAGCCCGAAAAAAAAAAGATTC
AGAATTTCGATATAATTAGATTAGATAGAAATGGATTAAAACGAGAAGTAAAATACTTTT
TATTTTTGATTTTAATCTGACCCGCTCGACTCAACCCTATATGTATGGTAAAATCAACGT
GATTCCTACTTCAAGCATTAGATCTCATATCTCAATTAAGAGGAGTCATGGAAAGAACAG
GTTCAAAATCGCGATCAATTCCTTTTTCAAATCCTGCGGCAGCTGCGCGAGCTCTTCCCG
CGTGCCATAAATGACCTACGAATAGGAAGAATCCTAGAACAAAATGAGAAGTAGCTAACC
AACTTCTAGGAGAGACATAATTGACTGCATTGATCTCGGTAGCTACGCCACCCACGGAAT
TTAAAGAACCTAAAGGAGCATGAGTCATATATTCCGCGGAACGACGTTCTTGCCAAGGCT
GTATGTCTTTTTTAAGTCTACTCAAGTCCAAACCATTGGGACCTCTTAGAGGTTCTAACC
AGGGAGCACGTAGATCCCAAAAACGCATAGTTTCTCCCCCAAAAATTACTTCTCCGGTCG
GGGAACGCATTAAATATTTACCTAAACCGGTAGGTCCCTGAGCGGATCCTACATTAGCCC
CAAGACGTTGGTCTCTAACTAGAAAAGTAAATGCTTGAGCTTGAGAAGCTTCTGGACCAG
TGGGCCCGTAAAATTCACTCGGATAAGCGGTATTATTAAACCAGACAAAGCAACAAGCAA
TAAAGCCAAAAACAGATAAAGCACCTAAACTATAAGACAAATAAGCTTCTCCGGACCATA
CAAGTGCACGCCGAGCCCACGCAAAAGGTTTGGTTAAAATATGCCAAATTCCACCAAGTA
TACAAATCGAACCCAACCATACATGCCCCCCAATTATATCTTCCAAATCGTCCACACTAA
CAATCCATCCCTCTCCTCCAAAAGGTGATTTTAGTAAATAACCAAATATAATACTTGGAC
TAAGGGTCAAGTTGGTAATTTTTCTTACATCCCCCCCTCCCGGAGCCCAGGTATCATATA
TACCCCCAAAATAAAGAGCCTTGAATACTAGAAGAAAAGCACCTATGCCTAACAAGATTA
AGTGAATACCTAAAATTGTAGTCATTTTATTTCTATCTTTCCATACATAACCGAAGAATG
GAAAAGATTCTTCAAGAGTCTCAGGTCCCAGAAGTGCATGATAAATACCACCAAAGCCCA
ATACTGCAGAGGAAATTAAGTGAAGTACTCCGGACACAAAGTATGGAAAGGTGTCTATAA
CCTCCCCCCCAGGACCTACCCCCCAACCTAGAGTTGCTAGATGGGGAAGTAAAATTAAGC
CTTGCTCATACATGGGCTTCTCGGGTACGAAATGAGCCACTTCAAATAGGTTCATTGCTC
CGGCCCAGAATACTATTAATCCGGCATGGGCTACATGAGCTCCCAGTAGTTTACCGGATA
AATTGATAAGTCGGGCATTTCCGGCCCACCAAGCGAAACCGGTAGTTTCTTGGTCACGAC
CTGTTAAAGCTAAAGTTCCATTAAAGAGCGTTTCCACGTGGTAGAACCTCCTCAGGGAAT
ATAAGGTTTTCATGAGGCTGATCTTGAGCCGCCATCCACGCGCGAATACCTTCGTTTAAA
AGAATATTTTTGGTGTAGAAAGTCTCAAATTCAGGATCTTCTGCTGCACGTATTTCTTGA
GAAACGAAGTCATAGGCACGTAGGTTCAAGGCCAGGCCGACTACTCCAAGAGCACTCATC
CATAAACCAGTTACAGGTACAAATAACATAAAGAAATGTAACCAACGTTTATTGGAAAAA
GCAACCCCAAAGATTTGGGACCAAAAGCGGTTAGCGGTGACCATTGAATAAGTTTCTTCA
GCTTGGGTTGGGTTAAAAGCACGGAATGTATTTGCGCCATCACCATCTTCAAATAAAGTA
TTTTCCACGGTAGCACCATGAATAGCGCATAGTAGTGCAGCGCCCAATACACCAGCAACT
CCCATCATATGAAATGGGTTTAATGTCCAATTATGAAACCCTTGGAAAAATAGGATGAAT
CGAAATATAGCTGCTACACCAAAACTGGGTGCAAAGAACCAACCAGACTGACCCAGTGGA
TAAATCAGGAATACGGAAACAAAAACAGCAATTGGACCAGAGAATGCGATTGCATTATAA
GGGCGCAATTGAACAGATCGAGCAAGTTCAAATTGACGTAACATGAAACCTATTAATGCG
AAAGCGCCGTGGAGAGCAACAAAAGTCCACAGACCACCTAATTGACACCAACGGGTAAAA
TCTCCTTGTGCTTCAGGACCCCATAGTAACAACAAAGAGTGTGCTAAACTATTAGCAGGA
GTAGAGACTGCAGCGGTTAAGAAGTTACAGCCTTCCAAATAGGAACTTGCCAATCCATGA
GTATACCATGAAGTTACAAAGGTTGTACCTGTGAACCAACCCCCCAAAGCGAAATAGGCG
CAAGGAAAGAGCAACAGACCGGACCAACCCACAAAAACGAAACGGTCCCTCCGTAACCAG
TCATCCATAATATCAAATAAATCATTTTCATCTTTGGTAAATTTACCAAGAGCTATAGTC
ATAGTGATCCTCCTATTCAACTACTTCAACCATTTCCGAACACCTCCTAGCATTTTGGGG
ATGGGACCTTGGAGGCTTTTCTCATTTATATAATGATTCTTTTTCTCGTAGATTTCCCTT
CTTTTCTAATGCGTTTCGGATATAAAAATCATTTATTGCTCTATGGATACCTAGGTTAAG
TTGAATCCATGAACTCAATCCGGCTATTCCTTTTTTTATTCTTCTAAATCAAATCCCCTA
AGTCATGAATGGTTAATTGTCTTATGACTCATAAATTTACTCATAAATCTGATAGAAATT
TTTTTTTAACAATTTTTCAAGAGAAAAATGATACCTTTTCTCGTTCGCGCTACCAGCGGA
GCCCGGGCACACTCCGTTCCTTTGATCAAAGAATAATATTCAAAGAATATTTTTGTGAAA
TTGAAAAAATAAAAAAAAAATGTTTTCAAAATTCTTCTAATTTTTATGTCTAGGAAACTG
GCTTATTTAGTACTTTCTATTTTTTATTACTTTTCTATTTGAATCTTATTTCAAGATTTT
TTCTTTTAGTGTCGTTTTTGTTCTATTTTCCTTTCTTTCAGTTAAAAAAAACTCCAAAGT
CTACTTTTTTGTAGATCACGGTAAGAGAAAGAGAAATTTCTAATATTTTTTCTATTTACT
TTTTCGATATTTTTATCTATCTATCTATCTATCCGAGTAATTAATATTAATTGAATTAAA
ATATTTTAATTAATATTAAATAAAATAATAGAAATAATAAGAGAAGAGACTGTAAGTGAA
AAGTCTCTTTCTCCCAGTCATTAATTGCCGGAAATATACCGGAAGCACCGATAGAAAAAG
AAAATATTTGATACGTGAAGCCATGATTTGATGTATTTTTTTTATATATCATATCCCATT
TTATAGAAATGGAAATTGATCTTCTCTTGTGTTCAAAAAAAAATGACTTGTATTTTGGAG
CTTGGAATAAGCTCTAGAAAGGGAATATAAAAATATTCCTATAGAATCTTGAGGAACGGG
AGGATTTAATCGTAAATATCGACTAATTCTTACGAAGTACAAATCAAAAAGAAGTCTAAA
AAAAAAAGATAAATTTCATCTATATCGAATTTGAATATCAGAATAGTAGATATAGTTCTG
ATTCAATGGGTTAGGTCCACTTACTTTTTTTTTAATGTTTCGAAATTTTTTTATTGGAAT
AATCGAAAATAGCAATATAAAGAAGATATCATTATTCATTAAATAAAAAAAAGAGACTGA
TAAAAATGTTCTACTTTATAAATAGACTAAGTACTAAATAGACTAAGTAGAAATTGTTTA
CTAAAATTTGATTATCATTCATTAGAATGATAACAATAGTTTATTACAATTCAGAATTCT
ATTTTCTACTGAAATTAGACTCTTAGTTTTTTTTTTTTCGAAAAAAGAACAACAACAATA
TCTCTATTCTGCATTCAAATACGAAAACTACAAAAGACCAATACTACTGCTGAGGTTTTG
TTTTATGAGAATGAAAAAGGGTCGGGCTCAAAGCCCCTTATCGGATTTGAACCGATGACT
TACGCCTTACCATGGCGTTACTCTACCACTGAGTTAAAAGGGCTCCGCTTGATTCAATTC
CTTATTCAGCAATAAGCCAATATGAGTCTAGTACAGATATTTGTTACTGAATATACTTCT
TAATATAGATAATATTAGAATATCCGTTAGAATATATGCACATAGATATATCTATTATCT
ACATATCGACTCATTAAAGGACAAAAAATTCGATTTACCTAGTGAAAAAACATATAGTTA
ATAAAAAAGTTTATTGATATTAGATTTGATTTTGAATGATATGATATCGATGTTATCATA
TCAATGGAATTTGAAATAAATTCAAAAGCGATTCGAATTCTGGTTATCCTCATCATAACG
AAATTCATTGTATTGGGTATTGATACATGTACCCACCAATTCAAATAAATATTTTATTGA
ATCGTTGCAAAATGGATTCCAATTTTCCTGCTCTTGAACCGATTCTTATTGAAAAAAAAA
AAATAACTTGTTGATCCATATCCTTTTACCCCGATTTCCATATTTATTCGTGGTTTTTCC
GGCTTAGGATGAGACAGAGATATATTTATTTTTATAAAATGAATAAAAGAAATGAAGTTT
TAACCCACGCTACGCCTTTTCTAGCAAACCAACCACTCCACGAAAGATCCTACTTTTTTT
GGAATTATAGATTGGCGATTGGAATGAACAATTTAGAAATCGTGATGATGAACTCCCCAA
ATATATGGTATGGAGTTTTGAAAAAAAGGGGGGGGGAGATCCTTCTGAGCGAATCATATC
ATTCCAATCTATTGACAATTAAAAAAAAAACTGTTTATACTAAGAACATAGCATAACGGC
GGTCGGGAAAGTGGGCCCCCATCGTCTAGTGGTCCAGGACATCTCTCTTTCAAGGAGGCA
ACGGGGATTCGACTTCCCCTGGGGGTAGGGTACTACGAAAGGAAGGTGATCATGGATCAT
CTAAAAAGAATCAAATTGATTCTTCCTGGGTCGATGCCCGAGTGGTTAATGGGGACGGAC
TGTAAATTCGTTGGCAATATGTCTACGCTGGTTCAAATCCAGCTCGGCCCAATAATTTGC
CGATCCACCATAAAAAGATATAACCATTTGTTGTTCTCCGGAAATGGCCGATATGCTCAG
ATATGGGAGAAAATAAAATGTGATAAATCTTTAGGGATCTTTTTTTACGGACCATATATA
CATATAAAATTCAAATCTTGTTAATGATCTAGATCCTTATTAGGATCTCTAAGTATAATA
TAAAAAACGATTAAATAAAAAAAAGATAAAAAAAAAGACTCTTTCTTTATTTAATTTCTT
TTGTATTGATGGATTCATTTTTCAATTGATTTGGCAATAATGAATGAAGGGATTACAAGT
AATCCATGTCGATCTCTAAAGTGCGTATTGATATATCAATTCAATAAATATATCTATTTA
TATAATTGAATAATAATAAAAATAATGGATATATGATACGTCTCTGTCAGTTAATTAAAG
CAAACGATTCTATAATCTAAAATAATAAAAACAAAAGGTTTGAATGAAAGCATAAGAATT
TCTATGCTGTACGCCCCTTTCCTGGGATTGTAGTTCAATTGGTCAGAGCACCGCCCTGTC
AAGGCGGAAGCTGCGGGTTCGAGCCCCGTCAGTCCCGAATGAATAAAAATCCAAAAAAAG
ACACCAATTTGTATGTGAAAGGGAATCCTAATAACAAAAAAATATCATTCCTAAGAGGGA
TCCCCTCTTTTTTGCTTCGTGGGAACCCTTATCTAATTTGAAATTCAAAAGTTAAAAAAA
AAAAAAGAATTTTTGATTGCATCAGAAACGACATTTTTTGAATTTGGTATGGATAAAAGA
TCTTCCTATGTTATACTATTCCATTCTCGACGATGAATCGATTTGATAGCTTAGCTTAGA
TATTGTTATTCATGATATTATATTGGTTCTATTTGATATCATCGAGATGTGATTTAGACC
ATTGAATTTGCTGACGAAAGATTTACCATCTCTATGGGATTAGATCCCGAGTTATTTATT
GGAAATAAAAGAAAAAAAGCATAGAGATTATGGAAGTAAATATTCTGGCATTTATTGCTA
CTGCACTGTTCATTCTAGTTCCCACTGCCTTTTTACTTATAATTTATGTAAAGACGGTAA
GTCAAAGTGACTAATTTGACTTAAAACATGATTTCATTTCTTAATTCATGTCAATACAGT
GAATGAAAAAAAAGATTCTATTTTTGCTTAAGATTTAATAAATGAAATAATCGGACTAGA
AGCAACAGAATTCTATAAAATCTGGATAGATAATATGGTAGAAAGAAATCAATTTGATTT
CTTTCTACCATATTATCTATATTATCTATTCTATAATTGTAGTGCAAAAAGTTTTACTCT
ATAATATAATATGGATCAATCTACAATATGTATCTAAATATTCAGATCGACCTTCTTATA
TATAGACTTATATATATCGAATTTCAATTCCATTACATCATTATATCTAATGTACATAGT
AGCTCCAATTTTTTCTTTATTTCATCCATTTTTTGTATTGGTTCCACTAAAATATATATG
TAATAATCCAAAAGCAACTCTTATTTTTGCTATTCAAATTTATGGGTTTCTGATTCTTAA
TATCAATCCCGGCCCGGTATCATATAAAAAAATTGAGTAATACTTTTAGCATTTCCAAGA
AGTAATTGATTAAATAGTTGGAATAGTTGTAATAGTTAACAAATGATCGGTAGTTTCTAC
GAGAAGCTTTTTCTGTATTTTGAAAAGATTGGTAGTCAACCCCAATCTTTTTTACATTTT
AACCATGATTGCAAATAAATGAGTTCAATAAAGAACTTAGAAATCCAACTTTGAAAAGAG
GGGAAAAAAGGGAAAAGGGGTGTTAAAGGGGGTTCCGCGGTTACTCATTTTCGATATATA
ACTTTGGTAAGAGCCAGTTCATCTAAATAGAAATCTTAGGAAGAATTAGGTTGGAATAGG
AAAAAATTTCCTATCTTTTTTTCATCCCCTTAACAAGAATAAGGTAATAATTTCACTATT
TGGGTGATTGACAGAGTATTTTGTATTTAGTATGCATAGAATACATTACACCACTCAAAT
AAAATAGACTTCCGAAATGCGGATATATTTGAATTAAAGGAATTGGTATGGTATTAATTA
AAAGGAAATGAAAAATATTCAATAGAAAAATTTAATAACCCAGCTAGAAAACAATTGATA
CAGTTGGATCCCCCACCCCAATTAGTCGTACCTTTAAAGTCCACTTCTTCCCCATACTAC
GAGAGAAAGGGAAAATGTGAAAACTACCATTAAAGCAGCCCAAGCAAGATTTACTATATC
CATGTGAATTTTTTCTCCTATCTCTATAAAAAATATCACTATGAAGGAATTATTTTACTA
TTGTTCACTAATTCTTGTTGTTTTTTTTTGGTATTAATCTAATCACTGAGAATACTAGAA
ACTATAATAACTATATATATTTATTTAAATCGCTGGTACAGAGTCAAAGGGGGATTCGAT
TCTGCACTAAAACTATTATATTAACACGAAACAATTCAATAAATTCTATTAGAACATCAA
ACAAGTTTTGATCAGATTTCTAGTAGAGTCGGAAAACATTACAGATAAATTCGTTTTTCC
TCTCATTTTTTTAATTAAAAGGTCAAAATTCAATTCTCTTGTCGATCAGGCGACACCCGG
ATTTGAACTGGGGAAAAAGGATTTGCAGTCCCCCGCCTTACCGCTCGGCCATGCCGCCAA
AACGATATATATATGAGAATACCCTTTTTTTATTGAAAAAGAGATATGCACTTTGATCGA
CAAACGCAATAATGGAAGGACAAAACGGAACCGTTAACTATACAATTCCTGAACAATTCT
TGAAATCGAAATGAGAAGATGGTTTTGTCGTTATGAGATAAAAAAAAATGCAATTTGATA
CAAAATTTATCAATATTGCTTTTTTTATTCAAAAAACCTTCTCCATTTTAATTATAACAG
TAACTGTCAGTATATGTAAACCCTAGAATATAACTAGAAATTGTTACAGAGATAATATCT
ATCGGGTATCATATCCGTATTCCGCATATGATACGTATATACCAGAATTTGAAATAAGAT
TCTCGTGCTTCCATAATTGAAAGAAGTTTTCCTTGAAAAAATAAATTCAATAGAAATTGA
AAAATTGACTACGACATGCTCTGTACCGAATAAATAGGACTGCTATAAAAGGAAGAGACA
TGTATCTAATCTGGATACTAGATATATGGCTAGCTATAGCAACGGAAGTTAGATTTGTGC
AGGTTTAATAAATATACTAGCTTTATTACGTATTCCAATTGTATTCTCAAATAAGAAGGG
GTGGTGTGTAAACTCTCCCACCTTTGTAAATTCGAATTCTCCCTATTAATATAATAGAAA
TCTATATATATAATTTTGATAATTTTGAATTTGGAAAAAAAAAATTGAAAAGGGAGGGAT
TAAGTATTCTAAAATGAATTCTATGATTTCTATTATATTGTTCTATATTATATTGTTTAG
GATTATTAGATTAGGTTTTTATCGAGCCGAACAAATCCCGAGTCGATTTTTTTCCCGGTA
TCCAAATCGAATTGAAATATGTAATATCATAACATAATAATGTTATTATGTTATAAATGG
AATCCATTTTTTGGATATTCTAAAAAAACCAAGAAGTCGAGTTGGATCGTTTCAATTCCT
TTCCATTTGGATTCTATCCGTTTGTTTTGTTGCAAATTCAAATTTGAGTATTAAATTCGA
TTCCCACCTTTTTTGTTTCTTCCTAACAGGTATTTCCTATACGGGGTTGGTAAAAAAATT
TCATGTGATTCGGTAAAAGCAACAACAATTCCATTATTGCTAATTTTATTCATGTTATTC
GATGAATAATGAGACAGCAAATGATGGGACATTTTCTAAAAAATACAAGGGGAAAATAAA
AAATGATTGGGGGTGAAAATGCGGGAATGTCTACAATACCGGGATTGAATCAGATACAAT
TTGAAGGGTTTTGTAGGTTCATTGATCGGGGCTTAAGAGAAGAACTTTATAAGTTTCCAA
AAATGGAAGATCTGGATCAAGAAATCGAATTTCAATTATTTGCGGAAACATACCAATTGG
TAGAACCCTTGATAAAAGAAAAAGATGCTGTATATGAATCACTTACATATTCCTCTGAAT
TATATGTATCTGCGGGATTAATTTGGAAAAACAATAAGGATATCCAAGAACAAACAATTT
TTATTGGAAATATTCCTCTAATGAACTCCTTGGGAACTTCTATAGTAAATGGAATTTATA
GAATTGTAATCAATCAAATATTGGAAAGCCCTGGTATCTATTATCGGTCAGAATTGGACC
ATAACGGGATTTTGGTCTATACTGGCACTATAATATCGGATTGGGGAGGGAGATTAGAAC
TAGAGATTGATAGAAAAGCAAAGATATGGGCTCGTGTCAGTAGGAAACAGAAAATATCTA
TTCTAGTTCTACTATCAGCTATGGGTTTGAATTTAAACGAAATTCTAGAGAATGTTTGCT
ATCCCGAACTCTTCTTGTCTTTCTTGAATGATAAGGAAAAAAAAAAAATTGGGTCAAAAG
AAAACGCCATTTTGGAGTTTTATCAACAATTTGCTTGTGTAGGCGGAGATCCTGTATTTT
CTGAATCTTTGTGCAAGGAATTACAAAAAAAAATTTTTCACCAACGATGTGAATTAGGAA
GGATTGGTCGACGAAATCTGAATCGAAGATTGAATCTTGATATACCTCAGAACAATACAT
TTTTGTTACCACGAGATATATTGGCAGCTGCCGATCATTTGATTGGAATGAAATTTGGAA
TGGGTACACTTGATGATATGAATCATTTGAAAAATAAACGTATTCGTTCCGTAGCAGATC
TCTTACAAGATCAATTCGGATTGGCTCTGGTTCGTTTAGAAAATATGGTTAGAGGAACTA
TATGTGGAGCAATTAGACTTAAATTGATACCGACTCCTCAGAATTTGGTGACTTCAACTC
CACCAACAACTACTTTTGAATCTTTTTTTGGATTACATCCATTATCTCAAGTTCTGGATC
GAACCAATCCATTGACCCAAATAGTTCATGGTAGAAAATTGAGTTATTTGGGCCCCGGAG
GGGTGACGGGGCGAACTGCTAGTTTTCGGATACGAGATATCCATCCTAGTCATTATGGAC
GCATTTGTCCAATTGATACGTCTGAAGGAATCAATGTTGGACTTATTGGATCTCTAGCTA
TTCATGGGAGAATTGGTCGTTGGGGGTCTATAGAAAGTCCATTTTATGAAATTGATAAGA
GATCAAAAAGAATACGGATGCTTTTTTTACCACCAAGTAGAGATGAATACTATATGGTAG
CTACAGGAAATTCTTTAGCACTGAATCGAAGTATTCGGGAGGAACAGATTGTCCCAGCGC
GATATCGTCAAGAATTTCTGACTATTGCATGGGAAGAGGTTCATCTCCGAAGTATTTTCC
CCTTTCAATATTTTTCTATTGGAGCTTCGCTCATTCCTTTTATCGAGCATAATGATGCGA
ATCGAGCTTTAATGAGTTCAAATATGCAACGTCAAGCAGTTCCGCTTTTTCGGTCCGAAA
AGTGCATTGTGGGAACGGGATTGGAACGCCAAGTAGCCTTAGATTCGGGGGCTTCCGCTA
TAGCGGAACACGAGGGAAAGATCTTTTATACCGATACTGAAAAGATCCTTCTATTGGGCA
ATGGGGAGACTTTAAACATCCCATTGGTTATGTATCAAGGTTCTAATAAAAATACTTGCA
TGCATCAAAAACCTCAAGTTCAACGCGGTAAATGCATAAAAAGGGGTCAAATTTTAGCGG
ACGGTGCTGCTACAATTTTCGGCGAACTTGCTTTGGGAAAAAACATATTAGTAGTTTATA
TGCCATGGGAGGGTTACAATTCTGAAGATGCTGTACTCATCAGCGAACGTCTGGTCTATG
AAGATATTTATACTTCTTTTCACATACGGAAATATGAAATTCAAACTCATGTGACAAGCC
ACGGTCCTGAAAAAATCACTAAGGAAATCCCACACCTAGAAGCCCATTTACTCCGAAATT
TAGACAAAAATGGAATTGTTACCCCCGGATCTTGGGTAGAGACGGGCGATATTTTAGTGG
GGAAATTAACGCCTCAAATGGTACAAGAATCCTCGTATGCCCCGGAAGATAGATTATTAC
GAGCTATACTTGGAATTCAGGTATCCTCCTCAAAGGAAACTTGTCTAAAACTACCTATAG
GCGGTAGAGGTCGAGTTGTTGATGTAAGATGGATTCAAAAAAAAAGAGGTTCCAATTATA
ATCCAGAAACTATTAGAATATATATATTGCAGAAACGTGAAATCAAAGTAGGTGATAAAG
TGGCCGGGAGACATGGAAATAAGGGTATCGTTTCCAAAATTTTGCCTAGACAGGATATGC
CTTATTTGCAAAATGGAAGACCCGTTGATATGGTCTTCAACCCATTAGGAGTTCCGTCAA
GAATGAATGTAGGACAGATATTTGAATGCTCACTCGGATTAGCGGGGGATATGCTAGATA
GACATTATCGAATAGCACCCTTTGATGAGAGATATGAGCAAGAGGCTTCGAGAAAACTAG
TATTTTCTGAATTATATGAAGCCAGTAAACAAACGTCGAATCCGTGGATATTTGAACCCG
AGTATCCGGGCAAAAGCAGAATATTTGATGGAAGAACAGGGAATCCTTTTGAACAGCCTG
TTATAATAGGAAAGCCTTATATCTTGAAATTAATTCATCAAGTTGATGATAAAATACACG
GACGTTCTTGTGGGCATTATGCACTTGTTACGCAACAACCCCTTAGAGGAAGGGCTAAAC
AAGGAGGACAGCGCGTAGGTGAGATGGAGGTTTGGGCTCTCGAGGGATTTGGTGTTGCTC
ATATTTTGCAAGAGATGCTTACTTATAAATCTGATCATATTAAAGCTCGGCAAATAGTAC
TCGCGACTACGATCATTGGACGAACAATACCAAAACCCGCGAACGCTCCAGAATCCTTTC
GATTACTCGTTCGAGAACTACGATCTTTAGCTATGGAATTGAATCATTTCCTTGTATCTG
AGAAGAACTTCAGGATTCATAGGAAGGAAGCTTAATTGGATGGAATCATCATTTTTACTC
TATGATTGATCAATATAAACATCAACAACTCCGAATTGGATCGGTCTCTCCTCAACAAAT
AATTGCTTGGGCAAAAAAAATCTTACCTAATGGAGAGATAGTTGGGGAGGTAACAAAGCC
CTATACTTTTCATTACAAAACTAATAAGCCTGAAAAAGATGGATTATTTTGCGAAAGAAT
TTTTGGACCTGTAAAAAGTGGAATTTGTGCTTGTGGAAATTATCGAGTGATCGGAGAGAA
AAAAAAAGACAACCAAAAATTTTGCGAACAATGTGGGGTAGAATTTGTTGATTCTCGGAT
ACGTAGATATCAAATGGGCTATATAAAACTCGCATGCCCAGTAACCCATGTGTGGTATTT
GAAACGTCTTCCTAGTTATATCGCGAATCTTTTGGATAAACCTCTTAAAGAATTAGAAGG
TCTAGTTTACTGCGATGTGTGATTTGATCAAAATTTTTATTGTACAGATTTTGAACAATA
AACTGTCATTCCAATCAATTGATTTGGGATGTCCCAGATCTGACGTGTCTCTGGAAGTGA
GTAACATGAAACTCAGAATTTTGGGTATAGGGAATATTTCCCATTTAATTGAAAAGGGGA
ATAGATCTATGGTTTAGTAACAAAGAAATATAAGCTTTACCTCGTAAAAAAGGACCTTTT
GTGGGAATTTACTATAATTCCATTATTCCATTTCTTTTCTAAAGAACGGAATTTGTGTTC
AAATCAGCAAAAGTATCATGGTTTTCGAAGTTTATCTATCGCATATAGGCTTATATAATA
AGGACATCGTGGCATAACCATCGAGGTTAAGTCTGGGCCTAAAAGATCACATGAAATTAT
ACATAAGATAGACAAGCAAATCTCTTATGAATTTAGGGATACTCTTTTAATTTCAATTAA
AAATGAAGGAGATTCTCCATTCGAGGGGAGTAGACTACTCAAAAATTTTATACCTCTTTT
CTGCGATAATTGAGAAAAGGAGTTCATCAACAATGAAAAGTTGTTGGGTTTTTCTTTAGT
GATAACTTGAGTAAAGAGTAAAAATTTTTAGATTATTTGATTCTCCATTTTATAGAATTT
GAACGCAGAAATTCATTATTCTTTATTTTGGACTTAATTATTTAAGCCGGATGAAAGGAA
ACTTTCACGTCCGATTTTGAAAGGGGGAGATCCCATTGATCCATTGGTTGGATCCTATCC
AAATTTTTCGTTTGCTAGACCCGTCGTTAAAAAGCCTACTTTCTTACGATTACGAGGTTT
ATTCGAATATGAAATCCAATCCTGGAAATATAGCATACCACTTTTTTTTACTATACAGGG
TTTCGATACATTTCGAAATAGAGAAATTTCTAGTGGAGCGGGTGCTATTCGAGAACAACT
AGGCGATCTGGATTTGACAATTCTTATAAATTCTTCATTAGTAGAGTGGAAAGAATTAGG
AGAAGGGGGATCCACGGGCAATGAAAATGAATGGGAGGCTCGAAAAGTTGGAAGAAGAAA
AAATTTTTTGGTTCGACGTATAGAATTAGCTAAACATTTTATCCGAACAAATATAAATCC
GGAATGGATGGTTTTATGTCTCTTACCAGTTCTTCCCCCCGAATTGAGACCCATTATTCA
AATCGATGGGGGAAAACTAATGAGCTCAGATATTAATGAACTCTATCGAAGAGTTATCTA
TCGGAACAATACTCTTATCGATCTATTAACAACAAGTAGATCTACGCCAAGCGAATTAGT
AATGTGCCAGGAGAAATTGGTACAAGAAGCCGTGGATACGCTTCTGGATAATGGAATCCG
CGGGCAACCGATGAGGGATGGTCATAATAAGGTTTACAAATCATTTTCAGATATAATTGA
AGGTAAAGAGGGAAGATTTCGCGAAACCCTGCTTGGAAAAAGGGTTGATTATTCGGGGCG
TTCTGTTATTGTAGTAGGACCATCACTTTCATTACATCGATGTGGATTACCTCGCGAAAT
AGCAATAGAACTTTTCCAGACATTTGTAATTCGTGGTCTAATTCGAAAGCATTTTGCTTC
GAACATGGGAATTGCTAAGAGTAAAATTCGGGAAAAAGAACCGATTGTATGGGAAATCCT
TCAAGAAATTATGCAGGGGCATCCCGTCTTGCTAAATAGAGCGCCTACTCTGCATAGATT
AGGCATACAGGCATTCCAACCTATTTTAGTGGAAGGGCGCGCTATTTGTTTACACCCATT
AGTTTGTAAGGGATTCAATGCAGACTTTGATGGAGACCAAATGGCTGTTCATGTGCCTTT
ATCTTTGGAAGCCCAAACGGAAGCTCGTTTACTTATGTTTTCTCATATGAACCTATTGTC
TCCGTCGATGGGAGATCCTATTTCCGTACCGACTCAAGATATGCTTATTGGGCTTTATAT
ATTAACGAGCGGGAATCGTCGAGGTATTAGTGCAAACAGGTATAGTCCGTGTAATCGCAG
AAATTCGAAAACTGAAAGAATTTACAATAATAACAATAGATATACGAAAAAAAAAAAAGA
ACCCTTTTTTTGTAATTCCTATGATGCAATTGGAGCTTATCGACAAAAAAAAATAAATTT
CGATAGTCCTTTGTGGTTCCGCTGGCGGCTAGATCAGCGCGTTATTTCCTCAAGAGAAGC
TCCTATCGAAGTTCATTATGAACCGTTGGGTATCTATCATGAGATTTATGGTCATTATAT
AGTAGTAAGAAGTATAAAAAAACAAATTCGTTGTATATACATTCGAACTACTGTTGGTCA
TATTTCTTTTTATCGAGAAATCGAAGAAGCTATACAAGGTTTTTGTCGAGCCCATTTATA
TAGTATCTAGTTAAGTCAATTTCTGATGCGGATTTGAATTCAAGGATCAATTAGGATCGG
GTAGCATCTTAGTTTTTAAAATAAACTTCTACACGAATCAACATAAGCAAAGAAGCGAAG
TTTTCAAACCATTGACTAAAACCCATTGTTGAACTTAATCCCACTGAGCAGAATATGGAG
GTACTTATGGGAGAACGGGCTGATCTGGTCTTTCACAATAAAGTAATCGGTGGAACTGCC
ATTAAGCGACTTATTAGTAGATTAATAGATCACTTCGGAATGGCATATACATCACATATA
CTGGATCAAGTAAAAACTTTGGGGTTCCGGCAAGCTACTGTTACATCCATTTCCTTAGGG
GTCGACGATCTTTTAACCATACCGTCTAAGGGGTGGCTTGTTCAAGATGCTGAACAACAA
AGTTTTATTTTGGAAAAACACCATCATTATGGAAATGTACATGCAGTAGAAAAATTACGC
CAATCCATTGAGATATGGTATGCTACAAGTGAATATTTACGACAAGAAATGAGTCCCAAT
TTTAGGATGACCGACCCCCTAAATCCAGTTCATATAATGTCTTTCTCAGGCGCTAGAGGA
AATGCATCTCAAGTACACCAATTAGTGGGTATGAGAGGATTAATGTCAGATCCACAAGGA
CAAATGATTGATTTACCCATTCAAAGCAATTTACGCGAGGGACTCTCTTTAACAGAATAT
ATAATTTCTTGTTACGGAGCCCGTAAAGGGGTTGTGGATACTGCTGTACGAACATCAGAT
GCTGGATATCTTACTCGCAGACTTGTTGAAGTAGTTCAGCACATTGTTGTACGACGGGTG
GATTGTGGTACCATTCGAGGAATTTCTATAAATACCCAGAATGAAATAATGCCAGAAAGA
ATTTTGATACAAACATTAATTGGTCGTGTATTAGCAGACAATATATATATAGGTTCGCGA
TGTATTGCCATTCGAAATCAAGATATTGGGATTGGACTAATCAATCGTTTAATAAATTTT
CAAACACAATCAATATCTATTCGAACCCCTTTTACTTGTAGGAATACATCTTGGATCTGT
CGATTGTGTTATGGGCGGAGTCCTACTCATGGAAACTTGGTGGAATTAGGCGAAGCTGTA
GGTATTATTGCGGGCCAATCGATTGGAGAACCTGGTACTCAACTAACATTAAGAACTTTT
CATACAGGTGGAGTATTCACAGGAGGTACTGCAGAACACGTGCGAGCTCCGTCTAATGGA
AAAATAAGATTCAATCAAGATTTGGTTTATCCCACGCGTACACGTCACGGTCATCCTGCT
TTTTTATCTTATATAGACTTATATGTAACTATTGAAAGTGATGACATTCTACATAATGTT
AGAATTCCACCGAAAAGCTTTTTATTAGTTCAAAATAATCAATACGTAGAATCAGAGCAA
GTGATTGCCGAGATTCGCGCGGGAACATACACTTTAAATTTGAAGGAAAAAGTTCGAAAA
TATATTTATTCTAACTCACAGGGAGAAATGCATTGGAGTACTGATGTATATCATGCATCT
GAATTTAATGGGGGTAACATACATATCTTACCAAAGACAAGTCATTTATGGATATTATCG
GGAAAGTCGTGTAAGTGGAGTGACTTATCTTTTTCACTCTTCAAGGATCAAGACCAAATG
CACACCCATTCTCGTTCTCTTGGAGAAAAAGCTATTTCTAACTCTTTTTTAAATAATGAT
TTTGTCGAAAATAACCTAAATCTAGTAAGACATAAATTGTTTAGTTCAAAACCTTACGCT
AAATCAGGATTCAATTCAATTCTATATAATTCTCATTTTAGACATCCTATTATTTCCCCG
ATAACTTCAGATTTATTGGCAAAAAGGCGACGAAATAGATTCATCATGCCATTTCCATTC
CAATCGATTGAAGACCCTGACAAACAATTAACGTCTTCTTCCGATATCTCGATTGAAATA
CCTGTGAATGGTATTTTTCGTAGAAATAGTATCCTTGCTCATTTCGACGATCCTCAATAT
AGAACACAAAATTCGGGAATTCCGAAATATAAGACTATTGGAACCCCCCCTCTTTTTAAA
AAAGAGGATTTAATTGAATATGAAGGAGTCAAAGAATGTAAACCAAAATACCAAATCAAA
GTAGAGCGATTTTTTTTCATTCCCGAAGAAGTGCATCTTTTATCCGAACTTTCTTCCATA
ATGGTAAGGAACAACAGTATTATTGAAACAAATACACCAATCACTTTTAATATAAAAAGT
CGAGTAGGCGGATTGGTGCGAATGGAGAAGAAAAAAAAAAAGATTGAATTACAAATATTT
TCTGGGGATATCCATTTTCCTGGCGAAATGGATAAGGTATACCGACACAGTGGTATTTTG
ATACAACCCGAAAGGTTAAAAAAAGATTCAAAGGAATCAAAAAAAATTAAAAATTGGATC
TCTGTCCAATGGATCACAATTATCAAGAAAAAGTATTTTGTTTTGGTTCGACCTGTAATT
CTATATGAAATTACAAACGGTATCAATTTAGTCAAACTTTTTCCACAAGATCTGTTCCGG
GAAAGGGATAATTTGGAGCTTAAAGCTCTCAATTATATTCTTTATGGAAATGGGAAATCA
ATTCGTAAAATTTCTCACACAAGCATTCAATTAGTTCGAACTTGTTTAGTATTGAATTGG
GATCGAGATAAAAAAAGTTCTTCGATAGAAGAATCCCGTGCTTCTTTTGTTGAAGTAAAT
ATAAATGGTCTGATTGGAGATTTTCTAAGAATTGATCCAACGAAATCGCGGATTTCCTAT
ATCAGAAAAAGAAATGATCCATCCGGTTCAGAATGGATCTCGGATAATGAGTCAGATCAA
ATCAATATTAATCCATTTTTTCCTATTTCTTTCCAGAAAAAAATTCAACAATCACATATC
CAAAATCATGAAACGATTCATGTGTTGTTGAACAGAAATACAGAATGCCAATCTTTGATA
ATTTTGTCATCATATGATTGTTTTGAAATAGGACCTTTTAGCAATGTAAAATACTACAAC
GAGCTGAAAATAAAAAAGAGAATAAAAAAAATAAAAAAGGATCTTCAAATTCCAATTAAG
AATTCATTAGGTCCCGTAGGAATAGCACTTCAAGTTTCAAATTTTTATTCATCGAGATCT
GATTATGAGTTATTAAAAGGTAAACTGAATAAAAATTTGAAACTTGACAAGTTAAAAAAA
ACTTGTCAAGCATTAAAAATTTTTTTAATGGACGAAACCGAGATAATTTATAAGCCCGAT
CCATGCAGCAACATAAAATTAAATACATTCCGTTTGAATTGGGATTTTCTCCATCATGAT
TATGATTCTAAATATTGTGAAAAAACGATTACAATAATTAGCCTGGGACAATTTATTTGT
GAAAATGTATGTCTATCTCAAACAAAAAATGGACTAGAACTAAAATTAAAATCGGGACAA
GTTTTAATTGTTAAAATGGATTCCATATTAATAAGATCGGCTAATACCTATTTGGCGACT
CCAGGAGCAACAGTTCATGGACATTTTGGAGAAATCTTTTTTGAAGGAGATATATTAGTA
ACATTTATATATGAAAAATCGAGATCAGGTGATATAACCCAAGGTCTTCCAAAAGTGGAA
CAGGTATTAGAAGTTCGTTCGATTGATTCAATATCGATTAACCTAGGGAAGAGGGTTGAC
GCTTGGAACGAACATATAACCAAAATTCTCGGCATTCCTTGGGGATTCTTTATTTGTACT
GAGCTAACTATTGTCCAAAGTCGAATTTCTTTGGTTAATAAAATCCAAAGGGTTTATCGA
TCCCAAGGAGTGCATATACATAATAGACATATTGAGATTATCGTACGCCAAATAACATCA
AAAGTATTGGTTTCAGAAGATGGAATGTCTAATGTTTTTTCACCCAGCGAGCTAATTGGA
TTGTTTCGAGCTGAACGAGCGGGACGTGCCTTAGAAGAAGTAATTTGTTACCGAGCTCTA
TTATTGGGAATAACAAAAACATCTTTGAATACCCAAAGTTTCATATCCGAAGCGAGTTTT
CAAGAAACTACTAGAGTTTTAGCAAAAGCTGCTCTCCGAGGTCGTATCGATTGGTTGAAA
GGTCTGAAAGAGAACGTTGTTTTGGGGGGAATGATACCCGTTGGTACCGGATTCAAAAAG
GTAACACAGCCTTCAAAGCAAAGACAACTTATTAAGATTGCTCCGAAAAAAAAGAATTTA
CTCGAGGAAAAAATAAAAGATATCCTGTTCCACCATAGAGAATTTGTTTTTTAATTTCAA
GAATTTATGTGATACGTTGCAGCAATCATTTCCGAAGATTTGATAATTGCTAAAAGCCTA
TTTTTTCGAATTTATAATTCTTAAATTTAAATAAAGGCGTTTGATTACATTTTTGAAAGA
GAATAAAGAAAAAAGTAAAAAAAATTGAATGGCCTGACCATGTATCAAGAGCCAATCTTC
GATAAAAGAGAAGGTTCCATCGGAACAAAACTTTTCTTATTTCAGGATACCCTGTCTCTT
TTTTTGTGGGGATCAATGACAAAAAGATACTGGAACATAACGTTGGAAGAGATGATGGAA
GCGGGAGTTCATTTTGGCCATGGTACTAGAAAATGGAATCCCAGAATGGCACCTTATATA
TCCACAAAACGTAAGGGTATTCATATTCTAAATCTTACAAGAACTGCTCGCTTTTTATCA
GAAGCTTGTGATTTGGTTTTTGATGCAGCAAGTAAGGGGAAACAATTTTTAATTGTTGGC
ACAAAAAATAAAGCTGCGGATTTAATAGCACGGGCTGCAACAAGAGCTCGGTGTCATTAT
GTTAATAAAAAATGGCTCGGCGGTATGTTAACCAATTGGTATACTACAGAAACGAGACTT
CATAAGTTCAGGTCCTTGAGAACAGAACAAAAAACGGGCAGAATCCATAGTTTGCCAAAA
AAAGATACTGCTATTTTGAAGAGACAGTTATCGCACTTGGAAACCTATCTGGGTGGCATT
AAATATATGACTGGCTTACCCGATATTGTCATAATCGTTGATCAGCAAGAGGAGTATACC
GCTCTTAGAGAATGTATCACTTTGGGAATTCCAACGATTTGTTTAATCGATACAAATTGT
GACCCCAATCTCGCGGATATTTCGATTCCAGCTAATGATGATGCTATAGCTTCAATTCGG
TTAATTCTTAACAAATTAGTATTTGCAATTTGTGAAGGTCGTTCTAGCTATATACGAAAT
TCTTAATTAATAATAAAATAAATTATTCCATTGAGAACTTCATAGATTTATAGAATAGAA
TCGGTTACTATAACTAATTTACTAAATCGCGCAAAAAACAAAAAACCCAGAAATATTAAG
TGATTAGTCGATATTCAAAATAAAAGATTTAACAGACAATTGAAAAAATAGATGATTGAA
TCAAAATAATTCCTTTCAAGTTCTATTTATTTTGAGGGCAATATGAATATTCTATTATGT
TCCATCAACACATTAAAAAGATTATATGAGATATCTTCCGTGGAAGTAGGTCAACATCTC
TATTGGCAATTAGGGGGGTTCCAAGTGCATGCCCAAGTACTTATAACTTCTTGGGTCGTA
ATTGCTATCTTATTGGTTTCAGCCATTTTAGTTGTTAGAAATCCGCAAACCATTCCCACT
TTTGGTCAGAATTTCTTTGAATATGTCCTCGAATTCATTCGAGATGTAAGTAAAACTCAG
ATTGGGGAAGAATATGGTCCGTGGGTTCCCTTTGTTGGAACTATGTTCTTATTTATTTTT
GTTTCAAATTGGTCGGGGGCTCTTTTGCCTTGGAAAATAATACAGTTACCTCATGGGGAG
TTAGCTGCACCCACAAATGATATAAATACTACTGTTGCATTAGCTTTACTTACATCAGTA
GCATATTTCTATGCGGGTCTTTCGAAAAAGGGATTAGCTTATTTTGGTAAATACATCCAA
CCAACTCCAATCCTTCTACCAATTAACATCTTAGAAGATTTCACAAAACCCCTGTCGCTT
AGCTTTCGACTTTTCGGAAATATATTAGCTGATGAATTAGTAGTTGTTGTTCTTGTTTCT
TTAGTACCCTTAGTAGTTCCTATACCTGTCATGTTCCTTGGATTATTTACAAGCGGTATT
CAAGCCCTTATTTTTGCTACTTTAGCTGCGGCTTATATAGGTGAATCCATGGAAGGCCAT
CATTAACTTAACAAATTTAGGAAATAGTCTTTTTTTTAGTTTCTAGTTTAGTTTGACTCG
CCACAATATATGTGCGGCTAAAGATAATATACTTAGGTAACAAAAATACATAAAAGATAA
ACAAATAAGTTTTGAATTCTGATTCTATTAATTGAATATTCATAAATACGGGGTTAAATT
AAATGCAATCAAAGTATAAATAAATATATGATTTGGTAAAAAAATAGAAAAGATTACTTG
AGAGCTGTAAAAAAAAATAGGAAAAAGATTCATTATTTAAAAGATGTTTTTCCTATTTTT
TTTTTACTAAACTAAAAAGAATCTTTGTTTTCAATTTTTTTCAATAACTTTTTGGTATTG
TTTTTGTTGTATTTTATTTTGTTCATTCAATCTATAACATAAATATTTTTTTTACATTAT
AATATAGATCTAATTTGAATATTATTTGATTAGAGTCTATTAATGTTGTAAATGTAAATA
TTAAGAACTTTAACTTTGAACTTTGTAGGATATTTCCGTTTACGACATGTGATTAAAATG
GATATTACATAAAACTAGAACGTATTTGTATTTCATTCATATTCAATTCAACAATAAATA
AAAATTCCATTTAGATCACTCAAATTTCAATATTTCGTTGCAAAGATTCAGTTCTTCGGT
CGAACGAATTTTTTTAGATTGATTATACCATATGGATATAAACGAGGATATAATCAAAAA
GAAGAAAAGGGCTAGCAAAAACCTAAGACTAAGATTTGAAAGAGGAGTCAAGCCGGGGTG
TCTATAATAAAATTATAATATAATAGCTAAAGGGCAACTCTTTCTTTTTTTTTTTAAGTC
TTTTGAAAGGTTTCAAAGAATGCTTCTCGAATCCAATTGAATACACGAACAATTGGTTTA
CGGTATAGAAGAAATACATGTATATGTGATACTAGATATTGGATGTTAACGAATTATCTA
GAAACCAACTATAAATATAGTTATCCAAATTTGTCCTGCTACTGTCAATTTCGATAGGGA
TTCAAAAAAACGAAGCCCTTCTATATTCATCTGTAATTATGAATTGAATCTTGATGAATG
ACTAACGAAATTGAATCAAGAAAACTCTAAAAGAAAAGAATGGTTCAAAAATTTTATTTT
TATTTTAAGGGAAGATAAGAACAAAAGTTGTATGGATTTACAAAAACTATGGGAATAGAA
AAATAGAGAAATATCGAAGTAGTTCCAACAGTTCAATAAATATTCTTTCTTTATTTTTTT
CTTCATTTTTTTCCTCAATTATTTCGACTGAATAAATCTTTTTTATTAATTGAAAAATTC
AAGTCAAAATTGGTTGCTTGTATCATTAACCATTTCCCCTTTTTTGGATGAGAGGAACTT
ATCATGAATCCACTGATTGCTGCTGCTTCCGTTGTTGCTGCTGGGTTGGCTGTAGGGCTT
GCTTCTATTGGACCTGGGGTTGGCCAAGGCACTGCTGCAGGGCAAGCAGTAGAAGGGATT
GCGCGACAACCAGAGGCAGAGGGAAAAATACGGGGTACTTTATTGCTTAGTCTAGCGTTT
ATGGAAGCGTTAACAATTTATGGGCTGGTTGTAGCATTAGCACTTTTATTTGCGAATCCC
TTTGTTTAACTCTAAAAAAATAGAAAAATACAAATACATATCTCTTTTTACGTGTACTTG
ATTTGCTGCTCTTGCTTTTTAGAATTATATTATTTTGATTTCACCTCAAAAATTCTTTTT
TCTTTTGTCCAAGAACGCAGCGCAGGGGAAGGACTCTTTTAAGGTAAAGTTGAGAAATTA
ACATACTGCTTGCCTTATTCCTTCCCTTTTTAGCACAATGCCACCCTTTTTATTATTATA
TTATTAGGAAATCCTTTTAGAAAGTGTTTATTTATTAAAAGAAAACAACTAGAGATTTTG
CAATTGAAAAAAAAACTAGCTAAAAAATATGATTTTTATGGGAAATTTTGTAATCCAATT
GATCGACCACTAACACTAATATATAAATATTATTAATAAAATTCTAAATAAAACAAATTC
GGAATCATAGAAAGAAAATTAGTCTATCCATAATAGAAGAGGAGATGAGATCATATGAAA
AATGTAACCGATTCTTTCCTTTGTTTGAGTTACTGGCCATCCGCCGGAAGTTTCGGGTTT
AATACCGATATTTTAGCAACAAATCCAATAAATCTAAGTGTAGTGCTCGGTGTATTGGTT
TTTTTTGGAAAGGGAGTGTGTGCGAGTTGTTTATTTCAAGAATAGGTTGGATCGAACCAA
CTGCACTTTTTTCTTTATATATATAAATAGGAAAAAGTGCATGATCCCACGAATTACTTC
TGAAAAAAATTCTAGTTTTAATAAATTAAGAAAAAAATTTTAAGAACCATAGCATTTCGT
GATTCATTGTTAAATCCACTTTGATTCTCTATGAACTAACAATTTTGGACCATTACCATG
GTTAAAGCAAAGCTAGGCATAGGCAGTTTTAAATCTAGACGCAGTATAGTATTCTTTCTA
CCACCATGTTAATATAAAAAAATGGTTTGAAAAAAAAAAGATAGTTGGAATCTTTTTCGA
TTTAAAACACTCATGTCGATAAAATAGCTTGAATTACCTTTACGGCGAAAAATTCGAAAA
AATGGGCAAAAAGTGAATCTTTTTCTCACCCCCCCCTCTTTTTTTTATACAATTTATACA
ATGCGAAATCGATGACCTACGTATAAAATAATAAGAATTCTTGGGATTTGAAGAAAAAAA
ACAACTTTGCTGACAAATATTTGTTTGATCGGAAGAGTCCTCCAAAAATTCCGGTCTTGT
GTTAGTTATCAATTTCAATATCTTTCAAATAAATATTTGAATACAAATAAAAATAAGAGA
GGATAGGCTCATTAAAAAAGATAGGAAGAATTGTCCTATAAGTAATTGAGTGTGAGAGCC
AAATGAATTGAAAGATTCATGTTTGGTTTGGGAAGAGATCATAGACGTTTTCAAATGAAT
GGAAAGAGAATCTACTTTCATTAAGTGATTTATTAGATAATCGAAAACAGAGAATCTTGA
AGACTATTCGAAATTCAGAAGAACTGCGGGAAGGAGCTCTTGAACAGCTAGAAAAAGCCC
GGGCCCGTTTAAGGAAAGTTGAAACGGAAGCAGATCAGTTTCGAGTGAATGGTTATTCTG
AAATAGAACGAGAAAAATTGAATTTAATTAAGTCAATTTATACGACTTTGGAACAATTAG
AAAATTACAAAAATGAAACTATTCGTTTTGAACAACAAAGAACGATTAATCAAGTCCGAC
AACGGGTTTTCCAACAAGCCTTACAAGGAGCTCTGGGAACGCTGAATAGTTGCTTGAACA
ACGAGTTACATTTACGTACCATCAGTGCTAATATTGGCATGTTTGGGGAAATGAAAGATA
TAAAATAACGCATTAGTCCTTCTTCTTTAGTAAATTTAGAGTACAGGCATCATTTTTCTC
TTCTAGAATTAAATTAAGAAATACTCATGGTAACCATTCGTGCAGATGAAATTAGTAAAA
TTATCCGCGAACGTATTGAACAATATAATACCGAGGTAAAGATTGTAAATACTGGTACTG
TACTTCAAGTAGGTGACGGTATTGCTCGTATTTATGGTCTTGATGAAGTAATGGCGGGGG
AGTTAGTGGAATTTGAGGAGGGTACCATAGGGATTGCTTTAAATTTGGAATCAAATAATG
TTGGTGTTGTATTAATGGGTGATGGTTTGATGATACAAGAGGGAAGCTCGGTAAAAGCAA
CAGGAAGAATTGCTCAGATACCAGTAAGTGAGGCTTATTTGGGTCGTGTTATAAATGCCT
TGGCTAAACCAATTGACGGTCGAGGAGAAATTTCATCTTCCGAATCTCGATTAATCGAAT
CTCCAGCTCCCGGCATTATTTCGAGACGTTCCGTATATGAGCCTCTTCAAACAGGACTTA
TTGCTATTGATTCAATGATCCCTATAGGGCGTGGTCAGCGAGAATTAATTATTGGGGACA
GACAAACAGGTAAGACAGCAGTAGCTACAGATACGATTCTCAATCAACAAGGACAAAATG
TAATATGTGTTTATGTAGCTATTGGTCAAAAAGCATCCTCTGTGGCTCAAGTGGTGACCA
CTTTACAAGAAAGGGGAGCAATGGAATACACTATTATAGTAGCTGAAACTGCGGATTCTC
CAGCTACATTACAATATCTCGCTCCGTATACGGGAGCAGCTCTGGCTGAATTTTTTATGT
ACCGCGAACGCCACACTTTAATTATTTATGACGATCCCTCCAAACAAGCCCAGGCTTATC
GCCAAATGTCTCTTCTATTAAGACGACCGCCAGGTCGCGAAGCTTATCCGGGAGATGTTT
TTTATTTGCATTCACGTCTTTTGGAAAGAGCCGCTAAATCAAGTTCTCAGTTAGGTGAAG
GAAGTATGACTGCTTTGCCAATAGTTGAGACCCAATCGGGAGATGTTTCGGCTTATATTC
CTACAAATGTGATTTCTATTACAGATGGCCAAATATTCTTATCCGCCGATCTATTCAATG
CTGGAATCAGACCTGCGATTAATGTGGGTATTTCGGTTTCCAGAGTTGGATCTGCGGCTC
AAATTAAAGCCATGAAACAAGTAGCTGGTAAATTAAAATTGGAATTGGCGCAATTTTCGG
AATTAGAAGCTTTTGCACAATTTGCTTCTGATCTCGATAAAGCTACTCAAAATCAATTGG
CAAGAGGTCAACGATTACGCGAATTACTTAAACAATCCCAATCAGCTCCTCTCACTGTGG
AAGAACAGATAATAACTATTTATACCGGAACAAATGGTTATCTTGATTCATTAGAAATTG
GACAGGTAAGGAAATTTCTCGTTGAATTACGTGCTTACTTAAAAACGAATAAACCTCAAT
TCCAAGAAATAATATCTTCTACGAAGACATTCACTGGGGAAGCAGAAGCCCTTTTAAAGG
AGGCTATTCAGGAACAAATGGAAATCTTTTTACTCCAGGAACAAGTAGAAAAAAATTGAT
TAAAAATTGAATTCCTTTCTAATTCAACTTTAAAATTAAAATTTAGATTATTATTCTGAT
TCTTTCATGTTTAATATCTTTTCTTTGAATAAATAATAAAATAAATTAATTATATTAGAT
ATTCTATATTTATATTAATTCTCAAAGGATAAGTGGTTCTTGTTCAATTCAAATCATTCA
AAATCTTTTTTTTTATCTTTTATTTTTAGTTTTTAGAAATATAGAAATTCTATTTAGAGT
TATATTTTTATATTTATAATATAAAAATATTAAATACATAATGCAAATTATTTGCGTCCA
ATAGGATTTGAACCTATACCAAAGGTTTAGAAGACCTCTGTCCTATCCATTAGACAATGG
ACGCTTTTCTTTTTTTCTTCTAACTTTTCACTAAATTCAATTTAGTGAAAAGTTAGAAGA
AAAAATGGAATAATATCTACAAATACTAATATATAATATATAGATATATATACTATATAT
ATAAATATATATAATATAATGAATATTATATTCAATAATCTTGAATTCAAATTGGAAAAT
TGAATATTGTATTAATTGATAAAATTGAATAAAATAACTAAAAACAAAATACAGAAATGA
TAAAAAATTTACTAAAAAAATGTATTTATTTTATTCCACATTTTATTCTAATCTAAAAAA
AAGAGAAAGATTCTAATCTAATATCTAATATAGAAATAAGATAAAAGCGGGTAGCGGGAA
TCGAACCCGCATCGTTAGCTTGGAAGGCTAGGGGTTATAGTCGACGTTTATTTATCTTTT
TTTTTTTTAACGTCTCTAATTCAAAACCGAACGTGAAACTTTTGTTTCATTCGGCTCCTT
TACGGAAGGGATTCAGAAAAGAAGAAATATGGAACACGGGAAAAAGATTCCGCTAACCCA
TAACATCTATGTCAGCCTTTCTGTATGAATACATTGAAAACGCCTTGCTTTTTAGATGAT
CCCTATAGAAAAGGAGTATTTTTACAAATATACGTTTGTTTTTTCTAGTTACTTCGTTCT
CTATTTCTATTTGAAAGAATCTTTAGGAAAAGAATCAAATTTCCATCGAGCTAAAAAAAG
GATATCGATGTCTCTAGTAAACTAGAGTAATCGTTTAATAGCTATTGTGCCTCAACCTCT
CTTAGACTACAAAAAAGCAAAAAAGAAGAAGATTTAGTTACGATTAGAAAAAAAAAACTT
TCTATAGTTTTTCCCATGGATCCTTTATCCAATACTCAAAAAAAATTGGACTTTTGATCC
AATTTTAAAAACTTATGTTTCATAATGTTAGAATTCAATTTGTCAATTGAGAATTGATTC
TTCTTAGATACAAATTACGATAATTTAGATTATTCCTTGAATTTTTCATTGAGAGGAATA
AAGGATTCAAAATCCCTTTAAGTAAGAAATAAAGTTCTTGATCGAGATATGAATCAAAGG
AGGGCGGGATCCCTTAACTTTTAAGGGGTCCGTAGAACGAATCGCACTTTTACCACTAAA
CTATACCCGCTGCTGCTACAATGCTATTATTACACATAATTGGACCTTTTGTCGAACCGG
AGACTGGGTCTATATATATAGAAACATACGTTTCTACAAATTAGAGCGTTCTCGTGTGTC
GTAAGGGGACCAACCCCCCTAATCAATTAAAAAGGGGGGCAAATCTCATTTTTTTTTAAT
TCAGATAAATCAGAGTTATCTGGGATTCCTGGAAACAGTCCCAGAGCCCGGCTAGACCCT
GGCTGGGCTCTGGCTGTAGCAAAAAAAAAAAATAAATAAACCACAAAAAATGGAATGAGA
ATAAAAAAAGAGATATAATAAATAAAAGAAATATTATTCTAATATAAACATTAATAGAAA
TCTAAACATAGAATGAAATTATCAAATAATTTAGATAATGAATATAAAGAATATGAAAAA
TCTAATAAAATAATAATGATATACTATAGAAATAATAATGATATACTATAGAAAAGTATA
TGTATCTTATCTGGAAGGTTCTATATCTATAATGTTCGTTATAATACTGAATAGAAATCC
AATCCATTATAAATAGAAAAAGAATATATAAGATCTAAACAAAAAAGTCTTTTTTCAACC
CCTACTTTGTTTGGTTATGCAATCTAACATAAACAATATATATAGATATCGCAATTGGGG
AGAGATGGCTGAGTGGACTAAAGCGTCGGATTGCTAATCCGTTGTACGAATTTTTGTACC
GAGGGTTCGAATCCCTCTCTTTCCGTTTCCGCCCGTGAGTTAGTATTTTTTTCTTTTGAA
TTTTCTATGTTTGATTTTGATAGTTACCAGTTAAAGATGTAAAATAGATAAAATCCTAAA
AGTTTTTAAAAATCTAGCACAAACAAGGAAAACATAGAAAACTAAAAATATTTTTTTTAT
TCTTCACGTCCTGGATTACGTCCCGGATCATTAGATAGGAATCCGAAGATGAAAAGAGAA
ACAAAGAATATCACTACCGTGTAAACAAATAGTTTTAGAGTAAGCATTCAAAAATCTCCA
AGATAATTAAAAAAAAAACGACAGAAACAGAGAAAGGGGGATTCTCTTATATAACACAAC
ACATTATGTTTCTTTTGATACAAAATTTCTAAGAAATTAAGTGATTTTAAGTGATTTCAA
AGAAATAGAAAAATTCCGAAATTTCTTTGTATTTGTATGTAGTAAAAGCGCTTTCTTTTT
ATTTTTTTTTATTATGATTAACGATATACTATTATCAACATTTGTATCACAATCTTTTTT
TCATATCCACAACTCGGATACTGATGGTACACTCAAATCTAATACAAATCGAATAATAAA
AGGATTTGTCAGTGGAAAAAACGTAAGAATGAGGAAACAATGAGATGGTCCTGATTTTTC
TTGTCTATCAAAAAATCTCACTATTTGAATCGAGGATTCACACAGTAAGACTTATCTGAT
CTTTTAAATTTTTGAAATGTTCTAATTTTTAGTTGCGAATAAATTCCGAATTTTTTTAGG
ATATTTATTCCAATTGACTATTTCATCGAAAACTTACAGCAGCTTGCCAAACAAAAGCTA
AAAGAAAAAAGAGTAAGGGTATTACTGGCATAATATCTACAATTGGATTCAAAAAAGCAT
AGGCTTCGGGTAATTTTGCCAACAGAAAACTACTTGAATAAAGAGCGGAGTTAATATGAA
TACAGACCAAACTAAAGATATTAAGCATAACAAACATTTTGTTCTTTAAAATTTGTACAA
TCTTTATTTATTGTCAAAATCTTTATTGTATATTTTTGTACATATAAAATATATATATTC
TAATATATTAATAAAATATAATATTAGAATTATTAAAATAGAAAATATTGCTTTTTATGA
ATATATATAATATTTTATATATTAAATTATGAATATATTTAATAAAATTAAATGAAATAA
ATATATATTATAGATAATATATATAATAATAATTAAAATTAGGAAAAATAAAAAAAATCA
AATACAACTTCCAAAATCCTTATTTTATTTGAACTTATCTAGTTCAAAATCCTTCCAGTC
TGAAAAAAAAAAAGAGGAAATGAGACTTTCATACAATATCTTAATTGAATTCTATGTAAT
GATCAATAATTTCAGTTTTATTCTATTCTATATCTATATGGATATTAAACTCCCAGCAAC
AATCACTTTTTTGAGATGGAATTGACGAACAACTAATACCATTAATAGTGTTTATGAATG
TCGAATAAAAAAAATGGGGCGTCGCCAAGCGGTAAGGCATCGGGTTTTGGTCCCGCCATT
CGGAGGTTCGAATCCTTCCGTCCCAGAGCATATCCATTCATGATGTATATCCTATTTGAA
TAAAAATTGTATCTCGGGATAAAAATGACCCTTTTTTAATCATTCGTCTATAATCTAAAT
AGAGTCGCTTTTGAATCCACATCAATCGTCAAACTCTATTTTTTTTCGAATCATTTACAG
ATAGATAATATTAATATATATAATAATATTATATATTAATAATATAAGAAAAAAATTCAA
TTCAAAATTGATAAAATTCATTTTTTTTTTAAAAAAACAAACTATCGAATCGAATATGAA
TCTTATTCATACAATATCGAAGGAATTTGCGGTTTTTTACTTCCCTTTTAGATTTGGAAA
TTGTCCATTTTCAAAAAACCAAGAAGTAAAAAGGATGGGTTATTATGTATCGATTGAATC
AAAAACTATTCACAATTCCATAATTGAATCAATTCAATTACATACTGGATCCAAATAAAA
CTTGGTTCGAAACGATAAAAGCAACGTGCGGCTTGAAAGACATAATTAGATTAGCTGTGG
ATTCTTCTATCCACTATTTTTTCTAGTATATGGAAATGGGAGTGCTCTTGGCTCGACATC
GTTTGTTTTGTTCCACTGGAACTGGGTGTTTGGGGAACAGGAGAGGGGTTGATGATCTAA
ATAATACACGATGGAGTTCGAGTTGATTTTTGTTTTCTCAGGGGCAAGTATGGAAGGGTA
GCGAAAATTAATAAAATAAATTAGAACAACTTATTAAGTATCTTTTTTATAGAGAAAGCG
AAAAGATAAAATTTGAGCAAGGTAAACAATAGTAAATTTTGTTGGAATTGATAAAAAAAA
CTATTGCAAGCAAAAGTGTATTCCGGGATACAATCCTGAATTTGTATAATTCAAAGAAAA
AAAAAAAGAAATGGTTGGTATGTTGCTGTTTTTTTTGAAACGATTTAAGATCCCTTAAGT
AATGTCTAAACCTAATGATTCAAGGAAAAGCTAAAAGATCCTGGACCAAGTAAATACCAA
TTCAAAATTGTCGCAATAATTCTATTACCCCAATAATTCTATTACTTCTATTAAATACAA
TGAAGAGAAAAGGATTAGATTAGAAGAAAAAAGAGGGGGCAATAAAAGAGGGGTACTAGA
ATTGATGAAAAGGAATTCCAGCACATATAGTGACATACATAGTGAAATAATACTATGTGT
TCTCACCAAAAAGAATGATTTTTTTTTATATCCACTCGCTCCTTATTAACTTATTACTAG
TTACCAATCCTAGTGATTGGATTTATATATATTAGTAAAAAAATGTGATAGAATATTTTG
AATATTCTATATTTATGTTTAATGATTTTTCTTCGAATGACTATTCATCTATTGTATTTT
AATGGTAATAGAGGAAAAACTCTATGGAAAAAGGGTGGTTCAATTCTATGCTGTTTTATA
GGCAGTTAGAATACAGGTGTGGGCTAAGTAACTCAATGGATAGTTTTGGTCCTGTTGAAA
ATACCAGTGCAAGTGAAGACCCAATTTTGATTGATATGGAAAAAGACTTTCCTAGCTGGA
ATGATAGTGACAATTCTAGTTACAGTAATGTTGATTATTTAGTCGGTGTCAGGAACATTA
GAAATTTCCTATCTGATAAAATTCTTTTAGTTAGGGATAACAATAGCCAAAGGAACCGTT
ATTCCATATATTTTGATATTGAAAATCAATTTTTGGAGATTTCTAATGATCCTTCTTTTC
TAAGTGAACCAGAAAGTCTTTTTGATAGTTATAATAAGAATTCTAGCTATCTGAATAATG
TCTCTAAGAGACATGAGAATCATTACATGTATGATACTAAATCGAGTTGGAAAAATGGCA
TTCATAATTGCATTGAAAGTTATCTTCGTTCTCAAATCTGTATTGTTAGTCACATTTTAG
GTGAAAGTGATAAATACAATGACAGTTACTTTTATACTTCTATTTGTGGTAAGGGCGGAA
ATAGTAGTGAAAGCGAGGGTTCTTCCATAAAAACAACTATCACGAATGAGAATTTAACTA
AAAGAGAGGATTCTAAAGATCTCGATGAAACTCAAAAATACAAGCATTTATGGATTGAAT
GCGAAAATTGTTATGGATTAAATTATAGGAAATTTTTTAAATCAAAAATGAATATTTGTG
AACACTGTGGATATCATTTGAAAATGAGCAGTTCAGATAGAATCGAACTTTCGATTGATC
CAGGTACTTGGAATCCTATGGATGAAGACATGGTCTCTATGGATCCCATTGAATTTCATT
CGGAAGAGGAATCCGAATCCTATAAGAATCGTATGGACTCTTATCAAAGAAAGACAGGAT
TAACTGAGGCTGTTCAAACAGGCACAGGTCAACTAAACGGGATTCCTGTAGCAATTGGGA
TCATGGATTTTCAGTTTATGGGGGGTAGTATGGGATCTGTAGTAGGCGAGAAAATAACCC
GTTTGGTCGAACATGCTGGCAATCAACTTTTACCTCTTATTCTAGTATGTGCGTCCGGAG
GAGCACGTATGCAAGAAGGAAGTCTGAGCTTGATGCAAATGGCTAAAATATCTTCTGCTT
TATATGAGTATCAAAAAAATAAAAGGTTATTCTATGTATCCATCCTTACATCTCCTACTA
CTGGTGGGGTGACCGCCAGTTTCGGCATGTTGGGCGATATCATTATTGCCGAACCCGATG
CTTACATTGCATTTGCGGGTAAAAGAGTAATTGAACAAACGTTGAATACGACAATACCCG
AAGGTTCACAAGTAGCTGAATATTTATTCCAAAAGGGCTTATTTGATTCAATCGTACCGC
GTAATCCTTTAAAAGGGGTTTTAAGTGAGTTATTTCAGCTCCATGCTTTCTTCCCTTTGT
GAAAAATTTAGCAGAACTTAAAAGATTTTTTTTCTTTTTCCAAATAAAAAAATTAAAAAG
TGTATTATCATACCTATGTTCCTTGCGGAAATAGAAGGCGAAATCAATCCATTTTTTTAG
TTCTACGTTTTACATTCATTCTTTCTATTTTTTATTATTTTAATAATATATTATTATATA
TAGAATTAGATTCTATTTTATACTCCTCAATATACTCTTTTCTACTCATCCTATTCCTAT
TAACTGAATATATATATTCAGTTAATAGGAATAGGATGAGTAGAATCCATAAAAAATACT
TATCGAAAAAAGTGATCCATTGAGTCATACTAAGTATATTTGAATTCTATTGATTATAGA
CTATCTTTATAACAATATAAGAAAAAAATGCGATATATAAATTCAATATTCTAAAATTAA
TAATTATATATAGCAGGTACAAATATTAAATCGAGGTACCCATTCTATGATAAACTTACC
TTCCATTTTTGTGCCTTTAGTGGGCCTAGTATTTCCGGCACTTGCAATGGCTTCTTTATT
TCTTTATGTTCAAAAGAACAAGATCTTTTAGATACGGACAATAGGCACAAATCAAGTATA
TTTTTTTAGATCAGGGAGCAACTTGATGAATAATCACTCCTAAAGGTTTACACCATAATA
GTGCTAGTTGATGAGAGTTACTTCGGAAACAAAGAAGAATCAAGTCAAATTCATTTACTT
GGGTTTGGTTTATTTATTCTAACAATTCCAATAAAACAGAACTGGATCTAATATGAGTTG
GCGATCAGAACGTATATGGGTAGAACTTATAGCGGGGTCTCGAAAAACTAGCAATTTCTG
CTGGGCCTTTATCCTTTTTTTAGGTTCATTGGGGTTCTTATTGGTTGGAATTTCCAGTTA
TCTTGGTAGGAATTTGTTATCTTTATTTCCGTCTCAGCAAATTCTTTTTTTTCCACAAGG
AATCGTGATGTCTTTCTATGGAATCGCGGGTCTCTTTATTAGTTCATATTTGTGGTGTAC
AATTTGGTGGAATGTGGGTAGTGGTTATGATCGATTCGATAAAAAAGCGGGAATAGTGTG
TATTTTTCGTTGGGGATTTCCTGGAAAAAATCGTCGTATTTTTATTCGATTTCTTATGAA
AGATATTCAGTCCATCAGAATAGAAGTTAAAGAGGGTATTTCTACTCGTCGTATCCTTTA
TATGGAAATCATAGGACAGGGGGCCATCCCCCTGACTCGTATTGACGAGAATTTAACTTC
ACGAGAAATTGAACAAAAAGCTGCAGAATTGGCCTATTTCTTGCGTGTACCAATTGAATT
ACTTTGAAAAAAAGAAATGAAACTGAAAAAATGAATGCTTTCTTCGGAAAAAGAGATTTT
GTTTTGATAGAAGGGGCCCTCTTTGGATTCGAAATCCGACTAATATTCATTACGCGAAGT
GTTCCTCCGTGTATTCATTAAAAGGTCTAATTGCTTCGAATCTTAGTAATTGATGTCCTT
TGATGAAAGAAAATAATATTGTATTTTTTCGTCATGCCAAAATTGGCAGTGGATTCTTTC
GATTTTTAGTCTATTTCTTTATTGTTTCTAAATTCAAGAACTAATTCCCGAATTGAAAAT
AAAAAAAACGCGGGAATAGATTATAGATTTTCTATGACTTGTAATAGAACTTATGCTTGA
TAGAAACATTATTATCATCCTATATAGTTGACGGATGAGATAAAGCCGAAGCTGAGTTCG
TTCATTAAATAAAGACGAAAAATGGCAAAAAAGAAAGCATTCATTCCCCTTCGATATCTT
ACACCTATAGTCTTTTTGCCCTGGTGCATCTCTTTCACATTTCAAAAAAGTCTGGAATCT
TGGGTTACTAATTGGTGGAATACTAAGCAACCTGAAATTTTCTTGAATATCATTCAAGAA
AAGATTATTCTAAAAAAATTCATAGAATTCAAGGAACTATTCCTCTTGGATGAAATGCTA
AAGGAATACCCGGAACTACGTTCACAAAATCTTCGTACCAAAATATACAAAGAAACCATC
CAATTGATCACGACGCACAACGAGGATCGTATCCATGCAATTTTGCATTTCTCGACAAAC
ATACTTAGTTTTGTTATTCTAAGTGGTTATTCCAGTCTGGGTAATCAAGAACTTCTTATT
CTTAACTCATGGGTTCGAGAATTCCTATATAACTTAAGTGACACAATAAAAGCTTTTTCC
ATTCTTTTATTAACAGATTTATGTATAGGATTCCATTCGACCCATGGGTGGGAACTAATG
ATTGGTTCTCTCTATAAAGATTTTGGATTTGCTCAGAATGATCAAATTATATCTGGTCTT
GTTTCCACATTTCCAGTCATTTTAGATACTATTATAAAATATTGGATTTTCCGTTATTTA
AATCGCGTATCTCCATCACTTGTCGTGATTTATCATTCAATGAATGACTGAAAAAAAGAT
CCGCGGGTTAGGTCAAATTTGAAAGTTTGTTATTTTTATTTTTTACATTTTACAAAAGCA
AGCTAAACAACATTCCAATCTTTTTCTTTATCGCCACCACCCAAGAGATTCTTCCCATAT
TCCAGGAATAGTTTTTCAGTAAATAGCCGAATCATGGATAGGGAACTAACTATGCCAGTG
ACCTACCAAAATTTATTGTAGAAATTGAATTTTCAGGATCAATGATTGGACCATGCAAAC
TAGAAATGCCATTTCTTGGATAAAGGAAGAGATTACTCGATCCATTTCCGTATCGCTCAT
AATATATATATTAATTCGAGCACCTATTTCAGATGCATATCCCATTTTTGCACAACAGGG
ATATGAAAATCCGCGAGAAGCGACAGGTCGTATTGTATGTGCCAATTGCCATTTGGCTAA
TAAGCCCGTGGATATTGAAGTTCCACAAACGGTACTTCCCGATACTGTATTTGAAGCGGT
TGTTCGAATTCCTTATGATATGCAAATCAAACAAGTTCTTGCTAATGGTAAAAAGGGGGC
TTTGAATGTCGGGGCTGTTCTTATTTTACCGGAGGGCTTTGAATTGGCCCCCCCCGATCG
TATTTCACCCGAGATTAAAGAAAAGCTGGGTAATCTCTCTTTTCAAAGCTATCGTCCCAC
AAAAAAAAACATTCTTGTGGTAGGTCCTGTTCCCGGCCAGAAATATAGTGAAATCACCTT
TCCTATCCTTTCCCCCAATCCCGCTACTGAGAGAGATGTTCACTTCTTAAAATATCCAAT
ATATGTAGGCGGGAACAGGGGGAGGGGTCAAATTTATCCCGACGGGAGCAAGAGTAATAA
TACTGTGTATAATGCTACAGCAGCGGGGATAGTAAAAAAAATCATACGAAAAGAAAAGGG
GGGATACGAAATAACTATAGCGGATGCATCGGATGGACGTGAAGTGATTGATATTATACC
TCCAGGACCGGAACTTCTTGTTTCGGAGGGTGAATCTATCAAACTTGATCAACCATTAAC
GAGTAATCCTAATGTGGGTGGATTTGGTCAGGGGGATGCAGAAATAGTACTTCAAGATCC
GTTACGTGTCCAAGGTCTTTTGTTCTTCTTGGCATCGATTATTTTGGCACAAATCTTCTT
GGTTCTTAAAAAGAAACAATTTGAGAAGGTGCAATTGTCCGAGATGAATTTCTAATTTAC
AGGTCCGCGAATTTATGAACATATTAAGCCTAAGCCGGTAAAAGAACTAAATTTTAGTCG
ATAAATTCTGTACTGTAATTCTATTCTGTATAATCAAAAATTTAAGAAAAAGGACCGAAC
CTTTGATTCTTTCGAGTCTTTTTCTACCGTATTTAGAGAATTCCTTGTACTGCAGTACTA
GTCAGTCATAGTATATATAGTGAAGAAGACTATTTTACTTTGCCTTTTTTCAACCCAATA
AATTAGAGCAATATGATTATGTCACTGTTTTCAGATTTCAATGTCCTACAATAGAAAACA
ATTATTAGTTCTTTATTGTTGTAATATAAGAAAAATAGTTGGAGAATATTAAGCACAGTA
GAAATCAAAATAGGGAAAACGAGATTCTAGGATTCTAGGAGAGATTTTATTTTTTATCTT
TTCCTAGAGTCCGATTGTTTTTTGATTGTAGCAAAATATCGAAATAGAAAATCTTTTCTA
TTCTATTTATATAGAATAATACTTGTTGATTCCCTTCTTTGAGCGGAACCTTTATGAGAT
AAGATAAAATATCATCTTAATGAATACAGTATACCACATTATGTAGTGGACAAACAAAAG
AAGGGGGGGTTGACCCAACAATAAGATTTCGAATAGAAAAAGGGAATAAAGATAGAATAG
AATTAAGAATATATTACAATAGAATTAAACAGAATTCATATTATTTCCATTGCGATATCC
CGAAAAAGTAAATCAAATGATTCCCCTTTTATTCTTTTTTTACTTTTCTTTCAACTTAAA
TTGAAAGAAATTTTCCTCTGGAAAAGACTTTTTTTAATCAAAAAATAAAGTTCATTTTTA
AAAAACATTAAAAAAAATTGAAATGGACTTTTTTGAAACATTGAAAAAAGTTATCTATTG
AGTCATTTATAGAATAAGAAATCTTCTTCTTATTAAGAACTCAACGGGACCCCCTCGAAT
TCATCAACAAAAAGAGTGGATCCCTGTTGAGTTCTTCTTACACGTTCATTTTGCAAACTC
AATTCATCTGATTACTACAGGGATGAACCCAATCCGGAATATGAACCATAAAAGAAAATA
CCAATTAAACCGATCACAGGAATACCAGTTACAGTACCTATTATCCAAAGAGGAATCCTT
CCAGTAGTATCGGCCATTTATCCCACTTTCCTCCACATTTGATCAGGTAGTCATGCTAGT
GACATAAACAGTCATAGATAATTATGAAATTATATCCTTCCGAATGGGATAAGAGAATTC
CGAATACGTATACGTATTTATTCCCTTTCTTCTATTAATTGAAGAAATAATTTGAAAATA
AAACAGCAAGTACAAAAATGAGTAATAACCCCCAGTAGAGACTGGTACGATTCAATTCTA
CATTTTGTTCGTTTGGGTTTGATTGTGTCGTAGCTCTATAATTCGGATTAGGTTTATCGT
TGGATGAACTGCATTGCTGATATTGATCCCAAAAAAGAAACAGTGGGTACTGCTAGTCCG
TGAACAGCCAACCATCGTACTGTAAAAATTGGATAGGTCCTATCTATGGTCATTGGAGCC
TCCTAAAAAGATCTACTAAATTCATCAAGTTGGTCCAAAGGATCAAAACGGCCAGTTATT
AATGGAATTCCTTGTCGGTTCTCCGTAAAATACTCGTTTGGCCGAGGGCTTCCAAAAACA
TCGTAAGCTAAACCCGTGCTGACAAATAACCAACCCGCAATGAATAGGGAGGGTATAGTA
ATGCTATGAATAATCCAGTATCGAATACTGGTAATAATATCAGCAAAAGAACGTTCTCCG
GTGCTTCCAGACATGTTGAGCTCCACATATTCTTGTACAGTCAAAGGGGGATCGATTCCA
TAAAAGATGAGAGCAGTAAGTAGAAATTTACTGAGAATCATCCTTGTTAGATCGTCAATA
TTGTACCCAGGGTGTCTTTCGAGTATACCGAATCAGTATAGCTATCCTTCTTCGGACACA
GCAACGAAATTAAAAGATTCGTGCTGAGATCAAGTACTAGATTCTTTCTAACTTGCTTGT
TGGTTGTATCAATGCAATGTACTCAATACAAAATTCCGCAAAGTTTAAGAGTCTAATGGA
TCTTTATAGTATAAGATGAAGGTTCTCCACATGTTATTAATTAATATATATTCAATATTA
GCTTCGGATTACAAACCGAAGATCAATTAAATTGTGACTCCCATGGACTGACTTGTATTT
GTTTTTGATAATTCATGACATAGATTCTCCTATTTTATTTCTCCAATTCAATTAGATGCC
AAATCCGGAAAGAGTGGTTGTGGAAGATGTTTTCTTGTTGTTACCCCCCTTTTTTTGAAG
AAAGAGTTGAATTGGTTAGTTATCCAGTAACAAGTAAAAAAAATAGCAGTAATCGATACT
TTCTATTTGATGACAGAAAAAAAAGACTCTTTCGTGGTTGATAGAGTTTTCTTTTTAAAT
AAGATATGGAAAGACAAAAAAACTGCGGAACCCGAGTTTGAGGGATGGGATCTCATATCC
TTTTTCTTCTGTTGTAGTATAGTAAAGGAATGGAATCCACGACTAAATCTAATGATAAAA
AAGTGAAAGGGCATTCTAAGGTAACTCGTTTTTTGTTTTAAATAAAAAAAATAGAACAAA
TTACATACAATAAAAAAGAGGGGGGCCCGATTTTTCCGATTTTTTTCCATAGAAATTCAA
GAATTAAGTTAAACAACAAAGTTCTTTTTTATTATTATAAAAAAAATTATTTTATTAATA
TCTTTTTTTAATTCTTTATTTAAAATTATTAAATATTTCGAAATAGAACTGAATAAATAT
TCTATTTTAGAATAGAAAGAAGAAATAGAAATATTCTAGAAACTAGAAATAAAAAAATAA
TTTGAAATTCTTTTTGGATTATTTTACTCAACTTACGAGTTGCTCAAAAAATCTGTTGAT
TTTGAACCACAGGATGGATAGTTGTCATAGGTGATGAATTGATTTCTTACCGATGTCACT
CTATTTTTGTTCGTCTATAATGATTGAGAAATCCACAAATCTCAATTGTATTTCTCAAAT
GGTATTTTTTTCTTCTTCTCCTATTCGATTGTATTTCCTTGGAAACTTAGGGAAGTGCTT
TGTAAACATACGTATAAAAAGAACTTATTTCATTTAGCTTCTTTATGCCCACTATAACTA
GTTATTTCGGTTTTCTACTAGCGGCTTTTAGTATAACCTCAGCTCTTTTTATCAGTCTGA
GTAAGATACGACTTATTTGATTTTCAAATTGGAATTGAATTAGAGATTTTCTAATACTAC
TAGATATTCTTGAGTTCTTTATCATGTTAATTTCCAATTCTTGATCATTGAGATTCGTGG
TCAATACAGATTAATTAATATTTAGTTTAAGTATAAAGGATATATATTACCTCCCCTTTT
CCTTCCCTTTCAAACAAAAAAGAATGATTGAAGTTTTTCTATTTGGAATTGTGTTAGGAC
TAATCCCTATTACTTTGGCTGGATTATTCCTAACTGCATATTTACAATACCGACGTGGTG
ATCAATTGGACCTTTGATTAATTAACATCTCGTTTGTTTAGTGATGTTTATTGACCTCCT
ATTTCTTTTCTTTGTTTTAACCACAATCCCCAGGAGGTCAAATTCAGCCTTTAAACTACT
GTTTAATTATTTCATTGTCATTCTCCAATATAACAAGAATGGAATCACGCTCTGTAGGAT
TTGAACCTACGACATCGGGTTTTGGAGACCCACGTTCTACCGAACTGAACTAAGAGCGCT
TATTATTTATTTTTTTTTAATAACATAATAATATTATATTATTAAAATATTATTAAATTT
TAAGTGACCCCAATACATCTTGCTTGCATATACCATATGCTATATATAAATATTGATATA
TATGTATCTCCAATTTGAATCAGTCTCAATTGATCCCTTGTTACTTCTCCTACGATAAGT
ATTAGTTCGAGATAGGGATGACAGGATTTGAACCCGTGACATTTTGTACCCAAAACAAAC
GCGCTACCAAGCTGCGCTACATCCCTTTCAATTGGTTTCCTGTGTCATTGTAAAGAATCT
TTGTCTTGTTTTCCACATTTTCTCCGTTGTATATATATTATATAATATATAATAATATAT
AATATAATTAAGAATATAAAAATTCTTATATTCTAATCAGAAAAATTTTAATATAATAAT
CAAAGAAAGACTTCTTAAGTTAATAAATAATTTAAATAATAATAAATAGGAAATTTCCCT
AACATGGAAATCTATTTCATTTTTATGGAATGTTCGGGCAGAAATAGACCCCTTTTTATT
AGTTATTAGAAAACAAAAAAGCTATCGAATGAATCGTTGTACATTTCAAATTTGAATTAA
GAATTCGGCAGAAAATCCAAGTGGTTATTAACAAAATAACTATTTTTTGATAGTCCTATA
TAAAATTATGTATTAGAAATTGAAATAAAGAAAAAGGGAGGATTAAAAATGCGAGATCTT
AAAACATATCTCTCCGTGGCACCAGTGGTAAGTACTCTATGGTTCGGAGCTTTAGCGGGT
CTATTGATCGAAATCAATCGTTTTTTTCCGGATGCATTGATATTCCCCTTTTTTTAATTA
TAGTTACTGTCGCAGGAAGCGGTGAAGAGGATTCGAAATCGAAAAAAATATCGAAAATTC
CTCCTATTTTTTTTTAGAATTCGAATCGAATAGAATAAGTTAGAAAAGAGAAAGAATAAA
AGAAAAGGTGGATTTGTCCTTCGCGAAACTCGAAATCTGGTACAGGCTTCAATGGAATTG
AATGAATAATTCAATTCCATTCTTAATATTAAGAGAGTAAGACCGGAAATGGAAATAGAA
TAGTTAGGTTGGGGGCAACAATATCATTTAAGATACTTAAATGAAAACCAAAATACTGTA
CTGCGATTCGAAAAATTGTTTGAAATCCTTGTTTTGTTTGTATTACCTCAATTTTCCGGT
AATATATTAATTGAAACGAAATTGGATTTAGAATTATCAACTTTTATTTCTTTGTCATTC
CTTTCTTCGTCGAATACAAAAATAGATAAGTGAATACAAAATCAAAAGAAAAGGAGGTTC
ATGGCCAAGGGTAAAGATATCCGAGTAAGGGTTATTTTGGAATGTACCTGTTGTGCTCAA
AAGAGTGTTAATAAGGAATCGACGGGTATTTCCAGATATATTACTCAAAAGAATCGACAC
AATACGCCCAGTCGATTAGAATTAAGAAAATTCTGTTCTTGTTGTTGCAAACATACGATT
CATGCAGAGATAAAGAAATAGAAAGCAGAGATAAAGAAATAGAAAAAAGGATTGTTTGTG
TGTCACCTTGCCAAACAAAGAATATGAAGAATGATACATATTCTAATATTTATATAGATG
CATTTTCTAATTTATATATAATCTAATTTAGATTATATATAACATAATAGATAAAATAAA
TTTCATTGTATAAGTATACATAAAAAAACCCTTTTGTTAAGAAATAGAATTCTCGGGATA
GGAATAAACAAATCATGGATAAATCTAAGCGACTCTTTCTTAAACCCAAACGATCTTTTC
GTAGGCGTTTGCCCCCGATCCAATCGGGGGATCGAATTGATTATAAAAACATGAGTTTAA
TTAGTCGATTTATTAGTGAACAAGGAAAAATATTATCTAGACGGGTGAATAGATTGACCT
TAAAACAACAACGATTAATTACGATTGCTATAAAACAAGCTCGTATTTTATCTTCGTTAC
CCTTTCTTAATAATGAAAAAAAGATTCTTAATAATGAAAAAAAATTTGAAAAAATTGAGT
CAACCGCTAGAACTACTACTACCGGTTAAAAAAAAATTAGAGTTATTGTTCAAGTGAATT
CAAATTGGAATTGAAACACAAATCAAATGTGGATTGATGTTTTGTTCGAAAACGAAAACT
ATGACAATCAAATTTTGATTGTTGTCTTGTAAGAAAAAAGATAATCTATAACGAAGAATC
AATCTTTTTTTTTATTGAGCCGTGCTTGTTCATTTTGATGACTTTATCATATGAATTCTA
TTTTATCATACAAATCCCTACTCTACTACCTTCCCGGAGTTCATTCTCCGGGGAATTCTT
ATTTTATGTTATGATTTCGTTGGCAATCATAAGAAGGCAATTCCCCTTTAAGATACCCAT
TTGTGCTACTATTTTACGATTAAGAAGCAATTGCCCCTTGTACATATTATACAATAAATT
ACTATACCTATTGTATTGTTTTTTTTTATTCTTACCAATTATTGCATTTATTCGATGGAT
CCACAAACCGCGAAACCCCCTTTTTTTCCTATCTCTATCCCTATTAGCCGAAACCAACGC
TTTGATTTTCTGTTGACTAATAGTTCGAGTAAGTCTTGAATGAGCCCCCCGAAAGCTTGA
TGTAAATAAACGAATTTTTGTCCTACGTTTCCGAGCTATATATCCTCGTTTAATTCTGGT
CATTGAGTAAATGATACTTTGATGAATAACAATTCGATTTTTTTCTTTCAGTTATTCTTT
TTTCCTGCCCAGTCTATTAATAACAAAAATGGATTCTTCCAATGTATAAAGTAAGAATTT
CAATGGCTTTTGCTACTATAACCTTCCTGACCACCATTTTTTGCTTTTTATTTAAAAGCG
TTTAACCTATCCATATGAAAGTGTATTGAATTGAGAAAAAACATAGTAAATAAAATAGAA
ATAGATAAAGAAATGGTGGGTTCCATCGTTTCTATGATTACTTTTTAAACGGCGAGATCC
TCTCTATACACCGGAGCCCCTTCCCGGATTTCATTCATATTATTAACTTGTACAGTTCAC
ACTCTTTGGCTCTACCCATGAAATATCCAGTAAAATAGGTCTTTCACAACGAAATCTAGC
TATAAAGTAACGGTATTTAAGTATGCATATTAGCTGGGTAGCTGACCCTCGTAGTCCGTT
CTTTCAAAAAGCAAAATAAGAGCATAATTTTTCCGCTATTTATTGAAAATAAAGGATTTC
CCCCGCTTAATAGGTAAGCATTTGCTACCAATGGGGAAATTTGTCTCATCTTAAATTGTA
AATTGAGGTGATTGGATTTCTACCAACCAAAAAACCATAAATTTGATACACAATAGAAGA
ATATATATAGATATCATTTTTTTTATTATCCATTTCTAAATTTTATAGATTTTTTTCAGT
TAAGATAGTGAAGGGAAGAGCTCCATTCACTATCTTAACCGATACATCGATACTGGAAAA
TCTTTTTTCCTTTTTTTTTGTCTTAGTCTATGATCTGAACGAGTCGCACATACACCCTAG
TACAGGTTCCTCGGCGCTGAGGACATCCCCGAAGAGCGGGGGATTTTGTGACATTTCGGA
TTGGCTGTCTTGTGTTTCTAATAAGTTGTTTCATAGTTGGCATGGTGAGTCGTATACATA
CTGAGTTGGTTTAGATCAATCTTAACCCGATGTTTAAAAATCAGTTATAAATTAATTAAT
AGAAATTTTTTATATAAATATTATAAGTTATAAGAAATCCGATAAGATAATAAGAAGATT
AGATGAATAAAAAAAAAAATAGAAAATCGTGCATTTGCGCGGAATCATTGCTGCTAATTC
GCAACCGCGACAAGATCAACAATTCCGTGGGCTTGAGCTTCTGCTGCTGACATAAAAGCA
TCCCTTTCCATGTCTTCGGATACAAGCCATACAGGTTTGCCCGTTCTTTGTACATAAACT
CTTGTGATAGTTTCGCGCAGCTTTAGTAGTTCTTCTGCTTCCAGGATAAATTCTCCCGTT
TGTGCTTCATAAAAAGAACTAGCGGGTTGATGGATCATTACCCTAATGATATAACAAAAT
ACTGGTTTCCTCTCTGCCGCACGATAAGGCGAGAGAGAGGAAAAAGATAGAATCGAACAA
CCGTACAGGCATCTTTTGCGGATTGCATACGGCTCTACTATGGAATTGATTTAGACCTTC
CATCAAAGAAATAGAACATATACTAGGTCTATCAGACCCAGATCAGCATCAGTAAATGAT
CCAATAACCATCCTTCCTTTTTTGTTTGAAGTATTTATAAAATACTATGATGGTTCCGTT
GCTTTATTATTTCGTCTGTTCTTCAGCAATCCCAAAGTGTCTTTTTTTTTTTTTTTCAAA
TAGTTAGAATATATATATATATTCTTGCATAACATAAATATTGTTTAAACCTTTCCGGTG
TAAAAACCGAAAACTAAACAGTTTGTGACACTGAAATAGGCTTCCGATAGATCATATGAA
ATGGTAACTACGGGTTTTTTCATACTACTCTTTCGATACAGAATCGAATGGTTTTTGAGA
AAAAATTAATATCGAACTCGAAGTGCCATGCTATTATTACTTAATATTTATTTGGCGAAG
GCATAGTCTTCTTTTTTTTTTAAAGGACTCATTGGCGCCAAGCGTGAGGGAATGCTAGAC
GTTTGGTAATTTCTCCTCCTGCCAAAAGAAAAGATCCCATTGAAGCAGCTAATCCCATGC
ATACTGTCTGTACAGCGGGTCGTACAAATTGCATAGTATCATAAATTGCTATTCCGGGTA
TTACCCATCCGCCCGGAGAATTTATAAACAGATACAAATCTTTGTTCTCGTCCTCCATAC
TAAGGTATATTATAAGGCCAATAAGTTGATTCGATATTTCACTATCAACCTCTTGGCCTA
AAAAAAGTAGTCTTTCTCTATAAAGTCGGTTGATTAGGATAAGATTTTATCCTTTAAGAG
CCGTACATGCATCTTTTGATGCATACGGTTCACAAAAGATCGCAAAAATAAATCAATGTG
TAGATTTCAACCCCTTTTTTATTACTTTATGACTCTTTTCCAGAATGGACTTTTTAGAAT
TTCTAACGAAGGGAAAGGAAAGGTCTTTTTCTTACAATTCTTTTTTTCAATAAAGAGGAC
TTTTGAGCCCTTCTTTTATCCATACATATAGAATGTATTTAACTTTTTGAACTAACTCCT
CATTGATGTATTGTTTTCATCGAGATCGAATCTAAATAAAATTAAATCACAATGTAATTT
TCTTGTTTCTGAATGGGCTTCTTCAATTCTTTTCTTTTAGGTTTCTGTTCTACTCTGAGT
AAAGATCTGCCCGATTCTTATTTGCACATATAGGACAAATACTGCAATACCACATCTTTT
TGCTTTTGCTACGAACCCCCTGATTCTGAATTTCTTTTTTCACATATATGACATGCTAGA
AGTAGTAATCCTTGGTATATTACCCAATTGGGTTTGTCTAAACAGAGCCTGGATGCTTCA
TTTTATTTATTGGTCCAGTCAAGCCAACCATAAATAATTCAAAATTGAGAATACTAATTT
GGATACCCCCTAAAAAACTAAAAGATCGATCTAATTGAACTTCATTACACTTCACGCTCC
AGATTTATGACGATTCAATCAATATTTTTCGGGGTGAAAGAGAGGATACCTCAATCGGTG
GAGAAAACGGGGAAATCCCATATAACCCATATATATCTGACAAGTCGCACTATATGTCAA
CCCAAGATGCATCTTCCTCTCCAGGACTTCGAAAGGGAACTTTTGGAACACCAATAGGCA
TAAAATGGAAAACAAAAATGAAGTAATATATGTAACTTTGATGTGGAAACGTAAAGGTTT
ATTGTCTAAAAATTGATTTTTCTTTATTTTATCATATTGTATTTATAAATGATAAATAAA
AAAAGGGGAGGTTGCTCCTATATGAGTGTTTTTATTCGTGAATGCAAACATATCTTTTTT
TATCATTCAAAGAACCTGTTTGTAATAACTATCCCTTTTTTTTATTCATTTGGTCAACGT
CCTCCCACACCACCATTGCGTATTGTTATTTATCGGATATAGAATAAAATAGATCCACTT
CTTTTTGTTCCTACTGAATAGAATTGTTCCATTTTTCCTAAAAACCTAGAACAAATATAA
ATCCTTTACCAGATATAATTGACTGCAAAGGGGGTTCCATAGTATAAGTATATTTTTTAG
TATCTTTTTTCTAGTGCAATAAAGTTACATAGTGTCTATTTTTTGCTGAAAAAAAAAAGA
GGGGTATTCTCATGGGTTTGCCTTGGTATCGTGTTCATACTGTTGTATTAAATGATCCCG
GCCGCTTACTTTCTGTCCATATAATGCATACGGCTCTGGTTGCTGGTTGGGCCGGTTCGA
TGGCTCTATATGAATTAGCAGTTTTTGATCCCTCTGATCCTGTTCTTGACCCAATGTGGA
GACAGGGTATGTTTGTTATACCCTTCATGACTCGTTTAGGAATAACCAATTCGTGGGGCG
GTTGGAGTATCACAGGAGGTACTACGCCGAATCCGGGTATTTGGAGTTATGAAGGTGTGG
CTGGAGCACATATTGTGTTTTCGGGCTTGTGCTTTTTGGCGGCTATCTGGCATTGGGTCT
ATTGGGATCTAGAAATCTTTTGTGATGAACGTACAGGCAAACCCTCTTTGGATTTGCCAA
AAATCTTTGGAATTCATTTATTTCTTGCAGGGGTGGCTTGTTTTGGTTTTGGCGCATTTC
ATGTAACAGGATTGTATGGTCCTGGGATATGGGTGTCCGATCCTTATGGCCTAACCGGAA
GGGTTCAATCCGTAAATCCCGCATGGGGTGTAGAAGGTTTTGATCCTTTTGTTCCGGGGG
GAATAGCCTCTCATCATATTGCAGCAGGGACATTGGGCATATTGGCGGGCCTTTTCCATC
TTAGTGTACGTCCACCCCAACGTCTATACAAAGGATTGCGTATGGGAAATATTGAAACCG
TCCTTTCCAGTAGTATCGCTGCTGTATTTTTTGCAGCGTTTGTTGTTGCTGGAACTATGT
GGTATGGTTCAGCAACAACTCCGATTGAATTATTTGGCCCCACTCGTTATCAATGGGATC
AGGGATACTTCCAACAAGAAATATATCGACGAGTTAGTGCTGGGCTAGCCGAAAATCAAA
GTTTATCAGAAGCTTGGTCTAAAATTCCCGAAAAATTAGCTTTTTATGATTACATCGGCA
ATAATCCGGCAAAAGGGGGCTTATTTAGAGCGGGCTCAATGGATAATGGAGATGGAATAG
CCGTCGGTTGGTTAGGACATCCTATCTTTAGAGATAAAGAGGGGCGTGAACTTTTTGTAA
GGCGTATGCCTACTTTTTTTGAGACATTTCCAGTTGTTTTGATAGACGGAGACGGAATTG
TTAGAGCCGATGTTCCTTTTCGAAGAGCAGAATCGAAGTATAGTGTTGAACAAGTAGGTG
TAACTGTTGAGTTCTATGGTGGCGAACTCAACGGAGTCAGTTATAGTGATCCCGCTACTG
TGAAAAAATATGCTAGACGTGCTCAATTGGGTGAAATTTTTGAATTAGATCGTGCCACTT
TGAAATCAGATGGTGTTTTTCGTAGCAGTCCAAGGGGTTGGTTTACTTTTGGACATGCTT
CGTTTGCTCTTCTCTTCTTTTTCGGGCACATTTGGCATGGTGCTAGAACTTTGTTCCGAG
ATGTTTTTGCTGGCATCGACCCCGATTTGGATGCTCAAGTAGAATTTGGAGCATTCCAAA
AACTGGGCGATCCGACTACAAGAAGGCAAATAGTCTGATTCGGATAGAACGTTATTTTTT
TTTGTTGTTTCTTTTTGACTATACTTTTGTTTGGGGTGATTTAAATTAAATCATAGGGAA
TTTGATTAATCTTGATTTGAATGATTGTATTTTTTTACTCTAATCTAATAAACAGGTATG
AAAGCTATAATTGTAAACCAGGATGAAATCTATGGAAGCATTGGTTTATACATTCCTCTT
AGTCTCGACTTTAGGAATAATTTTTTTTGCTATCTTTTTTAGAGAACCCCCTAAAGTTCC
AACTAAAAAGACGAAATGATTTTTCATTATCTCGATTGAAGTAATGAGCCCCAATATTGG
TATATTGGGAGCTCATTACTTCAACTAGTCTCCGTGTTCTTCGAATGGATCTCTTAGTTG
TTGAGAGGGTTGCCCAAAAGCAGTATATAAAGCATACCCAGTAAAACTTACAAGTAAACC
AGATATAGAGATAGCAACTAGGGTTGCTGTTTCCATTTTTCTCAAATTTCAAGACCACAA
TGAATCTATAGGATAAAATCCTATATTTACAGTGAAATGGTATACAAAGTCAACAGATCT
CAATGAATAAAAAATAGGATTTATGGCTACACAAACCGTTGAGAGTAGTTCTAGATCTGG
TCCAAGACGAACTACTGTAGGGGCTTTATTGAAACCGTTGAATTCAGAATATGGTAAAGT
AGCTCCGGGGTGGGGAACTACTCCTTTAATGGGTGTTGCAATGGCTTTATTTGCTATATT
TCTATCTATTATTTTAGAAATTTATAATTCGTCCATTTTACTGGACGGAATTTCTATGAA
TTAGATTCATAAGAACCGACTAACTATCTTTTTTATTTATATAGTTTTTTAAATAAAAGG
GGTAAATTTACCCATTTTTGTTTTTTATTTCTAGGCCAGTTCATTTTGAATTTGGTAGTT
TGACCGTGGAATTTCGTTCTTTCTTTATTTCCGGAATATGAGTGTGTGACTTGTTCTAAT
TGATCTTATTGCAAATACAGAACAAAAATAAAGGATCTGTCATCTTGATAGAGATGGTTT
TACCCCGTCAGATATTATTTTCTAGTATCTGGAGCACGGAATATATAAAATAGATTTTAA
AAAGTATTAGAACTATGATTCATACTTAATATTTCGACCTCGCAACCGGACTTTAATAAA
TTTTTATTAGAAGATACGTAAGTTAGAATAAATAAAAAAATTTTGATTCTTTCAAATAAA
ATTGCCACTGTTTGTCTTTTTTTTATCAAAGCAAAAAAATGTCTTTTGATTTCTTTTTTC
ATTCTATCCTATCTATTTCTTGAATAAGTGATAATCCAGCAGTTCTTACTCAGGGAATTT
TTGGACATTAAAGGTTTTTTTGAATCATTGTGGTTCTGGTATGAATCTGAGGTTTTGTTT
AATTGTTCATAGGGTCTTAACAAGAGAATTCTTATCAATACTAATAATAAAGAAGACGGC
ACTAAAAAAGTCGCATTCTACAAAAAAATCAAAGAAAAAATGAAGTAAATAGAATATTCA
AGAGGCCTGTAAAGATCAAGATAAAGACGAGTGCGCCGACTTGAGATTTTGGCATTATAA
CCCTGCACAGATCAATTTAAGGATTTATATATTTTTCTTATCTTCAAATAAGATTTGGAA
TAATAGGATTAAATTAAGAAGTTTAAAACTTTTTATTATTTAAATTTAACATATCCGTTT
CCGTTACAACCAGTATTGGGTTTTTCTGTTTGAGCCGTACGAGATGAAATTCTCATATAC
GGTTCTCAGAGGGGGAGTTCCTTTGGTTTACCTATCTCAATAAAGTCTATGATTGGTTCG
AAGAACGTCTTGAGATTCAGGCGATTGCCGATGATATAACTAGTAAATATGTCCCTCCTC
ATGTCAACATATTCTATTGTTTAGGAGGAATTACACTTACTTGCTTTTTAGTCCAAGTAG
CAACGGGGTTTGCTATGACCTTTTATTATCGTCCGACCGTTACTGAGGCTTTTGCTTCGG
TTCAATATATAATGACTGAGGCTAACTTTGGTTGGTTAATCCGATCTGTTCATCGATGGT
CGGCAAGTATGATGGTTTTAATGATGATCCTGCACGTATTTCGTGTGTATCTTACCGGCG
GTTTTAAAAAACCTCGTGAATTGACGTGGGTTACGGGCGTTGTTTTGGCTGTATTGACCG
CATCTTTTGGTGTAACTGGTTATTCCTTACCTTGGGACCAAATTGGTTATTGGGCAGTCA
AAATTGTAACAGGAGTACCCGAAGCTATTCCCGGAATAGGATCGTCTGTCGTGGAATTAT
TAAGGGGAAGTGCTAGTGTAGGACAATCTACCTTGACTCGTTTTTATAGTTTACATACTT
TTGTATTACCTCTTCTTACTGCTGTATTTATGTTAATGCACTTTCCAATGATACGTAAGC
AAGGCATCTCCGGTCCTTTATAGAGAATATGGATCCTAGATATTTCTAATCAATCATTTT
TTATTTTGGGGAGGAACAAAAGTATTTCATTGCTACAAATATGGATTATTAAAAAAAATA
AGACATGTATTTGGATATTTCCCTGCAACTTAAGACTTAACAAAATTAGCGTCTTATTTT
TTTATTTGACATACACGAATAGTTGATAGTTGAGGGGGATTCTCCGAAGAAAAAACGGAT
TATGGGAGTGTGTGACTTGAACTATTGATTGGATCGCGCAGATGGATGACTTTTTCATAT
CTGCCACATTTTAATTTGCAATAAAATGTGTCTCTTTGTTCCAACCACCGCGCAAGCCCC
CCTACAGAGGATAGGCCGGTTCACTTGAAGAGATTCTTTTCTATGATCAGACTTGATCAT
GTCCTGGATGACCGGGCTTCGTAAGATCCACTAAAACTAAAATAAGTGAAGTGGTCTAAT
ACGGATTCCGTCTTATCGATTTCACTTAACTTAATAGTATTGAAATGCATTCATTTCCTA
TGCATTGACTCGATTTATGATACTATCGGAGTGAAACAAGTAGATCTAAAGAAGAACAGG
GGTTAGATTCCATTAGTAACAAGTAAATCCTTTAATTTAATATGTAAATGTATGTTAAAA
AGTCCCGATATCTTTTTTTGAGGGGGGCAAAAATATCAAGGTCTGAGATGACCCAGAAAG
CACTATAAATTTAAGAAAGCCTACTTGGGTATTGAGCATTTACAAATAAGAAATGAGTTT
TTCACAATAGATAGTTGTGTAACTCCGTAAAACAGAATCGAGTCCATTTTCTTACATATA
AACTTTTCTATAGGTATACTCGGTTCGTTTGATTGATGCTCGAGCCGGATGATGCAAAAT
TATCATGTCCGGTTCTTTCGGAGGATGGATCAATAAGAATTCACCTATCCCAATAACAAA
AAAACCTGACTTGAATGATCCTGTATTAAGAGCGAAATTGGCTAAAGGAATGGGTCATAA
TTATTATGGAGAACCCGCATGGCCAAACGATCTTTTATATATTTTTCCCGTAGTTATTCT
AGGTACTATTGCTTGTAACGTAGGTTTAGCAGTTTTAGAACCATCAATGATTGGGGAACC
CGCGGATCCATTTGCAACTCCTTTGGAAATATTGCCGGAATGGTATTTCTTTCCTGTATT
TCAAATACTTCGTACAGTGCCCAATAAGTTATTGGGCGTTCTTTTAATGGTTTCGGTACC
CGCGGGATTATTAACAGTACCCTTTTTGGAGAATGTTAATAAATTCCAAAACCCATTTCG
TCGTCCAGTATCAACAACCATCTTTTTGATTGGTACTGCAGTAGCCCTTTGGTTGGGTGT
TGGAGCAACATTACCTATTGAGAAATCCCTAACTTTAGGTCTCTTTTAAATTGATTCACT
TGTGAATTAAAATCTCATATATATTGGGTATCTAGGGAGAATTCACTTTGAAAGGACTAC
TCCCTAGATACATCTTTGAACCTACTCTCAGTATGTAGATTTTTTCTAAATTTTTCTAAA
GATAAAGATTCAAACTCCATATTTTCATCTTTTTTTTCTTTCTTTTTTATAAAAAAGAAA
GAAAAAAAAGATGAAAAAAACCTAATGGATTTCCAATTTATGCAAAATGCTTTTCTTTCA
ATTTCGAATTTCTAAAATGTCCAAGATATGTTTTACATCTTCTATCCGAAAATCTTCTAT
TTTCATAAGGTTTTCGTGACTGGTATTAAAAAGGTCCAATAATGTATGTATATTGGACCT
TTTGAGACAATTATAGATCCTGGGAGGCAATTCTAATTGGTCAATAAAAAAAGATTTTAA
TTCTATCTCTTTTTTGTTTTTTCTTAGTTTAGCCAATGTATCATGAAAAGTGAAACCGGG
TAAAGTAACTTTGTGTTGATTTTTTTCTAATTTCAAGTTTTCTGCTCCCGCATGTAAAAA
AGGAATAAATAGGTCAATCAAATTACGGGAGGCTTCATAAAGCGCTTCTTTAGGAGTTAA
ACTCCCATTTGTCCATATTTCGAGAAAGAGTATTTCTTGTTTTTCATTCCCATTCACATA
AGAATGAATACTATGATTTGCGTTTCGAACAGGCATGAATACTGCATCTATAGGATAACT
TCCGTCTTGAAAGTTTTTTAGTCTTTTTATACAATATCCGCGATTCCTCTCGATTTGTAA
TCTAATACACAAATTAATGGGTTCTATTAGGTTAGCTATATGTTGCGTATTATCAACAAT
TTCCACAGAAGGTGGTAAAATGATGTCTTGAGCGGTTACATATCCGGGACCGTTGATACA
AATAGATGCGTCTCGAGTCCCATACAGATTACTTCTCAATACTATTTCTTTCAAATTCAT
TAAAATTTCATGTACTGATTCTTGAATACCTACTATGGTCGAATATTCATGTGGTATTTT
CTCAGATTTTGCACGTGTGATACATGTTCCCTCTATTTCTCCAAGCAAAACTCTTCGCAT
CGCAATGCCTATTGTATCAGCTTGGCCTTTCATAAGTGGAGACAGAATAAAGCGTCCATA
ATAAAGGCGCTTACTGTCTACTCTTGATTCAACACACTTCCACTGTAGTGTTCGAGTAGA
TACTCTAATTTTCTCTCGAACCATAGTAATCAATTCTTTTTTTCAAATCCTTGAATTGTT
TATTTCTCTTGTCTTGAAATTTATTCTATGTTTTCTATTTTTATCTTTTGTTTTACATTA
CACACGTCGTTTTTTAGGGGACCTACACCCATTATGTGGCATAGGGGTTACATCCCGTAT
AAAATTTAAGAGTATGCCACTTCTACGAATAGCTCTTAATGCCGCATCTCTTCCGAGACC
GGGACCCTTTATCATGACTTCTGCTCGTTGCATGCCTTGATTCGCTACTGTTCGAATAAC
ATTTCCTGCTGCGGTTTGGGCGGCAAATGGTGTTCCCCTTCGCGTACCTTTGAATCCACA
AGTACCTGCGGAGGACCACGAAATTACCCGACCCCGTACATCGGTAACAGTGACAATGGT
ATTGTTGAAACTAGCTTGAACATGAATAACGCCCTTTGGTATTTTACGAGCATGTTTACG
TGAACCAATACGTCCATTTTTACGCGAACCAATTTTGGGTATAGGTTTTGCCATATCTTA
TTATCTTTTTATTATTTCATAATTATTATCTCATAACCTAAAAGGAAGTCTGAGATGTAT
GGATATATTCATTTCATGTCAAAAAAACAGATGTTTTACTATATTTCTTTTTTTTAATTA
GAAACTAGAATTAATATTCTCAAAATTGGCATTCTATTTGTGTTAATATACAACTAACAA
AAATAGAATTTCCAATTTTAGATCCCCAAAATCTCTCTATCTAATATCTCTTTTTTATAT
TGTATTCTATTAGAATAGTTCTAATCTATATATATATAATCATTGATATATATTATATAT
ATAAGAAAATTTCGAAATATTCGAAATAGAATTTCTATATTCATTCAATAATTTGAAATT
TTCACATATTCAAAAATATTAATATATAATCAATATTACTATAAAATCATATCATATATA
ATAGAGAATATTATATAATTTCTAAGTTTTCATGTAAAAAAAAGTTTGAATTTCAATATC
TATATCTTTTTTTATTTTTTTTTTATTTGCGCACCCAGTCCTTTATAATTCAAAGCCCTC
TCTTGTGGCTTTTGTGGAAATATTATCCTTATCCTTGTCTTTGTTTATGTCTTGGATTGG
AACAAATTACTAGAATTCTACCTCGTCTACGGATCAATCTACATTTTTCACAAATTTTAC
GAACAGAGGCCCGTATTTTCATATTTATCATTCCTTCAACTTAATCTCGGATCCATTTTA
ATGGAAGAAAATAAGGTTTCCTTCAATTTTTAACTTCTATTCTAATCGTACCCCTCAAAA
CCAATAATATTGAAGTTAAAAAAAAGTCTAATTAAAGAATTTATACTTGCATTTTTTATT
TCTCTGTGGTAGAAATATATATAAAGAGTATGTTGAACCTTTTCAGAAATATAGCCTAGA
CTGATATTTTCATTATTTAAAATTGAAAATAAATGAACCAACCCCGAACATACCCCACAG
GGGAAATTGATTCAGCAATATTGAATTAAACCCTCATGAATCCGTTTCTTTATAACAATT
CCTGTTAAACCCATTTCACGCATTCATTAAGGTATGAGGAGTGATATGAGAGACTTGTGT
TTTGTTTTATCTCTCTTTACTTTTTTAAAAAAATTGATAGAATTTTTTCTATAATTCGGA
TATCAGAAAGATTACCATATATAACATAAAACTTCTCCGCCGATTCGTTCTAATCGAGCC
TCTCGATCTGTCATTATACCTCTCGAAGTAGAAATAATGACAATTCCCATCCCCCCTAAA
ATTCTTGGAATTTGTTGATAATTAGAATAGATTCGTAGACCAGGAGTACTGATCCGTTTT
AAATTCAAACGCGTTTTAGATGATCCTTTTCTATTTCTTCTATATGGTAGAGTTAAAACT
AAAAAAAGATTTCCCCCTTCCCTATGTTTTCTCACGTTTTCAATAAAACCCTCTCGTAAA
AGCATTTTAGCAATGTTTTCAGTAATGTTAGTACATGGTATTAGAACCGTTCCTCTTCCA
TTCATGTCAGCATTTCGTATAGAGGTTATTATGTCGGCGATGGTGTCCTTACCCATAGGA
AAATAAATGTTACCCTTTACTTACTTTTGATATAATCAGCATGCTCCGTGTTCTATATTT
TCTAATATATATTAGAGTAATATAATTTGAAAATATTTTAGTTAAAATTAAAGAAAGATA
TCTAGTATATTTATATATCTTTAATAGAAAGATATCTATATAATATCTTATTTATATATT
TCTTTTTATATTTCTATATTTATTTTTATACTTATTTTTATTCAAAAAGAATAATATATA
TTAAAAAAATAAAAAACGAAATCCAATTTTATTAATAATTAGATATATGTGTAAGACATA
ATTTATTAATTTATCTATTTCATTTTCATTAAATAAAAAAATGTTTTTTCTTATAATACC
TCAGGTGCTAATGAAACTATTTTAGTGAAATTTAACTGTCTCAATTCCCGGGCGATTGCG
CCAAAAATTCGAGTTCCTTTTGGATTTCCCTCTTGATCAATGACAACCGCGGCATTATCA
TCATATTGTATTATCATGCCATTGCTACGTTTAAGTTCTTTACAAGTACGTACAATTACA
GCTCTAATCACTTCTGATCTTTCTAAAGACATATTTGGTACCGCTTCCTTGATTACAGCA
ACAACAATGTCACCAATAGAAGCATATCGTCGATTACCTGCTCCTATGATTCGAATACAC
ATCAATTGGCGGGCTCCGCTGTTATCGGCTACATTCAAATGGGTTTGAGGTTGAATCATA
TCATTCTTATTTTATCTGGTTTTTCAGTCCAAGGCTTGAAGTAAAAAAAAATATTCTCTA
TTCAACAAAAGAAAGGAAAAATTGCCATGTTTTTTCCTCCAAAAGACCTCTTTCCTTTGG
TTTTTATTATTTATTATCTTGAAATAATGAATTGAGTTTGGATAGGCATTTTTGATGCGG
CTATTGAGATAGCCCTTTTGGCTATATTTTCTGCGACTCCGCCCATTTCATAAAGTATTC
TACCGGGTTTAACGACAGCTACCCAATATTCGGGAGATCCCTTTCCCGAACCCATACGCG
TTTCGGTTGGTCTTACTGTAACTGGTTTGTCTGGAAATATCCGTACCCATATTTGTCCAC
CTCGGCGGACATTTCGTGACATTGCCCGCCGACCTGCTTCTATTTGTCTAGATGTGATCC
AAGCGGGTTCAAGTGCCTGAAGAGCATATCTTCCGAAGCAAATATGATTACCCCGATAGG
ATATTCCTTTCATTCTTCCTCTATGTTGCTTACGGAATCTGGTTCTTTTGGGGTTATAGT
TGATGGTTGTTTAGAAATCCCATCGCTATTCCAGAACCGTACATGAGATTTTCACCTCAT
ACGGCTCCTCGCGAATAAAACAATTACAAAAATGGATTTAACCAATACCAATAAAAAAAT
ATACCGTATATACATATGTTTAATGAATAATTGAATCACGAGGTTTTTTTATTTTAATAT
TTCATAGGATTGATTGATCAATTGGAAATTAGTATATCTTGTTTTGATTTTTATATAGAA
CTAGACATTTATTAGAAAATTTGCCCCCCCTATATATAGTTAAATATATAACTAGATAAT
GTTGTTCTATTAGAGCATAAGATTCTAACAAATCCTTATTTTATTTATTTCTGGTGGTAT
TGGATTGGCTCAATTTCGAAATAAAAAAACAAAGATTTCGCGGGCGAATATTTACTCCTT
ATCCATTTTATTTTAGATGTAATCTAGGGTTATCCTGCGACTCTTCAAAAAAATGAATTG
GTTCTTAGTTCGTTCCGCCATCCCTCCCGTCAAATGAATCTTAGGTATTCACGGTTTTCG
TCGTTCCCATCGCTTCTCGATTGATGATTAGGTCTGGAATTCTACAATGGAGCCTCGCAA
ATACAATTCCAAATTATATATATATATTTCTTTTTTCTTGAATCAACCTTCTCAGTTTTT
ATTGACTCGGTGCTCTTGATTTGTTTATTTTGGGAATATATATATCTATATATGGATTTA
GTTAATGTTGATGCTTTATTACACTTCCCCTTTTTATGAGATAACCATAAGACCTTTACA
TATTCGAATTCTATATCATTGATATATCTTTTTTCTTTCTTTCACCCTTCATTTTTATCT
GTATATTCTTATTGCTTTACAACTTATAATCAGATTCGTTTTTATTTTTTTTTATCCAAT
ATCTCAGTTGTTATAATTCTACTACCAAAATATGATATCTTGATTTTATTTCGATTTTTA
GATTAATTCTTTAAATCCAGATAATGCGAAGCGATGAGTTGGTTAGTACTTAGTTATTAA
TGAATTCATCCTATAAGTCATTTATTTTATTGTCGAACTCTAACCACTCTAAAAAATCAA
CGAGTCACACACTAAGCATAGCAATTATATTTATATAAAAAAATTAATTGATATTTTTTA
TTCAATCTTATAAAATTTGGAAAATTATCATTTTTTTGTTTTACCGAAACAAGGAACCTT
AAAGAAAAAGAAAAGGAGAATTGGATTATTCTTTGTTTACAAATATCCAAACTTTGATCC
CTAATACGCCATAAATAGTTCGAACTGTATAGGAACAATAATCAATTTTAGCTCGAATGG
TTTGTAGAGGAACTCTACCCTCTCTGATCCATTCGACACGTGCAATTTCTTTTCCGTCGA
TACGTCCCGCAATTTGTACTTGAATTCCTTTTGTCCCCGCCTGTTGAGTTAATTCAATAG
CTTTTTTCATTGCTTTACGAAACGAAACTCTATTCCTTAATTGCCCGGCTATAAATTCTG
CAAGAATATTAGGATGTCCATAAGGGTTTGCAATTCTTGTAATAGCAATGTTCAGTTTTC
GGTTCACACAATTGAGTTTTTTTTGTAAATTCATCTGTAACTCTTCTATTCTTCCAGGCT
TACCCTCAATTAATAACTTTGGAAATCCCATAGAGATTATGACTTGAATCAAATCAATTC
TTTTTTTAATCTTTATCCCTGCTATTCCCTCGACACCAGAAGATATTCTTATATTTATTT
TTATATAATTCTTGATATAATCTCGTATTTTTTTATCTTCTTGTAGATTCTCTGAATAAT
TGATTGGTTGTGCAAACCAAAGAGAATCATGACTTTGAGTTGTACCAAGTCGGAAACCAA
GCGGATTTATTTTTTGTCCCATAATTCTCCACTACTTTACATAAAATGATATGCCCTAGT
TGTGCACTTTGTTTTTTTATATCCATTAGGCTTTTTATTTAAAAACATAATATAGCATCC
CCTTTTGACTTAATTTGCTTCTGCAGAATAAACGCAAAAACTGGAAAAAGATACTCAATT
CAATAAAACGTAAATTATAGTATCATAACCATTTCTTTATCCACATCCACAAATCTCATT
TATTCCTATTCATGTTTTGTGTTGTGAACAGACATTTCTATTTATATAATTTTCATTTTT
TATATTTCTAATATATAAATATTCTAATTGATCGAATTTGTTTAACCTAAAGATGATTCT
AGTTTCTACTTTATCATAAGTAAGGTTATGCTTTTACTAAAAAAAGAAACATTTCTTATT
TTTCAAATCGATTTTTCTTTTCATTTCTTTAGTATTTATTCAAATTTTTAATATAAAAAA
GAAATTGTTTTATTTTTGAGTAATCTTATTATTATTAGAAGAACATGAAATTTCACCTTA
ACGACGAGACCTATTATCATTTTTCGCATGTCCTCGGAAGTTTAGAGTAGGTGAAAATTC
GCCCAATTTATGGCCTACCATACGATCTGTTATATAAATAGGTAAATGTTCTTTTCCATT
ATGGATAGCAATGGTATGGCCAATCATTGTGGGGATAATGGTAGATGTTCTGGACCAAGT
TATTATTATTTCTTTTTCCGCTTTTGTGTTAAGCTTTTTTATTTTTCTTAATAGATGATT
GGCTACAAAAGGATTTTTTTTTAGTGAACGTGTCATAGTGAATTCCTCCTATTTTTTGTA
AAGACGAAGAAACAAATTCGATTTTCTCTATTCTACTATTTACTACGGCGACGAAGAATC
AAATTATCACTATATTTATTCCTTTTTCTACTTCTTCTTCCAAGTGCAGGATAACCCCAA
GGAGTTGCGGGTTTTTTTCTACCAATTGGGGCCCTCCCTTCACCACCCCCATGGGGATGA
TCTACAGGGTTCATAACTACTCCTCTTACTACAGGACGCTTACCTAGCCAACATTTAGAT
CCGGCTCTACCCAAAGTTTTCTGGTTTACCCCAACATTCCCCACTTGTCCGACTGTTGCT
GAGCAGTTTTTGGATATCAAACGGACCTCCCCAGAAGGTAATTTTAATGTGGCCGATTTC
CCCTCTTTTGCAATCAGTTTCGCTACAGCACCTGCTGCTCTAGCTAATTGTCCACCCTTT
CCGAGTGTGATTTCTATGTTATGTATGGCCGTGCCTAAGGGCATATCGGTTGAAGTGGAT
TCTTCTTTTTTTTTTGATCAATCAAAACCCCTTCCCAAACTGTACAAGCTTCTTCCAAAG
CATACGGCTTTCTGGATGTAGATGATGATATCTATACAGATGGATCTTATATATATCACA
CAATGAAGTACCGCATGAGTGGATATATAGGAATCCAAATCCGCCGAATCACTCATGTTA
TGATCGTCTACATCCTAGGTCTTCCTGTTCCTTCATCTGGCTTATGTTCTTCATGTAGCA
TTCAGACCGAATGACTCTATGAAATTACGTCGCTACTTACGCATAGTTCGGGTAACGTAG
GAGACATCTCTATTTTTCCCCCGGGGAATCCAATCCTTAGAATTACCACTGCTTAGCTTT
CAATTCGCCTTTGACCATCAAATGAAATGTGAATAACCCGCCCCCCCTCTTTGAAACAAG
GGGCGCCTCTGGTTCTGTCGGTGCTTGAAACAATTTTGTCTTCTCCATATTACTATATCT
CTAGAGTCAATAATTTTATATGAGGAACTACTGAACTCAATCACTTGCTGCCGTTACTCT
TCAGTTTTCTGTTGAGGTCTATCCTGTGGAGGTACTCAAATTGGATCAGTGATCGATTTC
TAGGTTTCGCCGTAAACCTAATTGGTTACTTCCAATTACGTAAATCAATAGTTCAAACCG
CACTCAAAGGTAGGGCATTTCCCATTTTAATAGGAACTTCTGTACCAGAAACAATGGTAT
CTCCAATTATAGCCCCTCTGGGGTGTAAAATATATCTTTTCTCACCATCCCCATAGTGTA
TGAGACAGATGTATGCATTTCGATTAGGGTCGTATTCTATGGTTACGATTCTACCATATA
TGTCTTTTTCATTCCGGCGAAAATCGATTTTACGGTATAGACGCTTATGACCTCCCCCTC
TATGCCCTGCGGTAATGATTCCTCTGGCATTACGGCCTTTACCACAACGATGCTGTCCAT
AGATCAAATTATTTCGTGGATTGGATTTGACTTGACTGTCTACGGCTCCATTGCGTGTGC
TCGGGGTAGAAGTTTTGTATAAATGTATCGCCATGCTATTAAGTATTTTGATTTAAGTTC
ATTTCTTTCTAAGAGGTGGAATAGAATAACCCGGTTGAAGCGTAATGATCATACGTCTGT
AATGCATTGTATGTCCCATAATAGGTCGCATTCTTCTACCCTTTACCGGTAGTCGATGAC
TATTCATAGCTATTACCTTGACACCAAAGAAGAGTTCGACCCAATGCTTTATTTCTGTCC
TAGTTGATCCCGATTCGACATTAGAAGTATATTGATTTTTCACCAATAACCGAATACCTT
TGTTTGTATATACTGCATTTTTGATTCCATTCATATTTGATTCCATTCATAAATAGATTT
TCTTCCCTATGAGTTCTAGTCTCAATAAGAATACTAGTTTTTACTGTTCATATGTTATGA
TTTGAATATATCACACCAATTCGTTATGTATGGATGATGAGATTCCATTGATACAGAGCC
AATCGTTCTTTTTTCTCTGACAGATGGTCAGAACTGCATCTGGGTTCGAATCCTACTGAG
AGGTCTACTAGAGATCAGAAATTGCTGAAGAAAGAACAAGATGTTTCTTTTGTTCTTTCC
GGGCGATCGGAAAGTAAAGAAATGGTTAATATATTCAAGATAATTATGTATTTACAAAAT
ACTGTCTCAATTCATCCTATTTCATCAGATCCGGGATGGGATATGGTTCCGAAGGATGAA
CTGGACAGTTCCAATAAGATTTCATTCTTGAACAAAAATCCGATAGACTTATTTGAGGGA
GGGTCCCATTGGCGTGCATCCAGTAGGAATTGAACCTACGAATTCGCCAATTATGAGTTG
GGCGCTTTAACCATTCAGCCATGGATGCTTAGCGGGGATCCTCGTACATGGTGAATAACC
AAATTCCAATTGAAGTGAAATCTTTCGGATAAATCAATGCAATTTAGGAGGATTCGATGA
AAGGACATCAATTCAAATCCTGGATTTTCGAATTGAGAGAGATATTGAGAGAGATCAAGA
ATTCTCGCTATTTCTTAGATTCATGGACCCAATTCAATTCAGCGGGATCTTTCATTCACA
TTTTTTTCCATCAAGAGAGTTTTATAAAACTCTTGGACTCACGAATTTGGAGTATCCTAC
TTTCACGCAATTCACAGGGTTCAACAAGCAATCGATATTTCACGATCAAGGATGTAGTAC
TCTTTGTAGTAGCGGTCCTTATATATCGTATTAACAATCGAAAGATGGTCGAAAGAAAAG
ATCTCTATTTGACAGGGCTTCTTCCTATACCTATGAATTCCATTGGACTCAGAAATGATA
CATTGGAAGACTCAAAAGATTCTGCCAATATCAATAGGTTTATTGTTCCGCTCCTGTATC
TTCCAAAAAGAAAAAAGATCTCTGAGAGCTCTTTCCTGGATCCGAAAGAGAGTACTCGGG
TTCTCCCAATAACTAAAAAGTGGATCATGCCTGAATCTAACTGGGGTTCGCGGTGGTGGA
GGAACTGGATCGGAAAAAAGAGAGATTCTAGTTGTAAGATATCTAATGAAACCGTCGCTG
GAATTGAGATCTCATTCAAAGAGAAAGATATCAAATATCTGGAGTTTCTTTTTGTATATT
ATATGGATGATCCGATCCGCAAGGACCATGATTGGGAATTTTTTGATCGTCTTTCTCCGA
GGAAGAGGCGAAACATAATCAACTTGAATTCGGGACAGCTATTCGAAATCTTAGTGAAAG
ACTGGATTTATTATCTCATGTTTGCTTTTCGTGAAAAAATACCAATTGAAGTGGAGGTTT
TCTTCAAACAACAAGGGGCTGGGTCAACTGCTCAATCAAATGATATTGAGCATGTTTCCC
ATCTCTTCTTGAGAAACAAGCGGGCTATTTCTTTGCAAAATTGTGCTCAATTTCATATGT
GGCAATTCCGCCAAGATCTCTTCGTTAGTTGGGGGAAGAATCCGCACGAATCGGATTTTT
TGAGGAGCATATCGAGAGAGAATTGGATTTGGTTAGACAATGTGTGGTTGGTAAACAAGG
ATCGGTTTTTTAGCAAGGTACGGAATGTATCATCAAATATTCAATATGATTCCACGAGAT
CTAGTTTCATTCAAGTAACGGATTCTAGCCAATTGAAAGGATCTTCTGATCAATCCAGGG
ATTCCATTAGGAATGAGGATTCGGAATATCACACATTGACCAATCAAAGAGAGATTCAAC
AACTAAAAGAAAGATCGATTCTTTGTTCGGATCCTTCCTTTCTTCAAACGGAACGAACAG
AGATAGAATCGGAGCGATTCCCTAAATGCCTCTCTGGATATTCTTCAATGTGCCGACTAT
TCATGGAACGTGAGAAGCAGATGAATAATCATCTGCTTCCGGAAGAAATCGAAGAATTTC
TTGGGAATCCTACAAGAGCCAATCGTTCTTTTTTCTCTGACAGATGGTCAGAACTGCATC
TGGGTTCGAATCCTACTGAGAGGTCTACTAGAGATCAGAAATTGCTGAAGAAAGAACAAG
ATGTTTCTTTTGTTCTTTCCGGGCGATCGGAAAGTAAAGAAATGGTTAATATATTCAAGA
TAATTATGTATTTACAAAATACTGTCTCAATTCATCCTATTTCATCAGATCCGGGATGGG
ATATGGTTCCGAAGGATGAACTGGACAGTTCCAATAAGATTTCATTCTTGAACAAAAATC
CATTTTTTGGTTTATTTCATCTATTCCATGAACGGAACAGGGGGGGATACACGTTACACC
ACGATTTTGAATCAGAAGAGAGATCTCAAGAAATGGCAGATCTATTCACTCTATCAATAA
CCGAGCCGGATCTGGTGTATCATAAGGGATTTGCCTTTTCTATTGATTCCTCCGGATTGG
ATCAAAAACAATTCTTGAGGGGGGTATTCAACTCCAGGGATGAGTCGAAAAATAAATCTT
TATTGTTTCTACCTCCTCTTTTTTATGAAGAGAATGAATCTTTTTATCGAAGGCTCATAA
AAAAATGGGTCCGGACCTCTTGCGGGAATGATTTGGAAGATCCAAAACCAAAAATAGTGG
TATTTGCTAGCAACAACATAATGGAGGCAGTCAATCAATATAGATTGATCCGAAATCTGA
TTCAAATCCAATATAGCACCTATGGGTACATAAGAAATGTATTGAATCGATTCATTAAAA
AGAATCGATTCGATCGCAACTTCGAACATGGAATTCAAAGGTATCAAATAGAAAATGATA
CTATGAATCATAGAACTATAATGAAATACACGATCAACCACCAGTTATCAAATTTGAAAA
AGAGTCAGAAGAAATGGTTCGATCCTCTTATTTTGATTTCTCGAACCGAGAGATCCATGA
ATCGGGATCTTAATGCATGTAGATACAGATGGTCCAATGGGAGCAAGAATTTCCAGGAAC
ATTTAGAACTTCTCAGTTCTGAGCAGAATAGCCGTTTTCAAGTAGTGTTCGATCGATTAC
GTATTAATCAATATTCGATTGATTGGTCTGAGGTTGAGGTTATCGACAAAAAAGATTTGT
CTAAGTTACTTTGTTTCTTTTTGTCCAAGTTACTTCCTTTTTTGTCCAAGTTTCTTCTCT
TTTTGTCTAACTCACTTCCTTTTTTCTTTGTGAGTTTCGGGAGTATCCCCATTCATAGGT
CCGAGATCCACATCTATGAATTGAAAGGTCCGAATGATCCACTCTGTAATCAGTTGTTAG
AATCAATAGGTCTTCAAATCGTTCATTTGAAAAAATTGAAACCCTTCTTATTGGATGGCC
GTGATACTTCCCAAAAATCGAAATTCTTGATCAATGGAAGAACAATATCACCATCTTTTT
TCAATAAGATACCAAAGTGGATGATTGACTCATTCCATACTAGAAAGAATCGCAGGAAAT
CTTTTGATAACACGGATTCCTATGTTTCAATGATATCCCACGATCAAGACAATTGGCTGA
ATCCCGTGAAACCATTTCATAGAAGTTCATTGATATCCTCTTTTTTTAAAGCAAATCGAC
TTCGATTCTTGAATAATCAATATCACTTCTGTTTCTATTGTAACAAAAGATTCCCTTTTT
TTGTGGAAAGGGCCTGTATCAATAATTATTATTTTACGTATGGACAATTCCTCAATATCT
TGTTCATTCGGAACAAAATATTTTCTTTGTGCGGCGGTAAAAAAAAACATGCTTTCTTGG
AGAGAGATACTATTCCACCAATCGAGTCACAGGTATCTAACATATTGATATCTAACCATT
TTCCGCAAAGTGGTGACGAAGGGTATAACTTGTACAAATCTTTCCATTTTCCAATTCGAT
TCGATCCATTCGTTCGTAGAGCTATTTACTCGATCGCAGACATTTCGGGAACACCTCTAA
CAGAGGGACAAATAGTCAATTTTGAAAGAACTTATTGTAAACCTCTTTCAGATATGAATC
TACCTGATTCAGAAGGGAAGAACTTGCATCAGTATCTCAATTTGAATTCAAACGTGGGTT
TGATTCACACTCCATGTTCTGAGAAATATTTACCATCCGAAAAGAGGAAAAAACGGAGTC
CTTGTCTAAAAAGATGCCTTGAGAAAGGGCAGATGTATAGAACCTTTCAACGAGATAGTA
CTCTTTTAACTCTCTCCAAATGGAATCTATTCCAAACATATATACCATGGTTCCTTACTT
CGACAGGGTACAAATATCTAAATTTAATATTTTTAGATACTTTTTCAGACCTATTGCCGA
TACTAAGTAGCAGCCAAAAATTTGTATCCATTTTTCATGATATTATGCATGGATCAGATA
TATCATGGCGAATTCTTCAGATTCCATTGTGGAAGACACAATGGAATCTGATAAGTGAGA
TTTCGAGTAAGTGTTTACATAATCTTCTTCTGTCCGAAGAAATTTTTCATCAAAATAATG
AGTCACCATTGATATCGACACATCTGAGATCGCTAAATGTTCGGGAGTTCCTCTATTCAA
TCCTTTTCCTTCTTCTTGTTGCTGGATATCTCGTTCGTACACATCTTCTCTTTGTTTCTC
GAGCCTACAGAGAGTTACAGACAGAGTTCGAAAAGGTCAAATCTTTGATGATTCCATCAT
ACATGATTGAGTTGCGAAAACTTCTGGATAGGTATCCTACATCTGAACTGAATTCTTTCT
GGTTAAAGAATCTCTTTCTAGTTGCTCTGGAACAATTAGGAGATTTTCTAGAAGAAATAC
GGGGTTTTGCTTCTGGCGGCAACATGCTAGGGGGTGGTGGTCCCGCTTATGGGGTCAAAT
CAATACGTTCTAAGAAGAAATATTGGAATCTCTTCGATCTCATAAGTATCATACCAAATC
CCATCAATCGAATCGCTTTTTCGAGAAATACGAGACATCTAAGTCATACAAGTAAAGCGA
TCTATTCCTTGATAAGAAAAAGAAAAAACGTGAATGGTGATTGGATTGATGATAAAATAG
AATCCTGGTTCTCGAACAGTGATTCGATTGATGATAAAGAAAGAGAATTCTTGGTTCAGT
TCTCTACCTTAACGACAGAAAAAAGGATTGATCAAATTCTATTGAGTCTGACTCATAGTG
ATCCTTTATCAAAGAATAACTCTGGTTATCAAATGATTGAACAACCGGGAGCAATTTACT
TACGATACTTAGTTGACATTCATAAAAAGTATCTAATGAATTATGAGTTCAATACATCCT
GTTTAGCAGAAAGACGGATATTCCTTGCTCATTATCAGACAATCACTTATTCACAAACCC
CCTGTGGGGCTAATAGTTTTCATTTCCCATCTCATGGGAAACCCTTTTCGCTCCGCTTAG
CCCTACCCCCCCCCAGGGGTATTTTAGTGATAGGTTCTATAGGAACTGGACGATCCTATT
TGGTCAAATACCTAGCGACAAACTCCTATGTTCCTTTCATTACAGTATTTCTGAACAAGT
TCCTGGATAACAAGCCTAAGAGTTTTCTTTTTGATGATAGTGACGATATTGATGATAGTG
ACGATATTGATGATAGTGACGATATCGACCGTGACCTTGATACGGAGCTGGAGCTTCTAA
CTATGATGAATGCGCTAACTATGGATATGATGCCGGAAATAGACCGATTTTATATCACCC
TTCAATTCGAATTAGCAAAAGCAATGTCTCCTTGCATAATATGGATTCCAAACATTCATG
ATCTGGATGTGAATGAGTCGAATTACTTATCCCTCGGTCTATTAGTGAACTATCTCTCCA
GGGATTGTGAAAGATGTTCCACTAGAAATATTCTTGTTATTGCTTCGACTCATATTCCCC
AAAAAGTGGATCCCGCTCTAATAGCTCCGAATAAATTAAATACATGCATTAAGATACGAA
GGCTTCTTATTCCACAACAACGAAAGCACTTTTTCACTCTTTCATATACTAGGGGATTTC
ACTTGGAAAAGAGAATGTTCCATACTAATGGACTCGGGTGCATAACCATAACTATGGGTT
CCAATGTACGAGATCTTGTAGCACTTACCAATGAGGCCCTATCGATTAGTATTATACAAA
AGAAATCCATTATAGACACTAATATAATTAGATCTGCTCTTCATAGACAAACTTGGGATT
TGCGATCCCAGGTAAGATCGGTTCAGGATCATGGGATCCTTTTCTATCAGATAGGAAGGG
CTATTTCAAAAAATGTACTTCTAAGTAATTGCTCCATAGATCCTATATCTATCTATATGA
AGAAGAAATCTTGTAACGAGGGGGATTCTTATTTGTACAAATGGTACTTCGAACTTGGAA
CGAGCATGAAGGAATTAACGATACTTCTTTATCTTTTGAGTTGTTCTGCCGGATCGGTCG
CTCAAGACCTTTGGTCTCTACCCGGACCTGATGAAAAAAATGGGATCACTTCTTATGGAC
TCGTTGAGAATGATTCTGATCTAGTTCATGGCCTATTAGAAGTAGAAGGCGCTCTGGTGG
GATCCTCACGGACAGAAAAAGGTTGCAGTCAGTTTGATAATGATCGAGTGACATTGCTTC
TTCGGTCCGAACCAAGGAATCCCTTAAATATGATTCAAAAAGGATCTTGTTTTATCGTTG
ATCAGAGATTTCTCTATGAAAAATATGAATCGGAGTTTGAAGAAGGGGAAGGAGTCCTCG
ACCCGCAACAGATGGAGGAGGATTTATTCAATCACATAGTTTGGGCTCCTAGAATATGGC
GCCCTTGGGGCTTTCTATTTAATTGTATCGAAAGGCCCAATGAATTGGGATTTCCCTATT
GGGCCAGGTCATTTCGGGGCAAGCGGATCATTTATGAGGAAGAGGATGAGCTTCAAGAGA
ATGATTCGGAGTTCTTGCAGGGTGGAACCATGCAGTACCAGACACGAGATAGATCTTCCA
AAGAACAAGGCTTTTTTCAAATAAGCCAATTCATTTGGGACCCTGCGGATCCACTCTTTT
TCCTATTGAAAGATCAGCCTTTTGTCTCTGTCTCTGTGTTTTCACATCGACAATTCTTTG
CAGATGAAGAGATGTCAAAGGGGCTTCTTACTTCCCAAACAGATCTTCCTACATCTATAT
ATAAACGCTGGTTTATCAAGAATACGCAAGAAAAGCATTTCGAATTGTTGATTCATCGCC
AGAGATGGCTTAGAACCAATAGTTCATTATCTAATGGATTTTTCCGTTCTAATACTCTAT
CCGAGAGTTATCAATATTTATCAAATATGTTCCTATCTAACGGAACGCTATTGGATCAAA
TGACAAAGACATTGTTGAGAAAAAGATGGCTTTTCCCGGATGAAATGGTTGTTGCTATCT
GCTCCAATAACGAATCATTGGTTTAACTGAATAACTAAATCAAATAGATAGACCTTTCTT
TCTCTTTGTCTCAGGTCGATAGCTCTTCTCAATTGAAAGATACCCTATATTGATAATACA
CATTCCAGTTGACCGAGCCTAATTCTAATTGTTTTGTTCCGAAGCAAAGATATCCACGGG
GCGGTTTGTCCTATTCAGATATTCACGACCAAGAAGTACTGAATTCTCTTTCTTTTCGGA
TAGCCCTGAAAGGAGAAGGAAGGTTGGAATGCCAACAGGCGTCTATTATGGAATTCACCC
GACCCGAGAGTACCCATTTGGGGAACGTCCGGTGCAAAAGTAATTAAATGGGTAAGTCGC
CAATCCCTAAAACGGACTATGTAATGTACTTTATCGGGTTACGGGTGGGCATTTTACCAG
AGGTTTCTATTGTATCAATCTACCCCTGTGTGATTCCTGTTGAAGCATATCTCGGGGGGG
TGCAGGGCAGACGATTTCAAAACGGACTCCCCATTCATTAGATAGAGAAGATCACCAAGA
TTTCGTGATGCGCTGCCGAACTTATTCCAATTCAATAAGAGATCTCAATATTATGCCTTG
AAGAGGACTCGAACCTCCACGCTCTTTAGCACGAGATTTTGAGTCTCGCGTGTCTACCAT
TTCACCACCAAGGCATCTTGAAAGTGAATCGTATTCCATGAATATGATATCTAGCTAGTG
TTATGTATGGAATATATGACAAAGGTGGAGTGTTAGAGTATTTTTATTGATCGGTCATGT
CATATAGGCCCGAGTCGGACATCCAATTGGTTCGATTTGAATTATCCGTAGGATATCTTA
TATATATTCTATCAAAAAGATGGACAATCAAACCTATTTCTCGATTCAATAGAAGCCCAA
AGAGGTGAATAGGGTCCAAAATAATGATAGATATGTAAAAAGCGGGTCCGATTACGCCTA
TTCCTAATCCTAAATGGAACGGAACGACGCAGGGATCTATTATATGTAAACATAGTATCT
ATTTAGATACGCTCGAATGACCCCTTTCTCATAATGAGAATGTATATAACCCTATTCCGG
TCTGGTCCGGTATGGAATGAACTTAGAATCATGGAATCGACTCGATCATCAGATTCTAGA
TTCTAAGTTCATAACCCTAGCCCATTCCCATTTTGGGCGGAACAGATCTACTAATTCTTT
GATTCCAGTTAGTAAGATAAGAGGGGTCGGATCTTGAACTAAGAAATAGATTCTAGAAGC
TAAAAAAGGGTATCCTGAGCAATTTCAATAATCGGGTTCATTGATATTCCTGGTATAGTA
GATGCTATCACACATACAATCATACTCAATTCGATGGAATTGTTTGATCTTAAAGGGGAC
CCTCTATAATTTCGCACGTGAGGAGTTATTTCTTGGTTTCGTCCAGTCATTAATAACTTG
ATTATTTTTAGATAATAGTAGATAGAAACAACGCTCGTAAGGAGTCCTATTGAAACCAAG
AAATATAGGCCTGCCTGCCATCCACACCAGAATAAATGAAGTTTCCCGAAAAAACCTGCT
AGTGGAGGAAGACCTCCTAAGGATAAGAGACATAGGGCTAAAGAGAGAGCCAAAAAAGGA
TCTTTCGTGTATAATCCTGCATAATCTCGAATGTTATCAGTTCCGGTACGTAGACCAAAT
AATACAATGCAAGCAAAAGTTCCTAGATTCATGGAGATATAGAACAGCATATAAGTTATC
ATGCTTGCATATCCACCATTTGAGTCTCCAACAATTATTCCAATAATAACATATCCGATT
TGACCTATGGACGAATACGCAAGCATACGTTTCATGCTTGTTTGGGTAATAGCAATGAGA
TTCCCCAATATCATGCTAAGAATAGCTAGGATTTCCAGAAGAAGATGCCATTCGTTTGAT
GAGAAATAAAAAGGAATATCGAAAATTCGAGTGGCTGAAGCTGAAGCAGCTACTTTCGGA
GTAACAGAAAGAAAAGCAACGACTGGAGTGGGAGAGTCAGAGTCGAAAAGAGGATTCCTC
ACTTCTTTCTCTCATTCAAAACCGTGCATGAGACTTTCATCTCGCACGGCTCCTAAGTGA
TAAAAGAAAGAAGAACTCATCTTCTTTCTTTTTTGATTACCTTCCTCGCGTATGTATAAG
ACCGAATCCATTCGATTTAGAATTTTCAAAAGGATTACTATACTAATCCTTAACTTTTCG
AGGAATCCTTCATCAGTGGTTGTGAATGACCGATTTTTCTCAATCTTTATGACTTGCTCC
TACGGAACCGAGGTCGAAAAGATTGAGAAATAGAACCATCTGATTTGATTCGTTCTCAAT
AGCCACGAGATGATCATCTTAGGGTGATCCTTTTGTCGACGGATGCTCCTATTATACTCG
TAGTCTCTGAAGGATGAGAACCGACTATGTATGTAGCACCTACATCGAGAATTTAAGTAT
TGTATACGTCATTAGTCCGATCCTTTGTAGGAACTACCCGTAATAACGAACTTGCAAAAT
GAATCTGTTTATCATAAAGGGATTCGTTGTTCCTGACTCTGCTTCACCTTAATTGTTATT
TGAACAAGTAAAGTTATGTCTTGGTCCGAGTGGGAATAGCATTTCTCTTCTGCATGTCCA
TGGAGTTTTGAAAAATCCAAACATCTCAGAAATAGATAGAGAGGTAGGAATTTATCGAAC
GAACCGCACTCCTTCGTATACGTCAGGAGTCCATTGATGAGAAGGGGCTGGGGAAAGCTT
GAACCCAATTCCTACAGTGATGAATATAAGCGCAATTGAGATTCCTGGGGAGTTATACAT
TTGTGTATTGATAAGACCATTCACTATTTCTTGAAGCTCGATCTCTCCCCCGGATGAACC
ATAGAGCCAAGAGAAACCATGAACCAGAATAGAAGAGCTTGCCCCACCCATGAGTAAATA
TTTCGTAGTAGCCTCATTAGACCGTACATCTTTCTTGGTATATCCAGAAAGTAGATAGGA
GCATAGACTGAAACATTCTGGAGCTACAAAGATAGTTATTAAATCGTTAGCGCCGCATAA
AAACATTCCTCCTAGAGTAGCTGTTAATACGAATAACAGAAACTCTGTTAGAGCCATTTC
TGTACATTCGATGTACTCTACGGATAGAGGAATACATAGAGTTGAACATAGTAAAATAAG
AAATTGAAAGATTTCGTTGAAATTGTTCGTTTGGAAATTTCCGGAAAAGCTAATCATAGG
TTCTTCTCCCCATCGGAACAATAGGGCCGTTATGCTCATTACTAAACTTGTTGAAGAGAT
CAAATAGAACCAAGATAGATCTTTTTGATCAGAGGTTGAATCGATCATCAGAAGAAGAAT
TAGGCCAAAAATTAGGATACATTCTGGGAAAATAAGACTTCCATCGAAGAGAAGCAAATG
AAAGGCTTTCATAAAAATTCTCGTAGAATCGAGAATGAAGTTTTCATTCTGTACATGTCA
GATCATGAATTAGTAACTGCATCCAATCTCCAAAAAATCCCAATTGTTTCGAATTTTCTC
TTTTTTTTGGAATGGAATATTTACAGAATCCCCATGAATAGGACCAAACCTTATTCCATG
GTATTTACATAAGATTCCTCTTTCTTATTCTTCTTATTCTTAAGCAAGTCCCCGAGAGGG
CTTAGTTGATCCATGATTTATGTTTCGTCTTTCGTTTCCTTTTCGTTTGTTTCGAGAGAT
ATATTGATCACTTCCGATTCTTTTTCCATTGATTCTTTTCCGATCGAGATGTATGGATCC
ATGGGTCTATGTGTCTATATAGATCCTATTCATGGATTAACGTCATGGATTAACGAAAAT
GTGCAAAAGCTCTATTTGCCTCTGCCATTCTATGAGTCTCTTCCTTTTTGCGTATGGCAT
CGCCACTCCCTTTTGCAGCATCCACTAATTCGGAACTTAATTTGAAAGCCATATTTCGAC
CCGGACGTTTTCGGGATGCCCCTAATAACCAACGAATGGCAAGTGCTTTTCCTTGTGTGG
ATCCTATTTCAATGGGAACTTGATGAGTAGATCCGCCTACACGTCTTGCTTTTACTGCTA
TATCGGGAGTTACTCCACGTATTGCTTGACGTAAAACAGATAGTGGATTTGTTTCTGTCT
TTTGTTGAATCTTTTTCATAGCTCGATAAATAATTTGATAAGCCAATGATTTTTTTCCGT
GTTTCAGAATACGGTTAACCAACATGTTAACTAATCGATTACGATAAATTGGATCGGATT
TTGCGGTTTTTTCTTCTACAGTACCTCGCCGTGACATGAGCGTGAAAGGGATAATCTGTT
TTTTTTTATAACTTCTAAGGGCTAAAATGATTTATTTTGGCTTTTTGGCCCCATATTGTA
GGGTGGATCTCGAAAGATATGAAAGATCTCCCCCCAAGCCGTACATACGACTTTCATCAA
ATACGGCTTTCCACAGAATTCTATATGTATCCATATGTATCTATGAGATCGAGTATGGAA
TTCTGTTTACTCACTTTGAAATTGAGTATCCGTTTCCCCCCTTTTCTTGCTAGGATTGGA
AATCCTGTATTTTACATATCCATACGATTGAGTCCTTGGATTTCCGAAATAGTGTAAAGT
GCTTCGAATCATTGCTATTTGACTCGGACCTATTCTAAAAAAGTCGAGGCATTTCGAATT
TTTTGTTGACACGGACAAAGTCAAGGAAAACCTCTGAAATTATTTCAATATTGGACCTTG
GACATATCATAGTTCCGAATCGAATCTCTTTAGAAAGAAGATCTTTTGTCTCATGGTAGC
CTGCTCCAGTTCCCTTACGAAACTTTCGTTATTGGGTTAGCCATACACTTCACATGTTTC
TAGCGATTCACATGGCATTATCAAATGATACAAGTCTTGGATAAGAATCTACAACGCACT
AGAACGACCTTGTTGACGATCCTTTACTCCGACAGCATCTAGGGTTCCTCGAACAATGTG
ATATCTCACACCGGGTAAATCCTTAACCCTTCCCCCTCTTACTAAGACTACAGAATGTTC
TTGTAAATTATGGCCAATACCGGGTATATAAGCAGTGATTTCAAATCCAGAGGTTAAGCG
TACTCTGGCAACTTTACGTAAGGCAGAGTTTGGTTTTTTGGGGGTGATAGTGGAAAAGTT
GACAGATAAGTCACCCTTACTGCCACTCTACAGAACCGTACATGAGATTTTCACCTCATA
CGGCTCCTCGTTCAATTCTTTCCAAGTCATTGGATCCTTTTCTTCGTTCGAGAATCTCCC
CCCTTCCTTCTTCCACTCCGTCCCGAAGAGTAACTAGGACCAATTCAGTCACGTTTTTAT
GTTCCAATTGATTCCTTTTTTTGATTATTCTCAAAGGAGAAGATTTTTCTTTTTACCAAA
CATATGTGGATCCAATCACGATCTTTTAATAAGAACAAGAAATCTTTCTCGATCAATCCT
TTTGCCCCCATCCCATTCTTCGAGAATCAGAAAGATCCTTTTCAATCAAGTTTGAATTTG
TTCGTTTGGAATCGGGACTCTTCTACTGCATTTTACTTATTTTTTTTATTTTTTTTTCTT
CCATTCCATCATTCCTTAAGTCCCACAGGTTTGATCCTGTAGAATCTGACCCATTTTCTC
ATTGAGCGAAAGGTACGAAATAAATCAGATTGATTTTTCGATCAAAAGTACTGTGTGAAA
TCTTCGGTTTTTTCTTTCCTCTTTCTCTATCCCTATCTCGTAGGTATAGCGTTTGAATCA
ATAGAGAACCTTTTCTTCTGTATCTGTATGAATCGATATTATTACATTCCAATTCCTTCC
CGATACCTCCCAAGGAAAATCCCGAATTGGATCTCAAATTGACGGGTTAGTGTGAGCTTA
TCCATGCGGTTATGCACCCTTCGAATAGGAATCCATTTTTCTGAAAGATCCCGGCTTTCG
TGCTTTGGTGAGTCTTCGAGACCCTTTCGATGACCTACGTTGTGTTGAAGGGATATCTAC
ACGATCCGATCGATTGCGTAAAGCGCGCGGTAGCAACGGAACCGGGGAGAATATACAGAA
AAGACGGTTCTATTTCTATTCTATTAGTATTCTATTAGTATTAGTTTAGTATTAGATTAG
TATTAGTTAGTGTAGTATTAGTTTAGTATTAGATTAGTATTAGTTAGTGATTTCGGCTCA
GTGAGTTCTTTCTTTCGTGATGAACTGTTGGCACCAGTCCTACATTTTGTCTCTGTTCTG
TGGACCGAGGAGAAAGGGAGCTCAGCGGCAAGAGGATTGTAACATGAGAGAAGCAAGGAG
GTCAACCTCTTTCAAATATACAACATGGGTTCTGGCAATGCAATGTGGTTGGACTCTCAT
GTCGATCCGAACGAATTATCCTTTCCACGGAGGTAAATCTTTGCCCGCTAGGCAAGAGGA
TAGCAAGTTACAAATTCTGTCTTTTTCTTGGTAGGGCATGTATTTTACTATAAAATTGAA
GTAGTTAACGGCGGGGTTACCCCTATTGTGGTGACGAATCTTGTATGTGTTCCTAAGAAA
AAGGAATTTGTCCAATTTTCGGGGTCTCGAAAGGGGGCGTGGAAACACATAAGAACTCTT
GAATGGAAATCGAAAAATAGATGTAACTCCAGTTACTCCGGAAATGGTAAGATCTTTGGC
GCAAGAACGCAAGAAGAGGGGTTGATCCGTATCATCTTGACTTGGTTCTTATCTTTTTCT
TTTTTTAAGAAAAGAATACCGAGTCGGGTTCTTCTCCTACCCGTATCGAATAGAACATGC
TGAGCCAAATCTTCTTCATGGAAAACCAGCTTTATTTAGATCGGGAAAATCGTACGGGTT
TTTTGAAATTATGTGCTATTGCTCAAATCCGTAGTCAATCCTATTTCCGATAGGAGCAGT
TGACAGTCGAATCCTATTTTTCCCATTATTTTCGTATCCGTAATAGTGTGAAAAGAAGGC
CCGACTCCAAGTTGTTCAAGAATAGTGGCGTTGAGTTTCTCGACCCTTTGCCTTAGGATT
AGTTAGTTCTATTTCTCGATAGGGGCAAGGGAAGGGGTATAACTCAGCGGTAGAGTGTCA
CCTTGACGTGGTGGAAGTCATCAGTTCGAGCCTGATTATCCCTAAACCCAACCCAATGTG
AGTTTTTCTATTTTGATGCCGTAATCGAATGAGAATTTAGAATAGATAAAAAAGAGGCTC
GTGGGATTGACGAGAGGGGGGGGGGGGCTATATTTCTGGGAGCGAACTCCAGGCGAATAT
GAAGCGCATGGATACAAGTTATGCCGTGGAATGAAAGAGAATTCCGAATCAGCTTTGTCT
ACGAGCAAGGAAGCTATAAGTAATGCAACTAGGAATCTCATGGAGAGTTCGATCCTGGCT
CAGGATGAACGCTGGCGGCATGCCTTACACATGCAAGTCGGACGGGAAGTGGTGTTTCCA
GTGGCGGACGGGTGAGTAACGCGTAAGAACCTGCCCTTGGGAGGGGAACAACAGCTGGAA
ACGGCTGCTAATACCCCGTAGGCTGAGGAGCAAAAGGAGGAATCCGCCCGAGGAGGGGCT
CGCGTCTGATTAGCTAGTTGGTGAGGCAATAGCTTACCAAGGCGATGATCAGTAGCTGGT
CCGAGAGGATGATCAGCCACACTGGGACTGAGACACGGCCCAGACTCCTACGGGAGGCAG
CAGTGGGGAATTTTCCGCAATGGGCGAAAGCCTGACGGAGCAATGCCGCGTGGAGGTAGA
AGGCCTACGGGTCGTGAACTTCTTTTCCCGGAGAAGAAGCAATGACGGTATCCGGGGAAT
AAGCATCGGCTAACTCTGTGCCAGCAGCCGCGGTAAGACAGAGGATGCAAGCGTTATCCG
GAATGATTGGGCGTAAAGCGTCTGTAGGTGGCTTTTTAAGTTCGCCGTCAAATCCCAGGG
CTCAACCCTGGACAGGCGGTGGAAACTACCAAGCTGGAGTACGGTAGGGGCAGAGGGAAT
TTCCGGTGGAGCGGTGAAATGCGTAGAGATCGGAAAGAACACCAACGGCGAAAGCACTCT
GCTGGGCCGACACTGACACTGAGAGACGAAAGCTAGGGGAGCGAATGGGATTAGATACCC
CAGTAGTCCTAGCCGTAAACGATGGATACTAGGCGCTGCGCGTATCGACCCGTGCAATGC
TGTAGCTAACGCGTTAAGTATCCCGCCTGGGGAGTACGTTCGCAAGAATGAAACTCAAAG
GAATTGACGGGGGCCCGCACAAGCGGTGGAGCATGTGGTTTAATTCGATGCAAAGCGAAG
AACCTTACCAGGGCTTGACATGCCGCGAATCCTCTTGAAAGAGAGGGGTGCCTTCGGGAA
CGCGGACACAGGTGGTGCATGGCTGTCGTCAGCTCGTGCCGTAAGGTGTTGGGTTAAGTC
CCGCAACGAGCGCAACCCTCGTGCTTAGTTGCCAACATGAAGTTTGGAACCCTGAGCAGA
CTGCCGGTGATAAGCCGGAGGAAGGTGAGGATGACGTCAAGTCATCATGCCCCTTATGCC
CTGGGCGACACACGTGCTACAATGGCCGGGACAAAGGATCGCGATCCCGCGAGGGTGAGC
TAACTCCAAAAACCCGTCCTCAGTTCGGATTGTAGGCTGCAACCCGCCTGCATGAAGCCG
GAATCGCTAGTAATCGCCGGTCAGCCATACGGCGGTGAATTCGTTCCCGGGCCTTGTACA
CACCGCCCGTCACACTATGGGAGCTGGCCATGCCCGAAGTCGTTACCTTAACCGTAAGGA
GGGGGATGCCGAAGGCAGGGCTAGTGACTGGAGTGAAGTCGTAACAAGGTAGCCGTACTG
GAAGGTGCGGCTGGATCACCTCCTTTTCAGGGAGAGCTAATGCTTGTTGGGTAGTTTGGT
TTGACACGGCTTCACACCCCAAAAGAAGCGAGCTACGTCTGAGTTAAATTTGGAGATGGA
AGTTTTCTTTCGTTTCTCGGAGGTGAAGTAAGACTAAGCTCATGAGCTTATTATCCTAGG
TCGGAACAAGTTGATAGGAGCTCTTTCTTTTTTTTCGCCCCATGTCGCCATACGGGGGCG
AAAAAAAAGAAAGAAAGAGAGGGATGGGGTTTTTCTCGCTTTTGGCATAGCGGGCCTCAG
CGGGAGGCCCACACGACGGGCTATTAGCTCAGTGGTAGAGCGCGCCCCTGATAATTGCGT
CGTTGTGCCTGGACTGTGAGGGCTCTCAGCCACATGGATAGTTCAATGTGCTCATCGGCG
CCTGACCCTGAGATGTGGATCATCCAAGGCACATTAGCATGGCGTACTTCTCCTGTTCGA
ACCGGGGTTTGAAACCAAACTTCTCCTCAGGAGGATAGATGGGGCGATTCAGGTGAGATC
CAATGTAGATCTAACTTTCTATTCACTCGTGGGATCTGGGCGGTCCGGGGGGGACCACCA
CGGCTCCTCTCTTCTCGAGAATTCATACCCTTATCTGTGTATGGACAGCTATCCCTCGAG
CACAGGTTTAGGTTCGGCCTCAATAGGAAAAATGGAGCACCTAACAACGCATCTTCACAG
ACCAAGAACTACGAGATCACCCCTTTCATTCTGGGGTGACGGAGGGATCGTATCATTCGA
GCCGTTTTTTTTCATGCTTTTCCCGAAGGTCTGGAGAAAGCTGCAATCAATAGGATTTAC
CTAATCCTCCCTTCCCAAAAGGAAGAGCGTGAAATTCTTTTTCCTTTCCGCAGGGCTGGT
CAGAATGTGGAGATTGGATCTAGCCATAAGAAGAATGCTTGGTATAAATAACCCACTTCT
TGGTCTTCGACCCCCTCAGTCACTACGAACGCCCCCGATCAGTGCAATGGGATGTGTCTA
TTTATCTATCTCTTGACTCGAAATGGGAGCAGGTTTGAAAAAGGATCTTAGAGTGTCTAG
GGTGGGGCCAGGAGGGTCTCTTAACGCCTTCTTTTTTCTTCTCATCGGAATTTTTTCACA
AAGATTTGCCATGGTAAGGAAGAAGGGGGAACAAGCACACTTGGAGAGCGCAGTACAGCG
GATAGTTGTATGCTGCGTTCGGGAAGGATGAATCGCTCCCGAAAAGGAATCTATTGATTC
TCTCCCAATTGGTTGGATTGGACCGTAGGTGCGATGATTTACTTCACGGGCGAGGTCTCT
GGTTCAAGTCCAGGATGGCCCAGCTGCGCCAAGGAAAAGAATAGAAGACTGACTCCTTCA
TGCATGCTCCACTTGGCTCGGGGGGATATAGCTCAGTTGGTAGAGCTCCGCTCTTGCAAT
TGGGTCGTTGCGATTACGGGTTGGATGTCTAATTGTCCAGGCGGTAATGATAGTTTCTTG
TACCTGAACCGGTGGCTCACTTTTTCTAAGTAATGGGAAAGAGGACCGAAACATGCCACT
GAAAGACTCTACTGAGACAAAGATGGGCTGTCAAGAACGTAGAGGAGGTAGGATGGGTAG
TTGGTCAGATCTAGTAGGGATCGTACATGGACGGTAGTTGGAGTCGGCGGCTCTCCTAGG
GTTTCCTCATCTGGGATCCTGGGGAAGAGGATCAAGTTGGCCCTTGCGAACAGCTTGATG
CACTATCTCCCTTCAACCCTTTGAACGAAATGCGGCAAAAGGAAAGAAAATCCATGGACC
GACCCCATCGTCTCCACCCCGTAGGAACTACGAGATCACCCCAAGGACGCCTTCGGCATC
CAGGGGTCGCGGACCGACCATAGAACCCTGTTCAAAAAGCGGAACGCATTAGCTATCCGC
TCTCAGGTTGGGCAGTAAGGGTCGGAGAAGGGCAATCACTCATTCTTAAAACCAGCATTC
TTAAGACCAAAGAGTCGGGCGGAAAGGGGGGCTCTCCGTTCCCGGTTCTCCTGTAGCTGG
ATCCTCCGGAACCACAAGAATCCTTAGTTAGAATGGGATTCCAACTCAGCACCTTTTGAG
ATTTTGAGAAGAGTTGCTCTTTGGAGAGCACAGTACGATGAAAGTTGTAAGCTGTGTTCG
GGGGGGAGTTATTGTCTATCGTTGGCCTCTATGGTAGAATCAGTCGGGGCCTGAGAGGCG
GTGGTTTACCCTGTGGCGGATGTCAGCGGTTCGAGTCCGCTTATCTCCAACTCGTGAACT
TAGCCGATACAAAGCTATGCTATATGATAGCACCCAATTTTTCCGATTCGGCAGTTTGAT
CTATGCTATGATTTATTATTCATGGACGTTGATAAGATCCTTCCATCTAGCAGCACCTTA
GGATGGCATAGCCTTCAAGTTAAGGGCGAGGTTCAAACGAGGAAAGGCTTATGGTGGATA
CCTAGGCACCCAGAGACGAGGAAGGGCGTAGTAAGCGACGAAATGCTTCGGGGAGTTGAA
AATAAGCGTAGATCCGGAGATTCCCGAATAGGTCAACCTTTCGAACTGCTGCTGAATCCA
CGGGCAGGCAAGAGACAACCTGGCCAACTGAAACATCTTAGTAGCCAGAGGAAAAGAAAG
CAAAAGCGATTCCCATAGTAGCGGCGAGCGAAATGGGAGCAGCCTAAACCGTGAAAACGG
GGTTGTGGGAGAGCTATACAAGCGTCGTGCTGCTAGGCGAAGCGGTGGAGTGCTGCACCC
TAGATGGCGAAAGTCCAGTAGCCGAAAGCATCACTAGCTTACGCTCTGACCCGAGTAGCA
TGGGGCACGTGGAATCCCGTGTGAATCAGCAAGGACCACCTTGCAAGGCTAAATACTCCT
GGGTGACCGATAGTGAAGTAGTACCGTGAGGGAAGGGTGAAAAGAACCCCCATCGGGGAG
TGAAATAGAACATGAAACCGTAAGCTCCCAAGCAGTGGGAGGAGCCCAGCCCGGGGCTCT
AACCGCGTGCCTGTTGAAGAATGAGCCGGCGACTCATAGGCAGTGGCTTGGTTAAGGGAA
ACCACCGGAGCCGTAGCGAAAGCGAGTCTTCATAGGGCAATTGTCACTGCTTATGGACCC
GAACCTGGGTGATCTATCTATGACCAGGATGAAGCTTGGGTGAAACTAAGTGGAGGTCCG
AACCGACTGATGTTGAAGAATCAGCGGATGAGTTGTGGTTAGGGGTGAAATGCCACTCGA
ACCCAGAGCTAGCTGGTTCTCCCCGAAATGCGTTGAGGCGCAGCAGTTGACTGGACATCT
AGGGGTAAAGCACTGTTTCGGTGCGGGCCGCGAGAGCGGTACCAAATCGAGGCAAACTCT
GAATACTAGATATGACCTCAAAATAACAAGGGTCAAGGTCGGCCAGTGAGACGATGGGGG
ATAAGCTTCATCGTCGAGAGGGAAACAGCCCGGATCACCAGCTAAGGCCCCTAAATGACC
GCTCAGTGATAAAGGAGGTAGGGGTGCAGAGACAGCCAGGAGGTTTGCCTAGAAGCAGCC
ACCCTTGAAAGAGTGCGTAATAGCTCACTGATCGAGCGCTCTTGCGCCGAAGATGAACGG
GGCTAAGCGATCTGCCGAAGCTGTGGGATGTAAAAATGAATCGGTAGGGGAGCGTTCCGC
CTTAGAGGAAAGGACCCGCGCGAGCAGTGGTGGACGAAGCGGAAGCGAGAATGTCGGCTT
GAGTAACGCAAACGTTGGTGAGAATCCAATGCCTCGAAAACCTAAGGGTTCCTCCGCAAG
GTTCGTCCACGGAGGGTGAGTCAGGGCCTAAGATCAGGCCGAAAGGCGTAGTCGATGGAC
AACAGGTGAATATTCCTGTACTACCCCTTGTTGGTCCCGAGGGACGGAGGAGGCTAGGTT
AGCCGAAAGATGGTTATCGGTTCAAGGACGCAAGGTGCCCCTGCTTTTTCAGGGTAAGAA
GGGGTAGAGAAAATGCCTCGAGCCAATGTTCGAGTACCAGGCGCTACGGCGCTGAAGTAA
CCCATGCCATACTCCCAGGAAAAGCTCGAACGACCTTCAACAAAAGGGTACCTGTACCCG
AAACCGACACCGGTGGGTAGGTAGAGAATACCTAGGGGCGCGAGACAACTCTCTCTAAGG
AACTCGGCAAAATAGCCCCGTAACTTCGGGAGAAGGGGTGCCCCCTCACAAAGGGGGTCG
CAGTGACCAGGCCCGGGCGACTGTTTACCAAAAACACAGGTCTCCGCAAAGTCGTAAGAC
CATGTATGGGGGCTGACGCCTGCCCAGTGCCGGAAGGTCAAGGAAGTTGGTGACCTGATG
ACAGGGGAGCCGGCGACCGAAGCCCCGGTGAACGGCGGCCGTAACTATAACGGTCCTAAG
GTAGCGAAATTCCTTGTCGGGTAAGTTCCGACCCGCACGAAAGGCGTAACGATCTGGGCA
CTGTCTCGGAGAGAGGCTCGGTGAAATAGACATGTCTGTGAAGATGCGGACTACCTCCAC
CTGGACAGAAAGACCCTATGAAGCTTCACTGTTCCCTGGGATTGGCTTTGGGCTTTTCCT
GCGCAGCTTAGGTGGAGGGCGAAGAAGGCCTCCTTCCGGGGGGGCCCGAGCCATCAGTGA
GATACCACTCTGGAAGAGCTAGAATTCTAACCTTGTGCCAGGACCTACGGGCCAAGGGAC
AGTCTCAGGTAGACAGTTTCTATGGGGCGTAGGCCTCCCAAAAGGTAACGGAGGCGTGCA
AAGGTTTCCTCGGGCCAGACGGAGATTGGCCCTCGAGTGCAAAGGCAGAAGGGAGCTTGA
CTGCAAGACCCACCCGTCGAGCAGGGACGAAAGTCGGCCTTAGTGATCCGACGGTGCCGA
GTGGAAGGGCCGTCGCTCAACGGATAAAAGTTACTCTAGGGATAACAGGCTGATCTTCCC
CAAGAGCTCACATCGACGGGAAGGTTTGGCACCTCGATGTCGGCTCTTCGCCACCTGGGG
CTGTAGTATGTTCCAAGGGTTGGGCTGTTCGCCCATTAAAGCGGTACGTGAGCTGGGTTC
AGAACGTCGTGAGACAGTTCGGTCCATATCCGGTGTGGGCGTTAGAGCATTGAGAGGACC
TTTCCCTAGTACGAGAGGACCGGGAAGGACGCACCTCTGGTGTGCCAGTTATCGTGCCCA
CGGTAAACGCTGGGTAGCCAAGTGCGGAGCGGATAACTGCTGAAAGCATCTAAGTAGTAA
GCCCACCCCAAGATGAGTGCTCTCCTATTCCGACTTCCCCAGAGCCTCCGGTAGCACAGC
CGAGACAGCGATGGGTTCTCTGCCCCTGCGGGGATGGAGCGAAAGAAGCTTTGAGAATTC
AAGAGAAGGTCACGGCGAGACGAGCCGTTTCTCATTAACGATAGGTGTCAAGTGGAAGTG
CAGTGATGTATGCAGCTGAGGCATCCTAACAGACCGGTAGACTTGAACCTTGTTCCTACA
TGACCCGATCAATTCGATCAGGCACTCGCCATCTATTTTCATTGTTCAACTCTTTGACAA
CATGAAAAAACCAAAAGCTCTGCCCCCCCTCTATCTATCCAAGGGATGGAAGGGCAGAGG
CCTTTGGTGTCCCCTCCAGTCAAGAATTAGGGCCTCACAATGAATAGCCAATATGCTTTT
ATCTCATGCCTTTCTTCGTTCATGGTTCGATATTCTGGTGTCCTAGGCGTAGAGGAACCA
CACCAATCCATCCCGAACTTGGTAGTTAAACTCTACTGCGGTGACGATACTGTAGGGGAG
GTCCTGCGGAAAAATAGCTCGGCGCCAGGATGATAAAAAGCTTAAGACCTCTCTTATTAC
TTTTTCAATATGAAAAAGTAATAAGAATTCAAAATGAAAAAGGTCGTCTTATTCAAAACC
CCAATTATGAAATCCCTTCTCGCCCACTTCACACCTCGGAACGCACCGTTCTTATAGAGA
GAGAGAGGCGCTTTCACATCTTCTTAAGCCGAAATGAAATGGCTGGGGAGAGGGAAGGTT
CCCTTTTTTTAGTTTTAGGGTACTCCGGGAAACAGATCCAGTGGAGACGGGATGGGGCCT
GTAGCTCAGAGGATTAGAGCACGTGGCTACGAACCACGGTGTCGGGGGTTCGAATCCCTC
CTCGCCCACAACCGGCCAAAAAGGTAAGGACCCTTACCTCTGGGGGTAAGAAAATCATGA
TCGGGCTAGCGGACCCAAAGCTATGGAACTTGGGTGTGGGTATTTTGTCGAAATGGAATG
GCCTTACCTTACTGTTTTCTTAAAAAAGAAACAAAATTTTCGTAAATGGTGGATATTTCT
AAATAAAAAAAGTATGTCCTAAGCTTTAGCTTTTAATCCGCATATTTTTACCCTTCGTAA
TTCTTCCTCAGCCAGGCTTGTGCAGAATAGCAGAACAAGTAAAGTATTTGTAGCATAGCA
AAAACAAAAATGCCTTCCTCGTCATTAATATGTTTGCTCGCGGCAATTGTAGCCTCTCGG
GAGAATTGATGACTGCATCAAAGATGCACTTGCTATTGCTAATACTAGTACATCGGAGAA
TTCTGAATTGGTTAGTTTAAATAGCCCCGGACTGTGGAACAAGGGAGTATCCCGAACCTA
CACCGAGGTATTGACGGCGATTCTCAAATATCGCAGAACCGAACGGGATACGATGAGATA
GAATGCAATAGAGACAAACAAAAGACAGGGGGAACGGGTTACCTACTTTTAACGGTCAAA
GCGAACCCAACCCTTTCATTTCGAATTCAAGAATTCGGAATGAACCAAACCTCCCCAAGT
AGGATTCGAACCTACGACCAGTCAGTTAACAGCCGACCGCTCTACCACTGAGCTACTGAG
GAACAACGGGAAATTTGATCTCATAGAGTTCAATTCCCGTTCTCAACCCATGACCAATAT
GAGCTCGAAGTTTCCTTCGTAACTCGTGGAACTTCTTCGCAATGGCTCCGTTCCATGCCT
CATTTCAAAGGGAACCTCAAAGTGGCTCTATTTCATTATATTCCACCCATATCAAAATTC
CACTCATTTTAGATCCCCCTCTTTGGTGTCAGTGAGATAAGAGATGTCGTTTCTAGTCTA
TCTCTTTCTATTTCTATATAGAAATATGGAAGGTTGAAAAATCATTATATAAATATATGG
ATTTAAAATTAGATAATAATCCGGAGATTGCAATAGATAATAAAAAACAGAAGATAATAA
AAAACAGAGGTTTGCGATGATTTTTCAATCTTTTATACTGGATAATCTAGTATACTTATG
CATGAAGATAATGAATTCGGTCGTTGTGGTCGGACTCTATTATGGATTTCTGAGCACATT
CTCCATAGGGCCCTCTTATCTCTTCCTTCTTCGAGCTCGGATTATGCAAGAAGGGACCGA
GAAGAAACTATCAGCAACAGCTGGGTTTATTACGGGACAGCTCATCATGTTCATATCGAT
CTATTATGCGCCTTTGCATCTAGCATTGGGTAGACCTCATATAATAACTGTCATACCTCT
ACCCTATCTTTTATTTCATTTCTTCGGCAATAATAAAAAAAACTTTTTGAATTATGGGGA
CAAGAAAAAGAATTCAATACGTAAATTTAGCATTCAAAGAATATTCTTTACTAATCTTAT
TTTTCAGTTATTTAACCCCCTTGTCTTACCAAGTTCCATATTAGTCAGATTAGTAAACAA
ATAAAAAAAGAGAGCAAATTACTAAAAGAATGAATAAAAAAGATAATAATATATATATAT
ATGAAGAAATTCGTCCACCCCCAATATATTTTATGGCCTCTCCCATAAAAAAACTTAAGA
TACCAATTCCATTTGGAATTGCATCAATTACTTGTCTATCAATATAATGATTTATTTTAG
CGAATTTTCTTACATTTGTAATGAAAAAACTTCCATAAAAAGCATCCAGATAACCACGAT
TAGATGACCAATCATATATGGCATTGATTATTTTTTCTAGAATTTTTGTTTTACGAACAT
TTTTTTCAAATATATTTTTTAAGTTCAAATTTTGTAAAACCGAATAAACGGGCTTATAGA
TAAAAGACGCTATAAATATTCCGAAAAAAGACAGACTGACCGAAAAAGTTGCATTTGTTA
AAAATTCAAACCAATCGAAAGAATTTTGAAAATTTTGATGCAACAGGTCTATAGAAGGGA
TTAACAATTTGGATAATATATCCAAATTTGTTCCTTCTTGGCTAAAAGAGATTCCTATTA
CTCCAACCAACAAAGTAAATAATACTAATATAAACATAGAAAAAAGCATAGTATTGGTGG
ATTCATGAGGATAAAAAGGAGAAGGCTTTTTAGTATCAAAATGAGTAGTATCAATAAGAA
GACGTGTTATGCTTTTGACATTTTGATTAATTCTATGGAAATATGCCCTCTTGTTAAAAA
AAAGATATTTCTGGTCATTATTTATTAATGTTAATAAATCTATTAAATAAAATCTTTTGT
TTACTTTTTGTTTTCTTTCTTTACCCCACAAAGATATTGAATATAATGAATTTTTTTTTT
TGCCATTGAGATTTTGAAAATGAACATTGAAATATCCTTCAAAAACAAGTAAATAGATGC
GAAACATATAAAATGCGGTTAATCCAGCTGTAAAATAAGCTAATATTGCAAAAATTGGCG
AATACAACCAACTATCATTAAGAATCAGATCTTTGGACCAAAAACAAGCAAAGGGTGGAA
TACCACAAAGAGAGAGCGTACCTATTAAAAAAGCTGTTTTTGTAATTGGCGTATGTTTTG
TTAACCCACCCATAAGAACCATATTTTGACTTTTTTCTGGAGAATATCCAACAATAGTTT
CCATTGAATGAATAATTGATCCAGATCCTAAGAACAACAATGCTTTTGAATAAGCATGAG
TAATTAAATGAAATAGAGCAGCTCGGGAAGATCCCATACCTAGAGCTAACATCATATAAC
CCAATTGAGACATTGTAGAATAGGCCAAATTTCTCTTAATATCTTTTTGAGCAATAGCTA
AAGTAGCTCCCAAAAATAATGTTATTATACCAATGAAAGCTATTCCATTCATTATGGTAG
GTATAGCTATGAAAAGAGGAAGAAGTCTAGCTACAAGAAAGATTCCCGCCGCTACCATAG
TAGCAGCATGTATAAGAGCAGAAATTGGAGTAGGCCCCTCCATAGCATCCGGTAACCATA
CATGAAGGGGAAATTGGGCAGATTTAGCTACGGAACCGCAAAATAACAATAGGGCACACA
AAGTAACAAAAAAAACATTAAGATAATTATTAAAAATCAAGTTATTGAATATTTGAAACA
AATCCCGAAATTCCAAACTACCCGTTATCCAATAAAGACCTAAAATACCTAATAATAAAC
CAAAATCCCCTAAACGATTAGTTACAAATGCCTTTTGACAAGCATTTGCTGCAATAGGAC
GTGTAAACCAAAAACCTATTAATAGATAAGAACACATTCCAACTAATTCCCAAAAGATAT
AAATTTGGATCAAATTTGAACTAGTAACTAATCCCAACATTGAAGCATTAAAAAAACTCA
TATAAGCAAAAAATCTCAAATATCCTTGATCGTGAGACATATAATTATCACTATAAATAA
GAACCAAAATGCCAACAGTAGTGATTAATATTAACATAATAAGGGTAAGTGAATCGATCA
AGTAACCAAATTCTAAAGAAAGATCATTATTTATAGTCCAAGACCACACATATTGATAGA
TGAAACTCTTATTGTTATTTATTTGATCGATCGACAGCGCGACGGAAAAAAGCATAACTA
TACCTAACAATAAAATACTGAGAAAAGCCCACCTACGTCGAAGATTTTTTGTTGCTGTGG
GAAAAAATAGAAGTCCCGCCCCTATCAACATAGGAACTGGAAGCGGAATGAAAGGTATGA
TCCATAAAGATTGATGTGTATATTCCATAAAAAAAGAATAAAAGATAAAATATTTTTTTT
CCTAATGAGTTTTGTTTCTTATTCGTCGGTTTTATCTCTTTTGTAAAGGCTTCAGTTAAT
AAAAAAAAAAGAGTGAACATATAAATAGAATTATTTATTTTTCTGAATCTTTGCACAATA
CTTCTAATATTTCCGAATATTTCAAAGTACTAAAAAAGGTCGAATAAACAAATTCAAATT
CCTAATACACTTTTTTTAATATTTGTATTTTAGTAAAAAATTCTCATAAAACGAAATTTG
TCAAATCAAATAAAAACATTCGTTTATTTTGTTTGATATGCAGTAAAATTAAATTCATAT
GACATGACCCAATCGAATAAATAAGAATTTTTGTCTTTTATTTCAAAAGCATTAGTTTTT
TCGAAGTAATTTCTTTTTTTACATTAAACAGATATCTATGTTTGGCAAAATTTTGAAAAA
AGTGTTATAATATTCAAAGTTTTACTTTAGATAGAAAGATAGAAAAAAAGAGGGGATAAA
AAAAAATGGCTAATTAATCAAATAAAAGAACTATTTGTTTTACGGAACAGAAGATATGTC
TTTCACATGACTTGTAGCAATAAAAAAACTATATCAGTTGCATGGCAGTTCCAAAGAAAC
GCACCTCGAGATCCAAAAAAAAAATCCGAAAAACTCTTTGGAAAAGGAGAGGTTTTTGGA
CAGCATTGAAAGCTTATTCATTAGCGCAATCAATTTCTACGGGAAATTCAAAAAGTTTTT
TTGTATAAAAAATACAAACGTTGGAATACTCTGAATTAGCTGGATTCTATTCTCTAATAG
AATATAGAATTTGTATATAAACAAAAATAGTTTCAAATAGTTATATTTTTTAATAAAATC
AAAGAAACAGAATTTTAGAATTATTTTTATTTAATAGAATTTTTAAATAAAAATAATTCT
ATTAAATAAAAATTTTTACTTATAACTCATATAAATATCTATTTTGGAATCTATTTATTT
TATAAGAAGAAAAAATATTTTGAATGGAATATTTGAATGGAATACTAAATTGGTGATCCA
AAAATGATAAATTTTTGAATTTCTTTTTTTAAAAGAAAAAAAGAATATGCATCTCTTTGG
ATTCAAAAATGAAATAGAAATAAAAAAGATTTGATAATAAATGAAAAACTACGAATTTTT
TGTTCCATTTCCGACGAGATAATAATAATAATTATTGAAATGTTTATATCTTTTGTTAAG
CTCTTTCTATATATACGAATTCTTCTTATTCATTTGAATATATGAATATAAATATATATT
CAAGTGAATAAATAATTTAATTTCTAATAATTTTTATAAAAAAAAAACAAAGAAAAAAAA
AAAGAAATAATTAGAATACAATTCTTTTGTTTCTTTAATATTTATTAATTACTAAAAAAA
ATTGCATCTTTCGAATTTATTCTTTCAATCTCGACGATTTACAATAAATAGGTTATTATG
ATTTCGGGTAAGCCGCTATGGTGAAATTGGTAGACACGCTGCTCTTAGGAAGCAGTGCTA
GAGCATCTCGGTTCGAGTCCGAGTGGCGGCATGGCATCTTTTACTCTAAAAGAGTAAGTC
CTAAAATGAATTCAATTTCTGATTTATCTTCCTAGTATTAGTTATTGGGACACCTTATTT
TTATGATATTTTCAACTTTAGAGCATATATTAACTCATATATCGTTTTCGGTCGTATCAA
TTGTAATTTCAACTCATTTGATAACTCTATTAGTCAATGAAATCTTAGGATTTCATGATT
TGTCCAAAAATGGTATGATAATAAGCTTTTTCTGTATAACGGGATTGTTAATTACTCGTT
GGATTTTGTCGGGCCATTTACCATTTAGTGATTTATATGAATCATTAATCTTTCTTTCCT
GGGGTTTTTCTATTTTTCATATAGTTTTTTGTTTTAAAAAGCATAAAAACGATTTAAGTG
CAATAATCGCACCGAGTGTTATTTTTACCCAAGGCTTTGCTACTTCGGGTGTTTTAACCG
AAATCCATCAATCTGCAATATTAGTACCCGCTTTACAATCTCATTGGTTAATGATGCACG
TAAGTATGATGATATTTGGCTATGCAGCTCTTTTATGTGGATCGTTATTATCTGTAGGAA
TCTTAGTTATTACATTTGGAGAAGTCATACAAATTTTGGGTAAAAGCAATAATTTGTATT
TTTTAAATGAATCCTTTTCTTTTGTTGAGATCCAATACATGAATAGGAATGAAAGGAACA
ATGTTTTACAAAAAACTTTTTTTTCTTCTTCTAGAAATTATTACAGGTCTCAGTTTATTC
AACAACTCGATCGTTGGAGTTATCGTATTATTAGTCTGGGTTTTCTCTTTTTAACGATAG
GTATTCTGTCAGGAGCAGTATGGGCTAATGAGGCATGGGGATCATATTGGAATTGGGATC
CCAAGGAAACTTGGGCCTTTATTACTTGGACCATATTTGCGATTTATTTACATACTCGAA
AAAATACGAAATTCGAAAGTGTAAATTCTTCAATAGCGGCCTCTCTGGGCTTTCTTATAA
TTTGGATATGTTATTTAGGAATCAATCTATTAGGTATAGGATTACACAGTTATGGTTCAT
TTACATCTAATTGAATTGAATTTAATTAAGGAAAAAACCTCTGGCAAATACAAATAAAGA
AAGCATAAGTATATATACATCATAAGAGATAAGTATATATACATATCTAATATACTAATA
TATAAAATATATAAGAAATTTTAGTATATATTCGATATTCTATTTATATATAATATATTT
GATATGAATATAGAAAGAATAAAGAAAAAATGGAATTGTCGAGAACCCTTTAAATCAAGT
AGTAATGTAATGATTCAAGGGGTTCTCACAAACAACAAACATATTTACATATAATTAATT
CCAATTTTGTTATGTGGTTTATTTCTCTTTTTTTGGGGGGTTGTATTAATTTTCATTAAA
AAAATTTAGAAAAAATTTGATAGAATGGCTTCAACCTTGTCAACCGAGAATGAGAAAATA
AAATCTGGATAAATACCAATACCTATTACGGGTATAAGGATAGAAATCGAAATAAATAAT
TCTCGCGGACCAGAATCAAAAAAATACGAGTTTGGTGTATTAAAAAGCTTGTATCCATAG
AACATCTGCCGTAACATGGATAATGAATAAATAGGAGTTAATATAATTCCAATTGTGTTT
AAAAAAATTATTAGTATTTTTGTCATTAAAAGATATTTTTGACTGGTTAGTATTCCAAAA
AAAATCATCAATTCTGCAACAAAACCGCTCATGCCTGGCAATGCAAGAGAAGCCATTGAT
AAGATACTGAAAACTGTGAATATTTTGGGCATTGGGATAGCCATTCCACCCATTTGGTCA
AGATAAAGAAGACGTAGTCTATCATAACCAGTTCCCGCCAAGAAAAAAAGCGCAGCACCA
ATAAATCCATGAGAGATAATTTGTAAAATGGCCCCGTTGAGCCCCGTATCACTTATAGAA
CCAATTCCAATAATTATGAAACCCATATGAGATACCGAGGAATAAGCTATTCTTTTCTTT
AAATTACGTTGACCAAGAGATGTTGAAGCTGCATAGATTATTTGAATTGAACCTAATAAC
ATTAACCAGGGGGAAAATATGGAATGAGCGTGAGGTAATAATTCCATATTAATTCGAACC
AATCCATATGCGCCCATTTTTAATAAGATTCCGGCTAAAAGCATACAAGTGCTGTAATGT
GCCTCTCCGTGGGTGTCCGGTAACCATGTATGTAAGGGTATAATCGGCAATTTTACAGCA
AAAGTAAAAAGAAATCCCATATAAAATATTATTTCGAGCACCCCAGGATACGATTGATTA
GTTAATGTTTCAAAATTTAATGTCGGTTCATTAGAACTATATAAACCGATACCTAGAATT
CCCATTAATAAAAAAATAGAGCTTCCCGCAGTGTATAAAATAAACTTTGTAGCTGAATAC
AAACGTTTCTTTCCCCCCCACATGGATAAAAGTATATAAACTGGAATTAATTCCAATTCC
CACATGATGAAAAAAAGTAAAATGTCTTGACAAGAAAAAGGTCCTATTTGACCGCTGTAC
ATTGCTAGCATCAGGAAATGGAATAATCGGGATTCTCGAGTAACCGGTTGAGCCGCTAAA
GTAGCTATAGTGGTAATAAATCCCGTCAATAAAATGGGTCCTATAGAGAGTCCATCTATT
CCGAATCTCCAGTAAAAATCAAAAAAATTAATCCATTTATAATTTTCTGTCAGTTGGATT
AATGGATCATCCAATTGGAAATGATAACAAAATGCATAGGCTGTTATCAGCAGATCGATT
AAACATATGCAAATTGTATACCACTTAATTACCTTATTTCCTCGATGAGGAAATAAGAAT
ATTAAGGAACCCCCGGCTATTGGTAAAAGTACAACTATTGTTAACCAAGGAAAATAATTC
GTGATAAAAATAAGATACACTTGGGCTAGAAAAACCCGCGCTCAAAATAGAAAGATAATA
GAAATATCTTTCTATTTTGAGCGCAGATTTTTGCCAGTAAAAAACGTATTCTCGTGGTGT
TTGTTTTTTGAAAAAAAAGAAAGGGGCGGTCTCAATAAGCTAGACCCATGCTTCGAGTTG
TTTCATGCCACAAATAAACTCGAACACTTAAGAAATCTGTAGGACAGGCGGATTCACACC
TCTTACAACCGACACAGTCCTCCGTTCTTGGGGCAGAAGCTATTTGCTTAGCTTTACACC
CGTCCCAAGGTATCATTTCTAATACATCGGTGGGGCAGGCTCGGACACATTGAGTACATC
CTATACATGTATCATAAATCTTTACTGAATGTGACATTGGATTTGGATCTATAATTTTTT
TTTAACACCAAAAATGGAAAATTTTCGATCTAGTAAACTCGTAAATAAATCATATATTTA
GACACTAGATGAATCAACGATTTACCAGAATTTTGATACTCAAAACCGACTTCTGGATCA
ATTCATAAGAGGAGAGGGGACCAAGATACTTTGATTTCTTACGTTTTTGCAAACGTGCGA
GTTTGTTGAATTACACTATTCAAAATTAATATTTATATGATAAATCACTATTAATACTAT
TTATTCAATATAAATACTAGTTTTATTCAATATAAATAATATAAATACTAGTTATTCAAC
AAGTTCGATTGATTGATACGAGTTGATTTTCTGTTACGATAAATTGAAGAAACAATAGCC
GGTCCGATAGCAGCTTCAGCGGCTGCAATGGCAATAACAAAAATAGAAAAAATATTTCCC
TTTAATTGGCGACTATCAAAAAAATCAGAAAAGGTTACGAAATTTATATTAACTGCATTC
AGTATAAGTTCAAGACACATAAGGGCTCTAACCATATTTCGACTCGTGATCAATCCATAG
ATACCGATAGAAAATAAATAGGCACTCAAAACAAGTCCATCTTCGAGCATCATTGACGAA
CTCCTTATCAATTTCGATTCACTATAATATTAATATAATATGAACAACAATTCAACCAAT
TCAATTGACTAAAGAATAAAAAAAAAGTCTGAAAAAAAGAATATATTCGCAAAAAAAAAA
TTTTTCTACATAAACACTCTTTTTTTACATTTACAGAGAATTAAATCGAAATAACTGAGG
AAAAAAAAGAATTCTTTTTTTTTTTTGCAAGTTAAAAAAATTTCTTACTGGCGAGCCACG
ACAATTGCACCTATCAAAGCAGCTAAGAGAATTATTGAAATTAGTTCAAATGGAAGAAAA
AAATCTGTTGATAAATGAACTCCAATTTGTTGACTAGTACTTATTAAATCTTGCTCTATA
ATCTGATTTGGTCTTGTAGTCCAAATAAGCCCGTACCATGATGTATCTGGAATAGTAGTT
ATTAGTGAAACAAAAATACTTGTACAAACCATCAAAGTAATTCCACCCCCAACGGTAAAA
AGATGAAAATCTTGGTGATATTCCGAACCATTCATGAACATCACAGCAAAGAGGATTAAA
ACGTTTATAGCTCCCACGTAAATAAGTAGTTGTGCGGCAGCTACAAAATGGGAGTTTGAT
AAAATATAAAATAAAGATATACAAACAAGAACTAGTCCCAATGAAAAAGCAGAAAAAATG
GGGTTGGTAAAAAATACTACTCCTAAACTTCCTAATACAAGACATGATCCCAAAAAGACT
AAAAGAAAATCATGTAGTGGTTCAGGTAAATCCATTATATGTAAAATAAGAGATAAATGC
ATCGAAATTTCATGACCTTTTTGATACGACCAGGGAAATCTTTTATCTACGAGATTTCTC
TCCGCATTGAATTTCATCAAATCCTAACAAGTCGGAATAGGTACCAGTTAAGTTATGGGA
TTTATGTTATTTCATTCGTTATACGAAAGAGTAGGTCGAGAAACTATATAATATATAATA
TAAGTATATATTAGTATATAAGTATAACTAAATATAAGTCTAACTATATAGATATATAGT
TATAGAATAGTTATAGAACAGATATCGAAATGAAATAGATAGAATAAAAGAATATTTTAA
TAATAATAAATTTATTTTGAAAATATGGAATAGTTTTTTTTTCTATTTAATCTTATTATT
TTTCAAATTTATATTATTCTGTTTCATATCTATTTATATATATGATATATGAAACAGAAT
AATGTGAAATCTAATATGATTTTTATTTATATATTAATATTGAATTCTTATAAATAAATA
AAACGATTTTATTATATCCTATTATTTTTTATTTAGAATAGTTCGAATTGTATAATCATC
AATTACTGACATTGGTAATCGGCCTAAAGCAATTTGATTATAATTCAATTCATGACGATC
ATAAACTGAAAGTTCATATTCTTCAGTCATTGATAAACAATTTGTTGGACAATACTCAAC
ACAATTACCACAAAATATACAAATTCCGAAATCAATACTGTAATTAAGCAAACGTTTCTT
TCGAATATCTGTTTCCAGTTTCCAATCAACAACGGGTAAATCTATAGGACATACACGAAC
ACATACTTCACAAGCAATGCATTTATCAAATTCAAAATGGATTCGACCGCGAAAACGTTC
TGATGTAATTAATTTTTCATAAGGATATTGAATAGTTACGGGTAAACGATTTGCGTGGGA
TAAGGTAATCATGAAACTTTGACCAATGTATCTTGCAGCTCGGATTGTTTGTTGACCATA
ATTCATGAACCCAGTTACCATAAGGAACATATCGTGAATATCTATGAAATAGTTTTTTTG
TTTCTTTCTCTTGTTTGCGACAAGTTACAAATCTAGAGGATCCATATTTTACAGTGAAAA
TAGTTGAGACGAAGTTGTTAATAATAGATTGCCGAGAGAAATAGGTAAAAGAAATTTCCA
CCCAAGATTTAATAATTGGTCCATTCTTAGCCTAGGCAAAGTCCATCTTGCTGTGATAGA
AAGGAACAAAAACAAATAAGTTTTAGCTAATGTGATAAAGATATCAATTGTAGTTCCAAA
AACTCCATATGCTTTAGTTATTTCAAAAGACTCAGAAATGAATAGGTACGGAATAGAGAT
ATTTGAACCGCCCAAGTAAAGAACTGTTACAAATAATGAAGAAATTAATAGGTTTAAATA
GGAAGCAACATAAAATAAACCAAATTTGATACCCGAATATTCGGTTTGATAACCCGCTAC
TAATTCTTCTTCCGCTTCTGGTAAATCAAAAGGTAATCTTTCACATTCTGCTAGGGAAGA
AATTAGAAAAACGACGAAACCTATAGGTTGCCGCCACAAATTCCACCCCAAAAAACCATA
TTTTGATTGTGCATCAACTATATCAACTGTACTTAAACTATTAGATAATGCTAGTCGGTG
AGAACGTTACTGTCCCCATCGCTATTCCAGAACCGTACATGAGATTTTCACCTCATACGG
CTCCTCGAAAGCCTTAAATAAACCTAAGGACCTAGCCGATTATTTCTTTCTTGCGATATC
CCTAAGATTAATAAGATTAAAAATTATCGGATGGTTCTGAATTAGACCAATTGAATTCTG
TCTGTTCTCATTGTATTTTAAAATAAAGACAAATAAAATTAATTTATATATATTCTAAAT
GATACAAAAGGTCCTTCTGAATTGATCTTATCCCTTAAAAATCAAAAATTTATTAAGTAA
TAGCTTTATTCTTCAATAAAGAAAATATTTTGGAATTATCTTTATAACCCTCCGTCCATC
GTTTTAGGTTACGAAAAAGACTTGCATATTTTTTTCTAATAAATTAGAAAAATTCTCTCT
TCAGAAAAAGAGAGAGAGAGAAAACAAAACGACGGGGTCATTTTTTTTGTTCCTATTCGT
CTTTTTTTGTGCAAATCAAAAGGGGATACTTAAAAAAAAAAAGATTAACGGATTATTTCG
TTCCCGATAGTCATTTATTTAATCAGTGGATAGGAGCATACTCTAGATCGGAATTGGGGG
AGGACTGCCTTCTCTTTTCTACCAACTTTAAGCCCCAATTAGTATTCTTTATTTAGATTA
TGTGGAAATGTTCCTTTTGACAATTTACATAATCCGTGTTACTAATCCCTTGTGTATCTT
GGTGCTTCTAACCATCCACTTCTTTTTTTTGAGCTGCCCTTATTTTCTGTTTCTGTTAAT
ACATGAATAATAAATCATCCAAACAGTAGCAAAAACTCAATCTCAATAAGGTTGGTCTTT
TGAGCCCGCTTCAAGACAAGATTACTAATTATCCAATCCTGGGGTAATAAGACTCGTCTG
TTTCTAATTTTTTTTCACTTAATTCTTTTACATAGAAAATGAGACTCAATATTTTGACTG
CAATTTCAAATCATCATACCATAGAAATAACATATATAACCATATACCCATATATAATAT
ATATAAGATAAATATAATATATATTATATATATATTATATATATATAATAGGCTGGTAAT
CTACTATCTAATCTAATATAGTATTTGTAAATTATCTAAATAGAATCTCGAATTTCTATT
TCTATAGAAGCTGTCTGATTTCACTCATATAACTATCAGATTTTGTTCTTCAATCAGACT
TGAAGTGAGAATAATAATGAATTTTTTATATTCTGCCCCTTTCCTATTTTCCTATAAAGT
TGTCCTACAAGGAAAGGGCCATAGCAATAGCATCGAGAAGTTTTTGTATCAACGAATCGC
ACGTAGAGATATTGATAACACACATAGAGTTAATGGTATTTCATAACTAATCGATTGAGC
AGCTGCTCGTAGACCACCCAAAAAGGAATATTTGTTATTTGATCCATATCCTGACATAAG
AAGTCCAATCGGAGCAATACTCGAAATAGAAATCCATAAAAAAACACCGATATTGAGATC
GGATAAAACAAAATTATATCCAAAAGGAATTACCGAATAGCTTATTATAATGGATATAAC
TGATATGGATGGTCCGATACTGAATAAACGAGTATCTCCCCTAGATGGAATAAGACTCTC
TTTGAAAAGTAGTTTTGTTCCATCTGCTAGAGCTTGAAGAACTCCCAAAGGACCCGCGTA
TTCAGGTCCAATCCGCTGTTGTATACCTGCGGATATTTCTCTTTCTAACCATACAATTGC
TAGTACACTTATGGTGATTCCCAATACAAGAGTAAAGATAGGGGCAAATACCCATAGAAT
TCCATAGACCTCCTTTAAAGATTCCAATCTGAAAAAAGAATTGATATCTTGTACTTCTGT
TGTATCAATAATCATTTCAACGATCAACTTCTCCCATAATGATATCTATACTCCCTAGTA
TTGTCATAATATCGGCCAATTTCATTCTTTTAACTAATTGAGGAAGAATTTGCAAATTGA
TAAAACCGGGTGGACGAATTTTCCATCTCCAAGGAAAACCATTCTGATCTCCTATTAGAA
AAATCCCCAATTCTCCTTTGGGGGCTTCAACTCTTACATAAAGTTCTTGTTTCGGCAATT
CAAAAGTCGGAGACGGTTTTTTACTAATGAATCGATATTCAAAATCATTCCATTCTGGTT
CCCTTTCCCTATCAAAGTAACGGATTTCTAAATTCTCATATGGTCCGCCGGGAATTCCTT
CCAAAGCCTGTTGAATAATTTTTATGGATTCCACCATTTCACCAATTCGAACTAAATAAC
GAGCTAATGAATCTCCTTCTTTTTGCCATTGAACGTCCCAATCAAATTCCCCATAACACT
CATAATTTTCAACTTTACGCAGATCCCATTGTATTCCGGAAGCCCGAAGCATCGGTCCTG
ATAAACCCCAATTAATTACTTCCTTTCCACTAACAATGCCTATTCCCTCAACCCGTTCTA
AAAAAATGGGATTTCGCGTAATAAGTTTTTGATATTCAACAACCCCTGTTAAAAAATAAT
CGCAGAAATCCAAACATTTATCTATCCAACCATGAGGTAGATCGGCCGCGACTCCCCCGA
TACGGAAAAAATTATGCATCATTCTCATACCTGTCGCAGCTTCGAATAGATCATATATTA
ATTCTCTTTCTCTAAAAATATAGAAGAAAGGGGTTTGTGCACCAATATCCGCCATAAAAG
GTCCCAGCCATAATAGGTGAGAAGCTATACGACTCAATTCCAACATAATTACTCGAATAT
AGCTGGCTCTTTGGGGTACTTGAATATTTCCCAACTGTTCTGGTCCGTTTACGGTTATTG
CTTCTGTGAACATCGTAGCTAAATAATCCCAACGTGTTACATAAGGCAGATATTGTATAA
TTGTTCGATTTTCCGCAATTTTTTCCATCCCTCTGTGTAAATAACCCAATAATGGTTCAC
AATCAATAACATCCTCACCATCTAGAGTAACAATAAGTCGAAGAACACCATGCATTGATG
GGTGGTGAGGTCCCATATTGACTACCATGAGATCTTTTCTTTTAGCTGTCCCATTCATAG
GTTTTTCCTCGATTTATTCTTCCATGAATTTCGAAAGAAAAAAAATTAATCAAGATTCAA
GACCTAAAAAATCGAATAATTCAAAATGACTCTTCAAATTCAATTAACGAATTATTGACT
CCCGAATATCCAATTGATTTATTAATTTGTTATAGCGTATTCTATTTTTATTTGACAAAT
AAGATAGTAGCCGTTGTCGTTTTCCCAAAATTTTTTGTAAACCTCTTTGAGATAAATAAT
CTTTTCGGTGCAATTCCAAATGTGCGGTAAGTCTTCGTATCTTATTGGTGAAATTTAATA
CTTGAAATTCAACCGAGCCGGGGTTTTTTTCTTTTTTTTCTTGTGAAAATCCTGGTAGAA
ATAAATTTTTTACCATAAGTTAAAAGCGTTCTTCTCCTCCTTCCATATTTTATAGATATC
TTGTTTGATCTGTAATAGTAATGATACTAATTTAAAATTAGGTATTTTGTATATACAATA
ATCTAAATTTCCTTAACATTTTGCGATTCTGATGTCAAATCATACTATATTTCTGTAAAA
AAAAATGGTCGATTTAAAAAATAAAATACTAATTATATATATAATTATATAGATAAAAGT
AGATATAAGACGATAAGACGATTTTTTCGATTCCTTTTTGTATCTAAAGGATATATAATT
GAATTAGTATCAAGGCCTCAGAATACAGTTAACACAATGCGTGTGCGCATCTATGCGTGT
ATCCATTTGTATCCGCATACCGGATATGTTACGCTAAATTGAAGAAAGAAATATAGATTA
TAGATTAACGACCTCTCAATCGTGGGTACAGATGTATCCTTACTATACTGAAACGGCTTC
CATTATCGGTGTCAAACCAATAGCGATTCATACAAGCTAAATCCTCTAATCGAAAATTTG
GCCAAAGAAAAAAATGGAAATTCATTAGGTTTTTTTTTCTATCAAGATCCTTATTTTCAG
CCAAAACGTTACAGCAATTATTTACTTTATTATTCTTATTGTAAAATGTTGTTTTTCTAT
GTGCACTATTTCTATTCTTAGAATTGAAACAAATTAGAATTCTTAATTCTCTACGACGTC
TAGCGCAAAAAAAGAATTCAGGAACAAGCAAATCATAATGATTTTTTTCTTTATTTTCTG
TTATTTTTTGATCTCTTGTTCTTGGAATGGATTTTGCAAAGTTCGTCTTATCAACATTGG
TTTTTTCTGGATATCTTTTCTTAATTTGACGCTTACTCTTATGAAGCAATGAAAGTACTA
TGGTTTGATATATATAAAATTGTTCATCCTTTTCTCTAGACAGACGAATTGGTTCCACAA
TAAACATTGCCTTTTCCTTTTCGATCAATTTTTTATTTTTCGTCAATCCTGTAAGACTTA
AACTCTTTTGATTTGCCATAAGATCTAGATTGAGTTCTCCTCTTTGAATAGAGCTTATAG
CAATCTCTTTTATATTTTTTTTCAACCTAATCAGGAGACAATAAATTTTGATATTATTCA
TTATTCTGTGATTTAAGGAACCCTTCCAATTCAATTGAAAAATAAAAAACTTTGTTAATA
AGAGATTTATTTCTACCTCCATTCTGTTCTTGTATTTTTTTTTTTCCTCTTTCCTGGCCA
ATCCTGATGCTGTAGACTCTGCTTCAATATCTTTTTCTTGGGTTGAAAGAGATGATTCCA
AATCCACCCCACTCGTGTCTTCCGCTTTTGCTTGATTTCGAGTCTCTAACTCGAATTCCA
ATTTTTTTTTTTTTGATGATCTAAAAACTATTTTTTTTTTTCTTCCAGTAAATTTTCTAT
TTTCACTAACATCTTTTTTTATATCTAAATTGAAAAAAAGGAATTCGATTGGTATGATCC
ACGGGTTATTCGTATATGCCTTAATAAAATCTTCATTCGGTATGGAATGATTTAATATTT
CTTTATTTATTAGCATCCAATCTAAATGTTTTCTATGCAGATTTTCTTCCATATCTATAA
TGTAATCTTTTGCTATATATCTCTTTATAGAGATATCGCTCGTTGGATCAAATCCTTTTT
GTTTACATGTTTTGTAATTATAAGAAAGAAATTCTTTTTTATTTGCTTGGAATGATGATT
CATATCTAGAAATATATGAGTCTTTCTTATCTTTAATGGATTGATATGAAAAAAGATCAT
ATTCATATTGTGTGTTTTTTTTTAATGAGCCTAATTGTTGGTTTTTGTAAGGAATTGATC
TGGTTTTTTCATATGAATCACATTTTTTTAAATCTTTATTTTGAATGACATGACGTTTAT
GGATTCTATTTCTCCATTTTTGTGGCACTAATCTAGACCATCTTCTCTGAGATAAATCAT
ATTGATAATGACTCTTTAACAACCAATTTGTCCATTGATTCATTAGAGAATTGGGGGGGT
TCTTGGATATAAATTGAAAATCAAATATTCTTTGTATTCCAAAAAAATAATCTTTTATTT
CATTCTTAAGAAAAGGGGATTTTCGATGATATGCAAAAACATATTTTAACTTATATATGT
TAATAACTTGGGTTTCGGATAATTTAAAAAAAACATATGCTTGTGACAATGACGATACGT
CACAAAATTTATGGGAATTCGTATTCCTAAGATCATAAGATCTTTTGAGAAGCGAAATAA
AGTAAATTAGACTTTTATTTGTTTGATCAGTTCTTTCCACATTTTCTTCATTATTGTAAA
TGGACTTTTTTTTTGTTTTTGATTCAAGAAAAAGTTGTACATCAATGCTACAAATCAAAA
TGATACACAGAAAGATATTTAGGTATACCCTCTCCATGAGAGTATTTAAAAAAGAATGCT
TCGAATTGTCATCTAATAGAGGATTTTGTGACTTATAAGCTAATAGAGGGTTTATTTTTT
GTAATATCTGCCAAATATTTTTTTTTAATGCTAATTCTTTAGCATAAAAACTTGCTTTCT
TCGAAATAATATTTCTCTCTGCTGTTAAACTCCCCCTTTTCTTTTCTTTGGCCATTTTTT
TCATTTTTTTAATGATTGTCTTTCGTTTAGCATTTATATCTTTTTTTTTTTTCAATGAAG
AATTTGTCCAATTAATAGAGTTTATTCTAGTATTTGATTTGTAAATCGTTGGATTTTTCT
TACTCATTGTTGAATCGTTTTGATTTTGACTTAATTTAAATCCAACGATTTTTTGGAATG
TAAGTAGCACTAAAGTTGGGAATTGTTTTATTTTTTCGTTTATAAATAGAAAAATTTTGA
TGATCCATTTTGCTCTTTCTTTTAAAAAATTTATAAACAATTTTGTTCTTGCATTTAAAA
TCCCGAGAACCTGAAAAAAATGATTTTGCCATTTTTTTTTTTTAGTTTTTAGTTTCGTTA
AAATGGGATGAAAGAAGGCAAATGGATTTCGGGTAACGCGAGAAAAGGGCAATTCCACTT
CCGTTCCCAAAATTGTTAAAAAGCTAAAGTCCCTTTTTTTTTTTTTCATTGGATCCTTTT
TAGTGGATCGTAGCTTAGATCTGTGCCAAGGTTTCAGATGAAAAGGAAATCTAATTTGTA
TCTGAATACCGTCTAGTAGCCACTTTTTTGGAAATTCTGTTTCGGATAATTGAACACCAT
TATAGGTGCATTTAATATACATTTCTCTATTCCAATCCCTAAAATCTTCTGACCATTCGG
GAAATTGAAATAAAAGCATACGAACAATATTTTTAATTATTATCAACGAAGGCAATACAA
TATATTTTCTAAGAATCGATTGGGTTATTAATAACGAGCCTCTTATTACTTGAGCAACTA
TAAAACTATCCCAGGCCTCTCCTACTGCTATACGTCTTTTTTCCTCTTGTTCTTTTTTTG
TTCTTTTGTCCTCCTCCTTACTTTCTTTTGTCTCTTCTTCTGTATAATACGGATTTTCTA
ATCCTGTTTTTGTCCGCAGCCTCCTTTGGAACAGAAAAAGCATTTGTCTCATTGGTTCAA
AATTTTTCAAAAAAAAAAATGGGGGTTTCTCAATTTTATTCAAAAAAAGGGGCGAATACA
GACTTTTTTGAAAAATTTTCCAAGTAATAGTTTTCCGCCTTTGAGCACGTATGGATCCTT
TTATTATGTCTCGTCGAAAATCTGGTTGTTGTGCATAACGTATTAAAGCCAATTCCCCTT
TTTCATCAGTGTTATTTGTTTTTCTAGTATCCCCATAAGGATTAGAATCTTTTGATTTTT
TAGTATGAGTAAAAATAACTACACGTTTGGCTTTTCGGGAACGAATTCCATACTTCTGTT
CGTCTTTGTTTCCCTCTTCGAGGTCTTGGATTTCATCGATTAGTTTGTAAGGCCATCGAG
GAACTTGTTTTTCGATTTCCTTTATTACAATACATTTTTTTTTTTTAATTGTTTTATCCT
TCAGATCTGTTCGAATTGCGTCAAATAAGAATTGAATTTTTTTAGGCGTTATGTGTGCAT
GTTCCGGAAAGAACACAAGTCCTTCAAAATTCAAGGCTGATACTGATTTTTCAGAAAATT
TATGGATTAAGTTAAAAAAAAAACTAATTTCAGTTAAAAATAACTTTTGATAAAATATAT
CCATGTTCTCTTCAAAATAACTAGTTTTTTGAATACTAGAAAGAAGGAGACCATGAATCT
TATTTATCCAAATATCATCTTTTTTATAAGTTTTATTATTAATTGAGGATAACAAAAAAT
TGTTCATTCGGCCCCGACAGGGTCCATTCAAGAAAGGATCATATAGTTTAGGTAAGTTTT
TTGTTTGAGTCTCTTCATTGCATAATCTAATTCGTTTTTGGAATATATCCAATGGTATAA
ATTCCTTATCTAGAACTTCCGCCCTGTTTAGAATTTCATTGCTTAGTTTTTTTTTTTTTT
CTTCATTTTGAGAGTTCCAATAATTATTCAATTCATCATAGAAGATTTTTTCTCTTGTTA
AAGAGTCTATTCTTTTTTCCATCATTTGTAGAAAAGTCGACAAATTGGGTGGAGAGGCAA
AAGATATTCTTTCTTTTCCATCATTTTGACATGTATCAAAAAAGAATTGTGACATATCAT
TTCGTACAACATTTTCAAATCGAGCGTTTTTTATATATCGTAACGGCCGCTTCCATCGTC
TAAAATCGAAAAAAATCGTTACAAGGGATTTCTTCGATACCAATATCTTTTTATCTGCGG
TTTCGTTGATTTTCTTTGAATTCTTACCCTTCTTTGCAAAAAGATAAGAAGAAGTATCGG
TTTCCGAAGATATCTTTTTTTTTTGCTCAGTTCTTGTCGTTTTTGAAATTCTTTCAACAT
CAAATTTGTGTTTTTCAATTTCACCGCTTTCTTTACTTTTTGAACGTTTCTTTTTAAAAA
CAAAGGGCAAGGGTGTTCGGTCTAAATAGTATAAACACGTAACAAATAAAAAAACACTAA
AGAGTTGAGCCATAGAAGTTCGAAATTCTGATAAAATGGACTTCTTAGAGCGAATGCGTT
CATTAGATTTAATAACATTATTTTGTTGTATCCAGACAAATTCAATCCATTTTATGAAAA
AAATGTGACCAATTAACCAACCTCCAAAACCACTTGTTAAAAACAACAATTTTTTGTTGC
ATCTAAACATATAGATGTTTACTAATCTGACTAATATGGAACTTGGTAAGACAAGGGGGT
TAAATAACTGAAAAATAAGATTAGTAAAGAATATTCTTTGAATGCTAAATTTACGTATTG
AATTCTTTTTCTTGTCCCCATAATTCAAAAAGTTTTTTTTATTATTGCCGAAGAAATGAA
ATAAAAGATAGGGTAGAGGTATGACAGTTATTATATGAGGTCTACCCAATGCTAGATGCA
AAGGCGCATAATAGATCGATATGAACATGATGAGCTGTCCCGTAATAAACCCAGCTGTTG
CTGATAGTTTCTTCTCGGTCCCTTCTTGCATAATCCGAGCTCGAAGAAGGAAGAGATAAG
AGGGCCCTATGGAGAATGTGCTCAGAAATCCATAATAGAGTCCGACCACAACGACCGAAT
TCATTATCTTCATGCATAAGTATACTAGATTATCCAGTATAAAAGATTGAAAAATCATCG
CAAACCTCTGTTTTTTATTATCTTCTGTTTTTTATTATCTATTGCAATCTCCGGATTATT
ATCTAATTTTAAATCCATATATTTATATAATGATTTTTCAACCTTCCATATTTCTATATA
GAAATAGAAAGAGATAGACTAGAAACGACATCTCTTATCTCACTGACACCAAAGAGGGGG
ATCTAAAATGAGTGGAATTTTGATATGGGTGGAATATAATGAAATAGAGCCACTTTGAGG
TTCCCTTTGAAATGAGGCATGGAACGGAGCCATTGCGAAGAAGTTCCACGAGTTACGAAG
GAAACTTCGAGCTCATATTGGTCATGGGTTGAGAACGGGAATTGAACTCTATGAGATCAA
ATTTCCCGTTGTTCCTCAGTAGCTCAGTGGTAGAGCGGTCGGCTGTTAACTGACTGGTCG
TAGGTTCGAATCCTACTTGGGGAGGTTTGGTTCATTCCGAATTCTTGAATTCGAAATGAA
AGGGTTGGGTTCGCTTTGACCGTTAAAAGTAGGTAACCCGTTCCCCCTGTCTTTTGTTTG
TCTCTATTGCATTCTATCTCATCGTATCCCGTTCGGTTCTGCGATATTTGAGAATCGCCG
TCAATACCTCGGTGTAGGTTCGGGATACTCCCTTGTTCCACAGTCCGGGGCTATTTAAAC
TAACCAATTCAGAATTCTCCGATGTACTAGTATTAGCAATAGCAAGTGCATCTTTGATGC
AGTCATCAATTCTCCCGAGAGGCTACAATTGCCGCGAGCAAACATATTAATGACGAGGAA
GGCATTTTTGTTTTTGCTATGCTACAAATACTTTACTTGTTCTGCTATTCTGCACAAGCC
TGGCTGAGGAAGAATTACGAAGGGTAAAAATATGCGGATTAAAAGCTAAAGCTTAGGACA
TACTTTTTTTATTTAGAAATATCCACCATTTACGAAAATTTTGTTTCTTTTTTAAGAAAA
CAGTAAGGTAAGGCCATTCCATTTCGACAAAATACCCACACCCAAGTTCCATAGCTTTGG
GTCCGCTAGCCCGATCATGATTTTCTTACCCCCAGAGGTAAGGGTCCTTACCTTTTTGGC
CGGTTGTGGGCGAGGAGGGATTCGAACCCCCGACACCGTGGTTCGTAGCCACGTGCTCTA
ATCCTCTGAGCTACAGGCCCCATCCCGTCTCCACTGGATCTGTTTCCCGGAGTACCCTAA
AACTAAAAAAAGGGAACCTTCCCTCTCCCCAGCCATTTCATTTCGGCTTAAGAAGATGTG
AAAGCGCCTCTCTCTCTCTATAAGAACGGTGCGTTCCGAGGTGTGAAGTGGGCGAGAAGG
GATTTCATAATTGGGGTTTTGAATAAGACGACCTTTTTCATTTTGAATTCTTATTACTTT
TTCATATTGAAAAAGTAATAAGAGAGGTCTTAAGCTTTTTATCATCCTGGCGCCGAGCTA
TTTTTCCGCAGGACCTCCCCTACAGTATCGTCACCGCAGTAGAGTTTAACTACCAAGTTC
GGGATGGATTGGTGTGGTTCCTCTACGCCTAGGACACCAGAATATCGAACCATGAACGAA
GAAAGGCATGAGATAAAAGCATATTGGCTATTCATTGTGAGGCCCTAATTCTTGACTGGA
GGGGACACCAAAGGCCTCTGCCCTTCCATCCCTTGGATAGATAGAGGGGGGGCAGAGCTT
TTGGTTTTTTCATGTTGTCAAAGAGTTGAACAATGAAAATAGATGGCGAGTGCCTGATCG
AATTGATCGGGTCATGTAGGAACAAGGTTCAAGTCTACCGGTCTGTTAGGATGCCTCAGC
TGCATACATCACTGCACTTCCACTTGACACCTATCGTTAATGAGAAACGGCTCGTCTCGC
CGTGACCTTCTCTTGAATTCTCAAAGCTTCTTTCGCTCCATCCCCGCAGGGGCAGAGAAC
CCATCGCTGTCTCGGCTGTGCTACCGGAGGCTCTGGGGAAGTCGGAATAGGAGAGCACTC
ATCTTGGGGTGGGCTTACTACTTAGATGCTTTCAGCAGTTATCCGCTCCGCACTTGGCTA
CCCAGCGTTTACCGTGGGCACGATAACTGGCACACCAGAGGTGCGTCCTTCCCGGTCCTC
TCGTACTAGGGAAAGGTCCTCTCAATGCTCTAACGCCCACACCGGATATGGACCGAACTG
TCTCACGACGTTCTGAACCCAGCTCACGTACCGCTTTAATGGGCGAACAGCCCAACCCTT
GGAACATACTACAGCCCCAGGTGGCGAAGAGCCGACATCGAGGTGCCAAACCTTCCCGTC
GATGTGAGCTCTTGGGGAAGATCAGCCTGTTATCCCTAGAGTAACTTTTATCCGTTGAGC
GACGGCCCTTCCACTCGGCACCGTCGGATCACTAAGGCCGACTTTCGTCCCTGCTCGACG
GGTGGGTCTTGCAGTCAAGCTCCCTTCTGCCTTTGCACTCGAGGGCCAATCTCCGTCTGG
CCCGAGGAAACCTTTGCACGCCTCCGTTACCTTTTGGGAGGCCTACGCCCCATAGAAACT
GTCTACCTGAGACTGTCCCTTGGCCCGTAGGTCCTGGCACAAGGTTAGAATTCTAGCTCT
TCCAGAGTGGTATCTCACTGATGGCTCGGGCCCCCCCGGAAGGAGGCCTTCTTCGCCCTC
CACCTAAGCTGCGCAGGAAAAGCCCAAAGCCAATCCCAGGGAACAGTGAAGCTTCATAGG
GTCTTTCTGTCCAGGTGGAGGTAGTCCGCATCTTCACAGACATGTCTATTTCACCGAGCC
TCTCTCCGAGACAGTGCCCAGATCGTTACGCCTTTCGTGCGGGTCGGAACTTACCCGACA
AGGAATTTCGCTACCTTAGGACCGTTATAGTTACGGCCGCCGTTCACCGGGGCTTCGGTC
GCCGGCTCCCCTGTCATCAGGTCACCAACTTCCTTGACCTTCCGGCACTGGGCAGGCGTC
AGCCCCCATACATGGTCTTACGACTTTGCGGAGACCTGTGTTTTTGGTAAACAGTCGCCC
GGGCCTGGTCACTGCGACCCCCTTTGTGAGGGGGCACCCCTTCTCCCGAAGTTACGGGGC
TATTTTGCCGAGTTCCTTAGAGAGAGTTGTCTCGCGCCCCTAGGTATTCTCTACCTACCC
ACCGGTGTCGGTTTCGGGTACAGGTACCCTTTTGTTGAAGGTCGTTCGAGCTTTTCCTGG
GAGTATGGCATGGGTTACTTCAGCGCCGTAGCGCCTGGTACTCGAACATTGGCTCGAGGC
ATTTTCTCTACCCCTTCTTACCCTGAAAAAGCAGGGGCACCTTGCGTCCTTGAACCGATA
ACCATCTTTCGGCTAACCTAGCCTCCTCCGTCCCTCGGGACCAACAAGGGGTAGTACAGG
AATATTCACCTGTTGTCCATCGACTACGCCTTTCGGCCTGATCTTAGGCCCTGACTCACC
CTCCGTGGACGAACCTTGCGGAGGAACCCTTAGGTTTTCGAGGCATTGGATTCTCACCAA
CGTTTGCGTTACTCAAGCCGACATTCTCGCTTCCGCTTCGTCCACCACTGCTCGCGCGGG
TCCTTTCCTCTAAGGCGGAACGCTCCCCTACCGATTCATTTTTACATCCCACAGCTTCGG
CAGATCGCTTAGCCCCGTTCATCTTCGGCGCAAGAGCGCTCGATCAGTGAGCTATTACGC
ACTCTTTCAAGGGTGGCTGCTTCTAGGCAAACCTCCTGGCTGTCTCTGCACCCCTACCTC
CTTTATCACTGAGCGGTCATTTAGGGGCCTTAGCTGGTGATCCGGGCTGTTTCCCTCTCG
ACGATGAAGCTTATCCCCCATCGTCTCACTGGCCGACCTTGACCCTTGTTATTTTGAGGT
CATATCTAGTATTCAGAGTTTGCCTCGATTTGGTACCGCTCTCGCGGCCCGCACCGAAAC
AGTGCTTTACCCCTAGATGTCCAGTCAACTGCTGCGCCTCAACGCATTTCGGGGAGAACC
AGCTAGCTCTGGGTTCGAGTGGCATTTCACCCCTAACCACAACTCATCCGCTGATTCTTC
AACATCAGTCGGTTCGGACCTCCACTTAGTTTCACCCAAGCTTCATCCTGGTCATAGATA
GATCACCCAGGTTCGGGTCCATAAGCAGTGACAATTGCCCTATGAAGACTCGCTTTCGCT
ACGGCTCCGGTGGTTTCCCTTAACCAAGCCACTGCCTATGAGTCGCCGGCTCATTCTTCA
ACAGGCACGCGGTTAGAGCCCCGGGCTGGGCTCCTCCCACTGCTTGGGAGCTTACGGTTT
CATGTTCTATTTCACTCCCCGATGGGGGTTCTTTTCACCCTTCCCTCACGGTACTACTTC
ACTATCGGTCACCCAGGAGTATTTAGCCTTGCAAGGTGGTCCTTGCTGATTCACACGGGA
TTCCACGTGCCCCATGCTACTCGGGTCAGAGCGTAAGCTAGTGATGCTTTCGGCTACTGG
ACTTTCGCCATCTAGGGTGCAGCACTCCACCGCTTCGCCTAGCAGCACGACGCTTGTATA
GCTCTCCCACAACCCCGTTTTCACGGTTTAGGCTGCTCCCATTTCGCTCGCCGCTACTAT
GGGAATCGCTTTTGCTTTCTTTTCCTCTGGCTACTAAGATGTTTCAGTTGGCCAGGTTGT
CTCTTGCCTGCCCGTGGATTCAGCAGCAGTTCGAAAGGTTGACCTATTCGGGAATCTCCG
GATCTACGCTTATTTTCAACTCCCCGAAGCATTTCGTCGCTTACTACGCCCTTCCTCGTC
TCTGGGTGCCTAGGTATCCACCATAAGCCTTTCCTCGTTTGAACCTCGCCCTTAACTTGA
AGGCTATGCCATCCTAAGGTGCTGCTAGATGGAAGGATCTTATCAACGTCCATGAATAAT
AAATCATAGCATAGATCAAACTGCCGAATCGGAAAAATTGGGTGCTATCATATAGCATAG
CTTTGTATCGGCTAAGTTCACGAGTTGGAGATAAGCGGACTCGAACCGCTGACATCCGCC
ACAGGGTAAACCACCGCCTCTCAGGCCCCGACTGATTCTACCATAGAGGCCAACGATAGA
CAATAACTCCCCCCCGAACACAGCTTACAACTTTCATCGTACTGTGCTCTCCAAAGAGCA
ACTCTTCTCAAAATCTCAAAAGGTGCTGAGTTGGAATCCCATTCTAACTAAGGATTCTTG
TGGTTCCGGAGGATCCAGCTACAGGAGAACCGGGAACGGAGAGCCCCCCTTTCCGCCCGA
CTCTTTGGTCTTAAGAATGCTGGTTTTAAGAATGAGTGATTGCCCTTCTCCGACCCTTAC
TGCCCAACCTGAGAGCGGATAGCTAATGCGTTCCGCTTTTTGAACAGGGTTCTATGGTCG
GTCCGCGACCCCTGGATGCCGAAGGCGTCCTTGGGGTGATCTCGTAGTTCCTACGGGGTG
GAGACGATGGGGTCGGTCCATGGATTTTCTTTCCTTTTGCCGCATTTCGTTCAAAGGGTT
GAAGGGAGATAGTGCATCAAGCTGTTCGCAAGGGCCAACTTGATCCTCTTCCCCAGGATC
CCAGATGAGGAAACCCTAGGAGAGCCGCCGACTCCAACTACCGTCCATGTACGATCCCTA
CTAGATCTGACCAACTACCCATCCTACCTCCTCTACGTTCTTGACAGCCCATCTTTGTCT
CAGTAGAGTCTTTCAGTGGCATGTTTCGGTCCTCTTTCCCATTACTTAGAAAAAGTGAGC
CACCGGTTCAGGTACAAGAAACTATCATTACCGCCTGGACAATTAGACATCCAACCCGTA
ATCGCAACGACCCAATTGCAAGAGCGGAGCTCTACCAACTGAGCTATATCCCCCCGAGCC
AAGTGGAGCATGCATGAAGGAGTCAGTCTTCTATTCTTTTCCTTGGCGCAGCTGGGCCAT
CCTGGACTTGAACCAGAGACCTCGCCCGTGAAGTAAATCATCGCACCTACGGTCCAATCC
AACCAATTGGGAGAGAATCAATAGATTCCTTTTCGGGAGCGATTCATCCTTCCCGAACGC
AGCATACAACTATCCGCTGTACTGCGCTCTCCAAGTGTGCTTGTTCCCCCTTCTTCCTTA
CCATGGCAAATCTTTGTGAAAAAATTCCGATGAGAAGAAAAAAGAAGGCGTTAAGAGACC
CTCCTGGCCCCACCCTAGACACTCTAAGATCCTTTTTCAAACCTGCTCCCATTTCGAGTC
AAGAGATAGATAAATAGACACATCCCATTGCACTGATCGGGGGCGTTCGTAGTGACTGAG
GGGGTCGAAGACCAAGAAGTGAGTTATTTATCAGCCAAGCATTCTATTCTTCTTACGGCT
AGATCCAATCTCCTGGTCCCTGCGGAAAGTAAAAAGAATTTAAAGTTCTTCCTTTCGGGA
AGGGAAGATTAGGAAAATCCTATTGCAATTTTCTCCAGACCCCCGGAAAAGCATGAAAAA
AAAGGCTCGAATGGTACGATCCCGCCGTCACCCCAGAATGAAAGGGGCGATCTCGTAGTT
CTTGGTCTGTGAAGATACGTTGTTAGGTGCTCCGTTTTTCTTTTTCCATTGAGGCCGAAC
CTAAACCTGTGCTCGAGAGATAGCTGTCCATATACTGATAAGGGATGTATGAATTCTCGA
GAAGAGAGGAGCCGTGGTGGTCCCCCCCGGACCGCCCAGATCCCACGAGTGAATAGAAAG
TTAGATCTACATTGGATCTCACCTGAATCGCCCCATCTATCCTCCTGAGGAGAAGTTTGG
TTTCAAACCCCGGTTCGAACAGGAGAAGTACGCCATGCTAATGTGCCTTGGATGATCCAC
ATCTCAGGGTCAGGCGCCGATGAGCACATTGAACTATCCATGTGGCTGAGAGCCCTCACA
GTCCAGGCACAACGACGCAATTATCAGGGGCGCGCTCTACCACTGAGCTAATAGCCCGTC
GTGTGGGCCTCCCGCTGAGGCCCGCTATGCCAAAAGCGAGAAAAACCCCATCCCTCTCTT
TCTTTCTTTTTTTTCGCCCCCGTATGGCGACATGGGGCGAAAAAAAAGAAAGAGCTCCTA
TCAACTTGTTCCGACCTAGGATAATAAGCTCATGAGCTTAGTCTTACTTCACCTCCGAGA
AACGAAAGAAAACTTCCATCTCCAAATTTAACTCAGACGTAGCTCGCTTCTTTTGGGGTG
TGAAGCCGTGTCAAACCAAACTACCCAACAAGCATTAGCTCTCCCTGAAAAGGAGGTGAT
CCAGCCGCACCTTCCAGTACGGCTACCTTGTTACGACTTCACTCCAGTCACTAGCCCTGC
CTTCGGCATCCCCCTCCTTACGGTTAAGGTAACGACTTCGGGCATGGCCAGCTCCCATAG
TGTGACGGGCGGTGTGTACAAGGCCCGGGAACGAATTCACCGCCGTATGGCTGACCGGCG
ATTACTAGCGATTCCGGCTTCATGCAGGCGGGTTGCAGCCTACAATCCGAACTGAGGACG
GGTTTTTGGAGTTAGCTCACCCTCGCGGGATCGCGATCCTTTGTCCCGGCCATTGTAGCA
CGTGTGTCGCCCAGGGCATAAGGGGCATGATGACTTGACGTCATCCTCACCTTCCTCCGG
CTTATCACCGGCAGTCTGCTCAGGGTTCCAAACTTCATGTTGGCAACTAAGCACGAGGGT
TGCGCTCGTTGCGGGACTTAACCCAACACCTTACGGCACGAGCTGACGACAGCCATGCAC
CACCTGTGTCCGCGTTCCCGAAGGCACCCCTCTCTTTCAAGAGGATTCGCGGCATGTCAA
GCCCTGGTAAGGTTCTTCGCTTTGCATCGAATTAAACCACATGCTCCACCGCTTGTGCGG
GCCCCCGTCAATTCCTTTGAGTTTCATTCTTGCGAACGTACTCCCCAGGCGGGATACTTA
ACGCGTTAGCTACAGCATTGCACGGGTCGATACGCGCAGCGCCTAGTATCCATCGTTTAC
GGCTAGGACTACTGGGGTATCTAATCCCATTCGCTCCCCTAGCTTTCGTCTCTCAGTGTC
AGTGTCGGCCCAGCAGAGTGCTTTCGCCGTTGGTGTTCTTTCCGATCTCTACGCATTTCA
CCGCTCCACCGGAAATTCCCTCTGCCCCTACCGTACTCCAGCTTGGTAGTTTCCACCGCC
TGTCCAGGGTTGAGCCCTGGGATTTGACGGCGAACTTAAAAAGCCACCTACAGACGCTTT
ACGCCCAATCATTCCGGATAACGCTTGCATCCTCTGTCTTACCGCGGCTGCTGGCACAGA
GTTAGCCGATGCTTATTCCCCGGATACCGTCATTGCTTCTTCTCCGGGAAAAGAAGTTCA
CGACCCGTAGGCCTTCTACCTCCACGCGGCATTGCTCCGTCAGGCTTTCGCCCATTGCGG
AAAATTCCCCACTGCTGCCTCCCGTAGGAGTCTGGGCCGTGTCTCAGTCCCAGTGTGGCT
GATCATCCTCTCGGACCAGCTACTGATCATCGCCTTGGTAAGCTATTGCCTCACCAACTA
GCTAATCAGACGCGAGCCCCTCCTCGGGCGGATTCCTCCTTTTGCTCCTCAGCCTACGGG
GTATTAGCAGCCGTTTCCAGCTGTTGTTCCCCTCCCAAGGGCAGGTTCTTACGCGTTACT
CACCCGTCCGCCACTGGAAACACCACTTCCCGTCCGACTTGCATGTGTAAGGCATGCCGC
CAGCGTTCATCCTGAGCCAGGATCGAACTCTCCATGAGATTCCTAGTTGCATTACTTATA
GCTTCCTTGCTCGTAGACAAAGCTGATTCGGAATTCTCTTTCATTCCACGGCATAACTTG
TATCCATGCGCTTCATATTCGCCTGGAGTTCGCTCCCAGAAATATAGCCCCCCCCCCCCT
CTCGTCAATCCCACGAGCCTCTTTTTTATCTATTCTAAATTCTCATTCGATTACGGCATC
AAAATAGAAAAACTCACATTGGGTTGGGTTTAGGGATAATCAGGCTCGAACTGATGACTT
CCACCACGTCAAGGTGACACTCTACCGCTGAGTTATACCCCTTCCCTTGCCCCTATCGAG
AAATAGAACTAACTAATCCTAAGGCAAAGGGTCGAGAAACTCAACGCCACTATTCTTGAA
CAACTTGGAGTCGGGCCTTCTTTTCACACTATTACGGATACGAAAATAATGGGAAAAATA
GGATTCGACTGTCAACTGCTCCTATCGGAAATAGGATTGACTACGGATTTGAGCAATAGC
ACATAATTTCAAAAAACCCGTACGATTTTCCCGATCTAAATAAAGCTGGTTTTCCATGAA
GAAGATTTGGCTCAGCATGTTCTATTCGATACGGGTAGGAGAAGAACCCGACTCGGTATT
CTTTTCTTAAAAAAAGAAAAAGATAAGAACCAAGTCAAGATGATACGGATCAACCCCTCT
TCTTGCGTTCTTGCGCCAAAGATCTTACCATTTCCGGAGTAACTGGAGTTACATCTATTT
TTCGATTTCCATTCAAGAGTTCTTATGTGTTTCCACGCCCCCTTTCGAGACCCCGAAAAT
TGGACAAATTCCTTTTTCTTAGGAACACATACAAGATTCGTCACCACAATAGGGGTAACC
CCGCCGTTAACTACTTCAATTTTATAGTAAAATACATGCCCTACCAAGAAAAAGACAGAA
TTTGTAACTTGCTATCCTCTTGCCTAGCGGGCAAAGATTTACCTCCGTGGAAAGGATAAT
TCGTTCGGATCGACATGAGAGTCCAACCACATTGCATTGCCAGAACCCATGTTGTATATT
TGAAAGAGGTTGACCTCCTTGCTTCTCTCATGTTACAATCCTCTTGCCGCTGAGCTCCCT
TTCTCCTCGGTCCACAGAACAGAGACAAAATGTAGGACTGGTGCCAACAGTTCATCACGA
AAGAAAGAACTCACTGAGCCGAAATCACTAACTAATACTAATCTAATACTAAACTAATAC
TACACTAACTAATACTAATCTAATACTAAACTAATACTAATAGAATACTAATAGAATAGA
AATAGAACCGTCTTTTCTGTATATTCTCCCCGGTTCCGTTGCTACCGCGCGCTTTACGCA
ATCGATCGGATCGTGTAGATATCCCTTCAACACAACGTAGGTCATCGAAAGGGTCTCGAA
GACTCACCAAAGCACGAAAGCCGGGATCTTTCAGAAAAATGGATTCCTATTCGAAGGGTG
CATAACCGCATGGATAAGCTCACACTAACCCGTCAATTTGAGATCCAATTCGGGATTTTC
CTTGGGAGGTATCGGGAAGGAATTGGAATGTAATAATATCGATTCATACAGATACAGAAG
AAAAGGTTCTCTATTGATTCAAACGCTATACCTACGAGATAGGGATAGAGAAAGAGGAAA
GAAAAAACCGAAGATTTCACACAGTACTTTTGATCGAAAAATCAATCTGATTTATTTCGT
ACCTTTCGCTCAATGAGAAAATGGGTCAGATTCTACAGGATCAAACCTGTGGGACTTAAG
GAATGATGGAATGGAAGAAAAAAAAATAAAAAAAATAAGTAAAATGCAGTAGAAGAGTCC
CGATTCCAAACGAACAAATTCAAACTTGATTGAAAAGGATCTTTCTGATTCTCGAAGAAT
GGGATGGGGGCAAAAGGATTGATCGAGAAAGATTTCTTGTTCTTATTAAAAGATCGTGAT
TGGATCCACATATGTTTGGTAAAAAGAAAAATCTTCTCCTTTGAGAATAATCAAAAAAAG
GAATCAATTGGAACATAAAAACGTGACTGAATTGGTCCTAGTTACTCTTCGGGACGGAGT
GGAAGAAGGAAGGGGGGAGATTCTCGAACGAAGAAAAGGATCCAATGACTTGGAAAGAAT
TGAACGAGGAGCCGTATGAGGTGAAAATCTCATGTACGGTTCTGTAGAGTGGCAGTAAGG
GTGACTTATCTGTCAACTTTTCCACTATCACCCCCAAAAAACCAAACTCTGCCTTACGTA
AAGTTGCCAGAGTACGCTTAACCTCTGGATTTGAAATCACTGCTTATATACCCGGTATTG
GCCATAATTTACAAGAACATTCTGTAGTCTTAGTAAGAGGGGGAAGGGTTAAGGATTTAC
CCGGTGTGAGATATCACATTGTTCGAGGAACCCTAGATGCTGTCGGAGTAAAGGATCGTC
AACAAGGTCGTTCTAGTGCGTTGTAGATTCTTATCCAAGACTTGTATCATTTGATAATGC
CATGTGAATCGCTAGAAACATGTGAAGTGTATGGCTAACCCAATAACGAAAGTTTCGTAA
GGGAACTGGAGCAGGCTACCATGAGACAAAAGATCTTCTTTCTAAAGAGATTCGATTCGG
AACTATGATATGTCCAAGGTCCAATATTGAAATAATTTCAGAGGTTTTCCTTGACTTTGT
CCGTGTCAACAAAAAATTCGAAATGCCTCGACTTTTTTAGAATAGGTCCGAGTCAAATAG
CAATGATTCGAAGCACTTTACACTATTTCGGAAATCCAAGGACTCAATCGTATGGATATG
TAAAATACAGGATTTCCAATCCTAGCAAGAAAAGGGGGGAAACGGATACTCAATTTCAAA
GTGAGTAAACAGAATTCCATACTCGATCTCATAGATACATATGGATACATATAGAATTCT
GTGGAAAGCCGTATTTGATGAAAGTCGTATGTACGGCTTGGGGGGAGATCTTTCATATCT
TTCGAGATCCACCCTACAATATGGGGCCAAAAAGCCAAAATAAATCATTTTAGCCCTTAG
AAGTTATAAAAAAAAACAGATTATCCCTTTCACGCTCATGTCACGGCGAGGTACTGTAGA
AGAAAAAACCGCAAAATCCGATCCAATTTATCGTAATCGATTAGTTAACATGTTGGTTAA
CCGTATTCTGAAACACGGAAAAAAATCATTGGCTTATCAAATTATTTATCGAGCTATGAA
AAAGATTCAACAAAAGACAGAAACAAATCCACTATCTGTTTTACGTCAAGCAATACGTGG
AGTAACTCCCGATATAGCAGTAAAAGCAAGACGTGTAGGCGGATCTACTCATCAAGTTCC
CATTGAAATAGGATCCACACAAGGAAAAGCACTTGCCATTCGTTGGTTATTAGGGGCATC
CCGAAAACGTCCGGGTCGAAATATGGCTTTCAAATTAAGTTCCGAATTAGTGGATGCTGC
AAAAGGGAGTGGCGATGCCATACGCAAAAAGGAAGAGACTCATAGAATGGCAGAGGCAAA
TAGAGCTTTTGCACATTTTCGTTAATCCATGACGTTAATCCATGAATAGGATCTATATAG
ACACATAGACCCATGGATCCATACATCTCGATCGGAAAAGAATCAATGGAAAAAGAATCG
GAAGTGATCAATATATCTCTCGAAACAAACGAAAAGGAAACGAAAGACGAAACATAAATC
ATGGATCAACTAAGCCCTCTCGGGGACTTGCTTAAGAATAAGAAGAATAAGAAAGAGGAA
TCTTATGTAAATACCATGGAATAAGGTTTGGTCCTATTCATGGGGATTCTGTAAATATTC
CATTCCAAAAAAAAGAGAAAATTCGAAACAATTGGGATTTTTTGGAGATTGGATGCAGTT
ACTAATTCATGATCTGACATGTACAGAATGAAAACTTCATTCTCGATTCTACGAGAATTT
TTATGAAAGCCTTTCATTTGCTTCTCTTCGATGGAAGTCTTATTTTCCCAGAATGTATCC
TAATTTTTGGCCTAATTCTTCTTCTGATGATCGATTCAACCTCTGATCAAAAAGATCTAT
CTTGGTTCTATTTGATCTCTTCAACAAGTTTAGTAATGAGCATAACGGCCCTATTGTTCC
GATGGGGAGAAGAACCTATGATTAGCTTTTCCGGAAATTTCCAAACGAACAATTTCAACG
AAATCTTTCAATTTCTTATTTTACTATGTTCAACTCTATGTATTCCTCTATCCGTAGAGT
ACATCGAATGTACAGAAATGGCTCTAACAGAGTTTCTGTTATTCGTATTAACAGCTACTC
TAGGAGGAATGTTTTTATGCGGCGCTAACGATTTAATAACTATCTTTGTAGCTCCAGAAT
GTTTCAGTCTATGCTCCTATCTACTTTCTGGATATACCAAGAAAGATGTACGGTCTAATG
AGGCTACTACGAAATATTTACTCATGGGTGGGGCAAGCTCTTCTATTCTGGTTCATGGTT
TCTCTTGGCTCTATGGTTCATCCGGGGGAGAGATCGAGCTTCAAGAAATAGTGAATGGTC
TTATCAATACACAAATGTATAACTCCCCAGGAATCTCAATTGCGCTTATATTCATCACTG
TAGGAATTGGGTTCAAGCTTTCCCCAGCCCCTTCTCATCAATGGACTCCTGACGTATACG
AAGGAGTGCGGTTCGTTCGATAAATTCCTACCTCTCTATCTATTTCTGAGATGTTTGGAT
TTTTCAAAACTCCATGGACATGCAGAAGAGAAATGCTATTCCCACTCGGACCAAGACATA
ACTTTACTTGTTCAAATAACAATTAAGGTGAAGCAGAGTCAGGAACAACGAATCCCTTTA
TGATAAACAGATTCATTTTGCAAGTTCGTTATTACGGGTAGTTCCTACAAAGGATCGGAC
TAATGACGTATACAATACTTAAATTCTCGATGTAGGTGCTACATACATAGTCGGTTCTCA
TCCTTCAGAGACTACGAGTATAATAGGAGCATCCGTCGACAAAAGGATCACCCTAAGATG
ATCATCTCGTGGCTATTGAGAACGAATCAAATCAGATGGTTCTATTTCTCAATCTTTTCG
ACCTCGGTTCCGTAGGAGCAAGTCATAAAGATTGAGAAAAATCGGTCATTCACAACCACT
GATGAAGGATTCCTCGAAAAGTTAAGGATTAGTATAGTAATCCTTTTGAAAATTCTAAAT
CGAATGGATTCGGTCTTATACATACGCGAGGAAGGTAATCAAAAAAGAAAGAAGATGAGT
TCTTCTTTCTTTTATCACTTAGGAGCCGTGCGAGATGAAAGTCTCATGCACGGTTTTGAA
TGAGAGAAAGAAGTGAGGAATCCTCTTTTCGACTCTGACTCTCCCACTCCAGTCGTTGCT
TTTCTTTCTGTTACTCCGAAAGTAGCTGCTTCAGCTTCAGCCACTCGAATTTTCGATATT
CCTTTTTATTTCTCATCAAACGAATGGCATCTTCTTCTGGAAATCCTAGCTATTCTTAGC
ATGATATTGGGGAATCTCATTGCTATTACCCAAACAAGCATGAAACGTATGCTTGCGTAT
TCGTCCATAGGTCAAATCGGATATGTTATTATTGGAATAATTGTTGGAGACTCAAATGGT
GGATATGCAAGCATGATAACTTATATGCTGTTCTATATCTCCATGAATCTAGGAACTTTT
GCTTGCATTGTATTATTTGGTCTACGTACCGGAACTGATAACATTCGAGATTATGCAGGA
TTATACACGAAAGATCCTTTTTTGGCTCTCTCTTTAGCCCTATGTCTCTTATCCTTAGGA
GGTCTTCCTCCACTAGCAGGTTTTTTCGGGAAACTTCATTTATTCTGGTGTGGATGGCAG
GCAGGCCTATATTTCTTGGTTTCAATAGGACTCCTTACGAGCGTTGTTTCTATCTACTAT
TATCTAAAAATAATCAAGTTATTAATGACTGGACGAAACCAAGAAATAACTCCTCACGTG
CGAAATTATAGAGGGTCCCCTTTAAGATCAAACAATTCCATCGAATTGAGTATGATTGTA
TGTGTGATAGCATCTACTATACCAGGAATATCAATGAACCCGATTATTGAAATTGCTCAG
GATACCCTTTTTTAGCTTCTAGAATCTATTTCTTAGTTCAAGATCCGACCCCTCTTATCT
TACTAACTGGAATCAAAGAATTAGTAGATCTGTTCCGCCCAAAATGGGAATGGGCTAGGG
TTATGAACTTAGAATCTAGAATCTGATGATCGAGTCGATTCCATGATTCTAAGTTCATTC
CATACCGGACCAGACCGGAATAGGGTTATATACATTCTCATTATGAGAAAGGGGTCATTC
GAGCGTATCTAAATAGATACTATGTTTACATATAATAGATCCCTGCGTCGTTCCGTTCCA
TTTAGGATTAGGAATAGGCGTAATCGGACCCGCTTTTTACATATCTATCATTATTTTGGA
CCCTATTCACCTCTTTGGGCTTCTATTGAATCGAGAAATAGGTTTGATTGTCCATCTTTT
TGATAGAATATATATAAGATATCCTACGGATAATTCAAATCGAACCAATTGGATGTCCGA
CTCGGGCCTATATGACATGACCGATCAATAAAAATACTCTAACACTCCACCTTTGTCATA
TATTCCATACATAACACTAGCTAGATATCATATTCATGGAATACGATTCACTTTCAAGAT
GCCTTGGTGGTGAAATGGTAGACACGCGAGACTCAAAATCTCGTGCTAAAGAGCGTGGAG
GTTCGAGTCCTCTTCAAGGCATAATATTGAGATCTCTTATTGAATTGGAATAAGTTCGGC
AGCGCATCACGAAATCTTGGTGATCTTCTCTATCTAATGAATGGGGAGTCCGTTTTGAAA
TCGTCTGCCCTGCACCCCCCCGAGATATGCTTCAACAGGAATCACACAGGGGTAGATTGA
TACAATAGAAACCTCTGGTAAAATGCCCACCCGTAACCCGATAAAGTACATTACATAGTC
CGTTTTAGGGATTGGCGACTTACCCATTTAATTACTTTTGCACCGGACGTTCCCCAAATG
GGTACTCTCGGGTCGGGTGAATTCCATAATAGACGCCTGTTGGCATTCCAACCTTCCTTC
TCCTTTCAGGGCTATCCGAAAAGAAAGAGAATTCAGTACTTCTTGGTCGTGAATATCTGA
ATAGGACAAACCGCCCCGTGGATATCTTTGCTTCGGAACAAAACAATTAGAATTAGGCTC
GGTCAACTGGAATGTGTATTATCAATATAGGGTATCTTTCAATTGAGAAGAGCTATCGAC
CTGAGACAAAGAGAAAGAAAGGTCTATCTATTTGATTTAGTTATTCAGTTAAACCAATGA
TTCGTTATTGGAGCAGATAGCAACAACCATTTCATCCGGGAAAAGCCATCTTTTTCTCAA
CAATGTCTTTGTCATTTGATCCAATAGCGTTCCGTTAGATAGGAACATATTTGATAAATA
TTGATAACTCTCGGATAGAGTATTAGAACGGAAAAATCCATTAGATAATGAACTATTGGT
TCTAAGCCATCTCTGGCGATGAATCAACAATTCGAAATGCTTTTCTTGCGTATTCTTGAT
AAACCAGCGTTTATATATAGATGTAGGAAGATCTGTTTGGGAAGTAAGAAGCCCCTTTGA
CATCTCTTCATCTGCAAAGAATTGTCGATGTGAAAACACAGAGACAGAGACAAAAGGCTG
ATCTTTCAATAGGAAAAAGAGTGGATCCGCAGGGTCCCAAATGAATTGGCTTATTTGAAA
AAAGCCTTGTTCTTTGGAAGATCTATCTCGTGTCTGGTACTGCATGGTTCCACCCTGCAA
GAACTCCGAATCATTCTCTTGAAGCTCATCCTCTTCCTCATAAATGATCCGCTTGCCCCG
AAATGACCTGGCCCAATAGGGAAATCCCAATTCATTGGGCCTTTCGATACAATTAAATAG
AAAGCCCCAAGGGCGCCATATTCTAGGAGCCCAAACTATGTGATTGAATAAATCCTCCTC
CATCTGTTGCGGGTCGAGGACTCCTTCCCCTTCTTCAAACTCCGATTCATATTTTTCATA
GAGAAATCTCTGATCAACGATAAAACAAGATCCTTTTTGAATCATATTTAAGGGATTCCT
TGGTTCGGACCGAAGAAGCAATGTCACTCGATCATTATCAAACTGACTGCAACCTTTTTC
TGTCCGTGAGGATCCCACCAGAGCGCCTTCTACTTCTAATAGGCCATGAACTAGATCAGA
ATCATTCTCAACGAGTCCATAAGAAGTGATCCCATTTTTTTCATCAGGTCCGGGTAGAGA
CCAAAGGTCTTGAGCGACCGATCCGGCAGAACAACTCAAAAGATAAAGAAGTATCGTTAA
TTCCTTCATGCTCGTTCCAAGTTCGAAGTACCATTTGTACAAATAAGAATCCCCCTCGTT
ACAAGATTTCTTCTTCATATAGATAGATATAGGATCTATGGAGCAATTACTTAGAAGTAC
ATTTTTTGAAATAGCCCTTCCTATCTGATAGAAAAGGATCCCATGATCCTGAACCGATCT
TACCTGGGATCGCAAATCCCAAGTTTGTCTATGAAGAGCAGATCTAATTATATTAGTGTC
TATAATGGATTTCTTTTGTATAATACTAATCGATAGGGCCTCATTGGTAAGTGCTACAAG
ATCTCGTACATTGGAACCCATAGTTATGGTTATGCACCCGAGTCCATTAGTATGGAACAT
TCTCTTTTCCAAGTGAAATCCCCTAGTATATGAAAGAGTGAAAAAGTGCTTTCGTTGTTG
TGGAATAAGAAGCCTTCGTATCTTAATGCATGTATTTAATTTATTCGGAGCTATTAGAGC
GGGATCCACTTTTTGGGGAATATGAGTCGAAGCAATAACAAGAATATTTCTAGTGGAACA
TCTTTCACAATCCCTGGAGAGATAGTTCACTAATAGACCGAGGGATAAGTAATTCGACTC
ATTCACATCCAGATCATGAATGTTTGGAATCCATATTATGCAAGGAGACATTGCTTTTGC
TAATTCGAATTGAAGGGTGATATAAAATCGGTCTATTTCCGGCATCATATCCATAGTTAG
CGCATTCATCATAGTTAGAAGCTCCAGCTCCGTATCAAGGTCACGGTCGATATCGTCACT
ATCATCAATATCGTCACTATCATCAATATCGTCACTATCATCAAAAAGAAAACTCTTAGG
CTTGTTATCCAGGAACTTGTTCAGAAATACTGTAATGAAAGGAACATAGGAGTTTGTCGC
TAGGTATTTGACCAAATAGGATCGTCCAGTTCCTATAGAACCTATCACTAAAATACCCCT
GGGGGGGGGTAGGGCTAAGCGGAGCGAAAAGGGTTTCCCATGAGATGGGAAATGAAAACT
ATTAGCCCCACAGGGGGTTTGTGAATAAGTGATTGTCTGATAATGAGCAAGGAATATCCG
TCTTTCTGCTAAACAGGATGTATTGAACTCATAATTCATTAGATACTTTTTATGAATGTC
AACTAAGTATCGTAAGTAAATTGCTCCCGGTTGTTCAATCATTTGATAACCAGAGTTATT
CTTTGATAAAGGATCACTATGAGTCAGACTCAATAGAATTTGATCAATCCTTTTTTCTGT
CGTTAAGGTAGAGAACTGAACCAAGAATTCTCTTTCTTTATCATCAATCGAATCACTGTT
CGAGAACCAGGATTCTATTTTATCATCAATCCAATCACCATTCACGTTTTTTCTTTTTCT
TATCAAGGAATAGATCGCTTTACTTGTATGACTTAGATGTCTCGTATTTCTCGAAAAAGC
GATTCGATTGATGGGATTTGGTATGATACTTATGAGATCGAAGAGATTCCAATATTTCTT
CTTAGAACGTATTGATTTGACCCCATAAGCGGGACCACCACCCCCTAGCATGTTGCCGCC
AGAAGCAAAACCCCGTATTTCTTCTAGAAAATCTCCTAATTGTTCCAGAGCAACTAGAAA
GAGATTCTTTAACCAGAAAGAATTCAGTTCAGATGTAGGATACCTATCCAGAAGTTTTCG
CAACTCAATCATGTATGATGGAATCATCAAAGATTTGACCTTTTCGAACTCTGTCTGTAA
CTCTCTGTAGGCTCGAGAAACAAAGAGAAGATGTGTACGAACGAGATATCCAGCAACAAG
AAGAAGGAAAAGGATTGAATAGAGGAACTCCCGAACATTTAGCGATCTCAGATGTGTCGA
TATCAATGGTGACTCATTATTTTGATGAAAAATTTCTTCGGACAGAAGAAGATTATGTAA
ACACTTACTCGAAATCTCACTTATCAGATTCCATTGTGTCTTCCACAATGGAATCTGAAG
AATTCGCCATGATATATCTGATCCATGCATAATATCATGAAAAATGGATACAAATTTTTG
GCTGCTACTTAGTATCGGCAATAGGTCTGAAAAAGTATCTAAAAATATTAAATTTAGATA
TTTGTACCCTGTCGAAGTAAGGAACCATGGTATATATGTTTGGAATAGATTCCATTTGGA
GAGAGTTAAAAGAGTACTATCTCGTTGAAAGGTTCTATACATCTGCCCTTTCTCAAGGCA
TCTTTTTAGACAAGGACTCCGTTTTTTCCTCTTTTCGGATGGTAAATATTTCTCAGAACA
TGGAGTGTGAATCAAACCCACGTTTGAATTCAAATTGAGATACTGATGCAAGTTCTTCCC
TTCTGAATCAGGTAGATTCATATCTGAAAGAGGTTTACAATAAGTTCTTTCAAAATTGAC
TATTTGTCCCTCTGTTAGAGGTGTTCCCGAAATGTCTGCGATCGAGTAAATAGCTCTACG
AACGAATGGATCGAATCGAATTGGAAAATGGAAAGATTTGTACAAGTTATACCCTTCGTC
ACCACTTTGCGGAAAATGGTTAGATATCAATATGTTAGATACCTGTGACTCGATTGGTGG
AATAGTATCTCTCTCCAAGAAAGCATGTTTTTTTTTACCGCCGCACAAAGAAAATATTTT
GTTCCGAATGAACAAGATATTGAGGAATTGTCCATACGTAAAATAATAATTATTGATACA
GGCCCTTTCCACAAAAAAAGGGAATCTTTTGTTACAATAGAAACAGAAGTGATATTGATT
ATTCAAGAATCGAAGTCGATTTGCTTTAAAAAAAGAGGATATCAATGAACTTCTATGAAA
TGGTTTCACGGGATTCAGCCAATTGTCTTGATCGTGGGATATCATTGAAACATAGGAATC
CGTGTTATCAAAAGATTTCCTGCGATTCTTTCTAGTATGGAATGAGTCAATCATCCACTT
TGGTATCTTATTGAAAAAAGATGGTGATATTGTTCTTCCATTGATCAAGAATTTCGATTT
TTGGGAAGTATCACGGCCATCCAATAAGAAGGGTTTCAATTTTTTCAAATGAACGATTTG
AAGACCTATTGATTCTAACAACTGATTACAGAGTGGATCATTCGGACCTTTCAATTCATA
GATGTGGATCTCGGACCTATGAATGGGGATACTCCCGAAACTCACAAAGAAAAAAGGAAG
TGAGTTAGACAAAAAGAGAAGAAACTTGGACAAAAAAGGAAGTAACTTGGACAAAAAGAA
ACAAAGTAACTTAGACAAATCTTTTTTGTCGATAACCTCAACCTCAGACCAATCAATCGA
ATATTGATTAATACGTAATCGATCGAACACTACTTGAAAACGGCTATTCTGCTCAGAACT
GAGAAGTTCTAAATGTTCCTGGAAATTCTTGCTCCCATTGGACCATCTGTATCTACATGC
ATTAAGATCCCGATTCATGGATCTCTCGGTTCGAGAAATCAAAATAAGAGGATCGAACCA
TTTCTTCTGACTCTTTTTCAAATTTGATAACTGGTGGTTGATCGTGTATTTCATTATAGT
TCTATGATTCATAGTATCATTTTCTATTTGATACCTTTGAATTCCATGTTCGAAGTTGCG
ATCGAATCGATTCTTTTTAATGAATCGATTCAATACATTTCTTATGTACCCATAGGTGCT
ATATTGGATTTGAATCAGATTTCGGATCAATCTATATTGATTGACTGCCTCCATTATGTT
GTTGCTAGCAAATACCACTATTTTTGGTTTTGGATCTTCCAAATCATTCCCGCAAGAGGT
CCGGACCCATTTTTTTATGAGCCTTCGATAAAAAGATTCATTCTCTTCATAAAAAAGAGG
AGGTAGAAACAATAAAGATTTATTTTTCGACTCATCCCTGGAGTTGAATACCCCCCTCAA
GAATTGTTTTTGATCCAATCCGGAGGAATCAATAGAAAAGGCAAATCCCTTATGATACAC
CAGATCCGGCTCGGTTATTGATAGAGTGAATAGATCTGCCATTTCTTGAGATCTCTCTTC
TGATTCAAAATCGTGGTGTAACGTGTATCCCCCCCTGTTCCGTTCATGGAATAGATGAAA
TAAACCAAAAAATGGATTTTTGTTCAAGAATGAAATCTTATTGGAACTGTCCAGTTCATC
CTTCGGAACCATATCCCATCCCGGATCTGATGAAATAGGATGAATTGAGACAGTATTTTG
TAAATACATAATTATCTTGAATATATTAACCATTTCTTTACTTTCCGATCGCCCGGAAAG
AACAAAAGAAACATCTTGTTCTTTCTTCAGCAATTTCTGATCTCTAGTAGACCTCTCAGT
AGGATTCGAACCCAGATGCAGTTCTGACCATCTGTCAGAGAAAAAAGAACGATTGGCTCT
TGTAGGATTCCCAAGAAATTCTTCGATTTCTTCCGGAAGCAGATGATTATTCATCTGCTT
CTCACGTTCCATGAATAGTCGGCACATTGAAGAATATCCAGAGAGGCATTTAGGGAATCG
CTCCGATTCTATCTCTGTTCGTTCCGTTTGAAGAAAGGAAGGATCCGAACAAAGAATCGA
TCTTTCTTTTAGTTGTTGAATCTCTCTTTGATTGGTCAATGTGTGATATTCCGAATCCTC
ATTCCTAATGGAATCCCTGGATTGATCAGAAGATCCTTTCAATTGGCTAGAATCCGTTAC
TTGAATGAAACTAGATCTCGTGGAATCATATTGAATATTTGATGATACATTCCGTACCTT
GCTAAAAAACCGATCCTTGTTTACCAACCACACATTGTCTAACCAAATCCAATTCTCTCT
CGATATGCTCCTCAAAAAATCCGATTCGTGCGGATTCTTCCCCCAACTAACGAAGAGATC
TTGGCGGAATTGCCACATATGAAATTGAGCACAATTTTGCAAAGAAATAGCCCGCTTGTT
TCTCAAGAAGAGATGGGAAACATGCTCAATATCATTTGATTGAGCAGTTGACCCAGCCCC
TTGTTGTTTGAAGAAAACCTCCACTTCAATTGGTATTTTTTCACGAAAAGCAAACATGAG
ATAATAAATCCAGTCTTTCACTAAGATTTCGAATAGCTGTCCCGAATTCAAGTTGATTAT
GTTTCGCCTCTTCCTCGGAGAAAGACGATCAAAAAATTCCCAATCATGGTCCTTGCGGAT
CGGATCATCCATATAATATACAAAAAGAAACTCCAGATATTTGATATCTTTCTCTTTGAA
TGAGATCTCAATTCCAGCGACGGTTTCATTAGATATCTTACAACTAGAATCTCTCTTTTT
TCCGATCCAGTTCCTCCACCACCGCGAACCCCAGTTAGATTCAGGCATGATCCACTTTTT
AGTTATTGGGAGAACCCGAGTACTCTCTTTCGGATCCAGGAAAGAGCTCTCAGAGATCTT
TTTTCTTTTTGGAAGATACAGGAGCGGAACAATAAACCTATTGATATTGGCAGAATCTTT
TGAGTCTTCCAATGTATCATTTCTGAGTCCAATGGAATTCATAGGTATAGGAAGAAGCCC
TGTCAAATAGAGATCTTTTCTTTCGACCATCTTTCGATTGTTAATACGATATATAAGGAC
CGCTACTACAAAGAGTACTACATCCTTGATCGTGAAATATCGATTGCTTGTTGAACCCTG
TGAATTGCGTGAAAGTAGGATACTCCAAATTCGTGAGTCCAAGAGTTTTATAAAACTCTC
TTGATGGAAAAAAATGTGAATGAAAGATCCCGCTGAATTGAATTGGGTCCATGAATCTAA
GAAATAGCGAGAATTCTTGATCTCTCTCAATATCTCTCTCAATTCGAAAATCCAGGATTT
GAATTGATGTCCTTTCATCGAATCCTCCTAAATTGCATTGATTTATCCGAAAGATTTCAC
TTCAATTGGAATTTGGTTATTCACCATGTACGAGGATCCCCGCTAAGCATCCATGGCTGA
ATGGTTAAAGCGCCCAACTCATAATTGGCGAATTCGTAGGTTCAATTCCTACTGGATGCA
CGCCAATGGGACCCTCCCTCAAATAAGTCTATCGGATTTTTGTTCAAGAATGAAATCTTA
TTGGAACTGTCCAGTTCATCCTTCGGAACCATATCCCATCCCGGATCTGATGAAATAGGA
TGAATTGAGACAGTATTTTGTAAATACATAATTATCTTGAATATATTAACCATTTCTTTA
CTTTCCGATCGCCCGGAAAGAACAAAAGAAACATCTTGTTCTTTCTTCAGCAATTTCTGA
TCTCTAGTAGACCTCTCAGTAGGATTCGAACCCAGATGCAGTTCTGACCATCTGTCAGAG
AAAAAAGAACGATTGGCTCTGTATCAATGGAATCTCATCATCCATACATAACGAATTGGT
GTGATATATTCAAATCATAACATATGAACAGTAAAAACTAGTATTCTTATTGAGACTAGA
ACTCATAGGGAAGAAAATCTATTTATGAATGGAATCAAATATGAATGGAATCAAAAATGC
AGTATATACAAACAAAGGTATTCGGTTATTGGTGAAAAATCAATATACTTCTAATGTCGA
ATCGGGATCAACTAGGACAGAAATAAAGCATTGGGTCGAACTCTTCTTTGGTGTCAAGGT
AATAGCTATGAATAGTCATCGACTACCGGTAAAGGGTAGAAGAATGCGACCTATTATGGG
ACATACAATGCATTACAGACGTATGATCATTACGCTTCAACCGGGTTATTCTATTCCACC
TCTTAGAAAGAAATGAACTTAAATCAAAATACTTAATAGCATGGCGATACATTTATACAA
AACTTCTACCCCGAGCACACGCAATGGAGCCGTAGACAGTCAAGTCAAATCCAATCCACG
AAATAATTTGATCTATGGACAGCATCGTTGTGGTAAAGGCCGTAATGCCAGAGGAATCAT
TACCGCAGGGCATAGAGGGGGAGGTCATAAGCGTCTATACCGTAAAATCGATTTTCGCCG
GAATGAAAAAGACATATATGGTAGAATCGTAACCATAGAATACGACCCTAATCGAAATGC
ATACATCTGTCTCATACACTATGGGGATGGTGAGAAAAGATATATTTTACACCCCAGAGG
GGCTATAATTGGAGATACCATTGTTTCTGGTACAGAAGTTCCTATTAAAATGGGAAATGC
CCTACCTTTGAGTGCGGTTTGAACTATTGATTTACGTAATTGGAAGTAACCAATTAGGTT
TACGGCGAAACCTAGAAATCGATCACTGATCCAATTTGAGTACCTCCACAGGATAGACCT
CAACAGAAAACTGAAGAGTAACGGCAGCAAGTGATTGAGTTCAGTAGTTCCTCATATAAA
ATTATTGACTCTAGAGATATAGTAATATGGAGAAGACAAAATTGTTTCAAGCACCGACAG
AACCAGAGGCGCCCCTTGTTTCAAAGAGGGGGGGCGGGTTATTCACATTTCATTTGATGG
TCAAAGGCGAATTGAAAGCTAAGCAGTGGTAATTCTAAGGATTGGATTCCCCGGGGGAAA
AATAGAGATGTCTCCTACGTTACCCGAACTATGCGTAAGTAGCGACGTAATTTCATAGAG
TCATTCGGTCTGAATGCTACATGAAGAACATAAGCCAGATGAAGGAACAGGAAGACCTAG
GATGTAGACGATCATAACATGAGTGATTCGGCGGATTTGGATTCCTATATATCCACTCAT
GCGGTACTTCATTGTGTGATATATATAAGATCCATCTGTATAGATATCATCATCTACATC
CAGAAAGCCGTATGCTTTGGAAGAAGCTTGTACAGTTTGGGAAGGGGTTTTGATTGATCA
AAAAAAAAAGAAGAATCCACTTCAACCGATATGCCCTTAGGCACGGCCATACATAACATA
GAAATCACACTCGGAAAGGGTGGACAATTAGCTAGAGCAGCAGGTGCTGTAGCGAAACTG
ATTGCAAAAGAGGGGAAATCGGCCACATTAAAATTACCTTCTGGGGAGGTCCGTTTGATA
TCCAAAAACTGCTCAGCAACAGTCGGACAAGTGGGGAATGTTGGGGTAAACCAGAAAACT
TTGGGTAGAGCCGGATCTAAATGTTGGCTAGGTAAGCGTCCTGTAGTAAGAGGAGTAGTT
ATGAACCCTGTAGATCATCCCCATGGGGGTGGTGAAGGGAGGGCCCCAATTGGTAGAAAA
AAACCCGCAACTCCTTGGGGTTATCCTGCACTTGGAAGAAGAAGTAGAAAAAGGAATAAA
TATAGTGATAATTTGATTCTTCGTCGCCGTAGTAAATAGTAGAATAGAGAAAATCGAATT
TGTTTCTTCGTCTTTACAAAAAATAGGAGGAATTCACTA
