# Supplementary material for: A comparative analysis of the complete chloroplast genome sequences of four peanut botanical varieties
Source: PeerJ. 2018 Jul 31;6:e5349. doi: 10.7717/peerj.5349 (PMC6074784; doi:10.7717/peerj.5349)
Supplement: Supplemental Information 6 [file peerj-06-5349-s006.fasta]

>AHD
ATTAAATTAATTAAAATAAACTGTAATATATATATTTCTTGTTTTTTTGTAGATTAGATT
GATGGGCGAACGACGGGAATTGAACCCGCGCATGGTGGATTCACAATCCACTGCCTTGAT
CCACTTGGCTACATCCGCCCAAAGGAGAAATTTCCTAGACTACTCTTTTTGTAGTCTTTT
GTTATCATTTTTCTGTTTTTTCTAATTCTATTTATGTTTCCATTCTTTTTTTATCTGCTA
ATATGTATAAAAAAAGTAAAGGAGCAATAGAAACTGCGTTGATATTGCTCCTTTACTTTC
AAAAACTCGTATCCCTTAAGACAAAAATATTATCCATTTAGAGATGGAGCCTCGACTGCA
GCTAGGTCTAGAGGGAAGTTATGAGCATTACGTTCATGCATAACTTCCATACCAAGATTA
GCTCGGTTAATAATATCAGCCCAGGTGTTAATTACACGACCTTGACTATCAACTACAGAT
TGGTTGAAATTGAAACCATTTAAATTGAAAGCCATAGTGCTAATACCTAACGCGGTAAAC
CAGATACCTACTACAGGCCAAGCAGCTAGGAAGAAATGTAAAGAACGAGAATTGTTGAAA
CTAGCATATTGGAAGATCAATCGTCCAAAATAACCATGAGCAGCCACAATATTATAGGTT
TCTTCCTCTTGACCGAATCTGTAACCTTCATTAGCAGATTCATTTTCTGTGGTTTCCCTA
ATCAAACTAGAAGTTACCAAGGAACCGTGCATTGCACTGAATAGGGAGCCGCCGAATACA
CCAGCTACGCCTAACATATGAAATGGATGCATAAGAATATTGTGTTCAGCCTGAAATACA
ATCATAAAATTGAAGGTACCAGAAATTCCTAGAGGCATACCATCCGAAAAGCTTCCTTGA
CCAATTGGATAGATCAAGAAAACAGCAGTAGCCGCTGCAACAGGAGCTGAATATGCAACA
GCAATCCAAGGGCGCATACCCAGACGAAAACTCAGTTCCCACTCACGACCCATGTAACAA
GCTACACCAAGTAAGAAGTGTAGAACAATTAGTTCATAAGGACCGCCATTGTATAACCAT
TCATCAACAGATGCCGCTTCCCATATCGGGTAAAAGTGCAAACCTATAGCCGCCGAAGTA
GGAATAATGGCACCCGAAATAATATTGTTTCCATAAAGTAGAGATCCAGAAACAGGCTCA
CGAATACCATCAATATCTACTGGAGGGGCAGCAATGAAAGCGATAATAAATACAGAAGTT
GCGGTCAATAAAGTAGGGATCATCAAAACACCAAACCATCCAATGTAAAGACGGTTTTCA
GTGCTGGTTATCCAGTTACAGAAGCGACCCCATAGGCTTTCGCTCTCGCGTCTCTCTAAA
ATTGCAGTCATGGTAAAATCTTGGTTTTTTTAATTATCAGGGACTCCCAAGCACACGAAT
TCTCTCTAACTAGATAATTGAGGGCTTGTTATTCAACAGTATAACACGAGGCATATATTG
GTGTCAACCAAGAAGATATATTGATATATATCTGTTGAAAATGCTTTTATTCATCTAGAT
TGATCTAAATTGGCTTTTTTTACCCCACTCTAATAAAATAAACAAAGAATGAAAATGATT
ATGAATTCACTATGGTATATACATATACCGTTATATAAATATAACTTCGACGTATTTTCT
TATAGATTTTATAATTAAAATTAATATGGATATCATTATATCTATATTAATTAATATATA
TATATTCCATATATTATATGGGTTGCCCGGGACTCGAACCCGGAACTAGTCGGATGGAGT
AGAAATTGGATTTGTTAATGAATTGAAAAAGGAAAACAATAAAAAATCTCTCCCCAAGCC
GTGCTTGCATTTTTCATTGCACACGGCTTTCCCTATGTATACATCTAAACCTGAGTTACT
TATCCAGAACAATACTCTCCAAAAGTCAAATACTCAGTGTTGATGAATCTCAAATCCCCC
TCTTACTACATTACATAAACATTTCAGAATCCTATAGAGAATACTATTCGAAATCAAAAA
GAAATGCATTTTTTATCCAAATTTTAGGTAAGGATGATTTTGATTTATCAATTTACATTG
ATTGGATCGTTACTGAAAAGAATATCCAAATACCAAATCCGACTTCTATATAACCTCCGC
AAAGTAGACGAAGATCTTGGAAAGATCAAAGAAAGAATCTCTTCTTCCTCTGTAAAGAAT
TCTTTTAATAATTCTTCTGAATCTAATCTTTTCAAAAAAGCGCGTAAAGTCCTCTTGTGT
TTACGAGCCAAAGTTTTAATACAAGAAAGCCGAATTATATATTTTATTCGATACAAACTT
TTTTTTGAGGATCCATTATAATAATGAGAAAGATTTCTGCATATCCGCAAATACCGGTCA
ATTATATCAAAATCAGATGAATCGGCCCAAACGGGCTTACTAATGGGATGTCCTAATATA
TTACAAAATTTCGCTTTAGCTAAAGATCTAATTAAGGGAATAATTGGGACTATTGTATCA
AGTTTTTTCATAACAATTTCTATTAGAAATGAATTTTCTAGCATTTGACTCCGTACCACT
GAAAAGTTTAGCCGTACATTTGAAAGATAGCCCCCCCAAAAAAAATGAAATGAATTCTCA
AATAATTCCTTTATATGGATCATTCGGGGTTGAGACCAAATATCAAAATAACATTGCCAG
AAATAAATGAGATAGTATCTCCATTTATTCATCAAAAAAGGCGCATTCTTTGAAGCCAGA
ATGGATTTTCCTTGATATCTAACATAATGAATCAAAGGATCCTTGAAGAATGATAAGGTA
GACGAAAAATTATTCGAAAAGACTTCTACAAGATGCTCTATTTTTGTATAGAAATAGATT
CGCTCAAAAAGAACGCTAAAAGAGTTTAATCGTAAAAAAGAGGATTTTTTACGTAAAAAA
AGGAAGATGGATTCGTGTTCACATACATAAAAATTATATAGAAACAAGAAAAATCTTGGA
TTACTTTTTGAAAAAGTAAAAATAAGTTTTTTTTGAGTAATAAGACTATTCCAATTACAA
TACTCATAAAGAAACAATCTTAATAAATGAAAAAGGGGTGGATCTTTCACCCAGTATCGA
AGAGTTTGAACTAAGATTTCCAGATGGATAGGATAGGGTATTCGTACATCGGAAAAAAAT
TTTAAATATGTAAATTTATCCTCGAAAAAGGAAAAAATGGAATGAATTGATTGCAAATTA
TTAAAAGATTTTATGATTTCCGCCTCCTCTAAAGAAGAACTTAATTGTCGGGAAAATGGA
ATTTCCATGACAATGGCAAAACCCTCTGATATTATTTGAGAATACAAATTCTTGTTAGAC
CCCCAAAATTGATTTTTACTTGAATCGTTATCAAAAAGAATCAAATGATTCTGTTGATAT
ATTCGAGTAATTAACCGTTTTACAATTAGTAAGCTAGATTTCTTATCATAATCCACATTT
TCCGACAAAATATATCGATTTCTATTAAAATCATGACCAGAGGCGAGTCCATAAATATAC
TCCCGAAAAATAAGTGGGTATAGGAAGTTCTGTTGACGAGATCTATCTAGTTCTAAATAT
CTTTGATATTCTTTCATTTTTCAAATTCCATTTTGTCAAAGGGATCAAAGATTTATTGGA
TTGGAAATCCAATACATAGTGCGATACAGTCAAAACGGGGTATTTCTAGATATTCGAATT
AAAACGAATTATGAATAGATACCAAAAAATGATGAACGGATTCTCTCCACTTGCTTTTTC
CACCTAATTGTTCTAGGATAACAAGCTAGTTAGAAATCCTTTATTTTATCAGCCTAATCG
CTCTTTTGATTTTGGAAAAAAGAATATCTTTATCAATATACTCTTTCTTCTACACATTGA
TCGCCACCCCGTAATGGAGAATAGCTAATAATTAGGACTCATAACAAAAATAAATAATCC
ATTCATGGGAAAAGCTTTTCCCGCATCAAGCACTAATATATTTTTAACGTCCAATTAGAT
GGGGTAATCATTCGATTAAAAAGAATGAAAGCTCGTTGCTTTTTGTTTCTCTATAATTGG
AGTTGCCAAGTTCTATCCCTTTATTACTTAAACCCAACTTATTTTGTTCACGAATTCAAA
CAAAAAAATGGTCCGATCCAATAAGAATGAGATCCTTTTAGAATTCGCTATTGATACGAC
ATGCGGCTTTTTCCATTCATTCCTTTCTGGATCAGTCGTGGTCTTACAAACCCTACCGAG
GTTATGGACGAAACAATTGCTTCATAAAAATGTGTAAAAAATGGAGTCGCACTTAAAAGC
CGAGTACTCTACCATTGAGTTAGCAACCCCCTCCCCCCTTCAAAAAAAAAATAGGAAAAA
TAGGATGCGTAAATAAAAAAAAAGATGGACCAACCTTTTCTTTGTCAAGAGTGGTATCCT
TTATTCAAATTAAATTAATTCTTTTTTTATTTATTTACCCTTGAATAAAAATAAAAAAGG
AACTTCATGTTTGTATCACAGAAAGTTTAACGAACTCACTATTTGCTAAAAATTGCCTCT
GTAACGTGAAGAAATCGATCGATTTCTTCACGATCGGATTATATTTGTTTTCAATACTGT
TGTCAATATTAGTGTTGAAAACATAGAATCGCGAAAAACAAATGAATTCAAATTCGAAAA
AAAAAATGAAATATTAATATAAATCGAATTTGATTATATTTTTAGTAATTTGTTTTTATT
ATTATTATATAAATAAATATATTCTAGTTGATATTTGTCAATATTCTTTCTAATTTTTTA
GAAAAATTATTAAATTATTAATTCAATTTTTTCTATTTCTCTTTATTGAAATACTCCAAT
TTAACTATTCCATATCCATTTATTTATATACTCTACATTTCTAGACTCTAATATATATCT
AATAGATAAGATATATCTAATCGATTAGAATATAGAACTTTATGGATATAATAAAAAAGA
AAAATAAGATATATTATGTTTATGCAATAAATTAAGTATCTTTGTCTTCGGCTCAATCCT
TTTTTGAAGATTGAGCCGAGTTTAATTGAAATTATCTAGAACGAACAGTAACCACCGGAT
TACAAAGTATCCATTGCTGGGAATTCAAATTTGATCGCCTTCCATACTTCACAAGCAGCA
GCTAATTCAGGACTCCATTTGCTCGCCTCACGGATGATTTCATTACCCTCACGAGCAAGA
TCACGACCCTCATTCCGAGCCTGTACACATGCTTCGAGAGCTACTCGATTAGCTACGGCA
CCTGGTGCATTTCCCCAAGGATGCCCTAAGGTTCCACCACCGAATTGGAGTACGGAATCA
TCTCCAAAGATCTCGGTCAGAGCAGGCATATGCCAAACGTGAATACCCCCTGAAGCAACG
GGAAGAACACCTGGTAGAGAAACCCAATCCTGAGTGAAATAAATCCCACGGCTTCGATCT
TTTTCAATAAAATCATCACGTAATAAATCAACAAAACCTAAAGTAATATCTCTTTCCCCT
TCAAGTTTACCTACTACGGTACCGGCGTGAATATGATCTCCACCAGACAAACGTAACGCT
TTAGCTAGTACACGAAAGTGCATACCATGATTCTTCTGTCTATCGATAACTGCGTGCATT
GCACGATGGATATGAAGAAGTAGTCCATTATCCCGGCAATAATGAGCCAAACTAGTATTT
GCAGTGAATCCCCCTGTTAAGTAATCGTGCATTACGATAGGAGCGCCCAATTCTCTAGCA
AATACAGCTCTTTTTATCATTTCTTCGCATGTACCTGCAGTAGCGTTCAAGTAATGCCCT
TTGATTTCACCAGTTTCGGCCTGGGATTTAAAAATTGCTTCGGCACAAAATAAGAAACGG
TCTCTCCAACGCATAAATGGTTGAGAATTCACATTTTCATCATCTTTGGTAAAATCAAGT
CCACCGCGAAGACATTCATAAACTGCTCTACCGTAATTCTTCGCGGATAACCCCAATTTT
GGTTTAATAGTACATCCCAATAGGGGGCGACCATACTTGTTTAATTTATCTCTTTCAACT
TGGATGCCATGAGGCGGACCTTGGAAAGTTTTAATATAAGAGATAGGGATTCGCAAATCT
TCCAGACGTAGGGCGCGAAGGGCCTTGAACCCAAATACATTACCTACAATGGAAGTAAAC
ATGTTAGTAACAGAACCTTCCTCAAAAAGGTCTAAAGGATAAGCTACATAGGCAATATAT
TGATTTTCTTCGCCAGCAACCGGCTCGATGTTGTAGCATCGTCCTTTGTAACGATCAAGA
CTGGTAAGCCCATCGGTCCAAACAGTTGTCCATGTACCAGTAGAAGATTCGGCAGCTACC
GCGGCACCCGCTTCTTCCGGAGGAACTCCAGGTTGAGGAGTTACTCGGAATGCTGCCAAG
ATATCAGTATCTTTCGTTTCATACTCAGGAGTATAATAAGTCAATTTATAATCTTTAACA
CCAGCTTTGAACCCAACACTTGCTTTAGTCTCTGTTTGTGGTGACATAAATCCCTCCCTA
CAACTCATGAATTAAGAATTATCGCAACAACCAGATCTACTCGACACTACTATACTTAGT
AGTTAACGAAACCTTTCACTTCACAAGAATCTTTCAAAAAATGATCAACTAATATTATCA
ATCAATCCGAATAGTTTGTTATTAAACGATAGTATTTGATTTGCCAAATACATCATTATT
GTATACTCTTTCATATGTATGGCGCAACCCAATCCTTGGTTTTTCGCAATCTCTTATCCT
TTTTTTTTAATCAAAAAAAAAATATATCTAATCTAAATAAAAAAGTAATTCTTGACCTTG
ACAGTAATATATGTTAATCCTAGATGTCAAAATAGTAAAAAAAAAAATACTAGGTATAAA
TTGTATGCTCGCCCATGAAATATGAGCAATAGGTGCCGATGATATAGAAGAACCAAATCG
TAAATAAAGTTCAGGTTCGAATCCCATAGAAAATATAGGCGGTATTGTCTATAATTATAG
ACAAATTCAAGACTTTCGAAAGATTTCATCCAACTAAAAAGAAAAGATTTCATACAAATT
AATAATTTAATTCTATTAATTTTTTGAATCATTTGGTTGAAGTTGAAAAATTCAACCATT
GCAATGGAGGCAGTACGTTAAACAATTGAATTGTTTGGATGGTACAAACTAGAGTACTAA
CTCCGATTTATTATTTTATTATTTCTATTTAATTAACTGATCAACTTACTTTGCTTTGTT
ATCAAGCATTTTTTTGAATTTGATTTCAAAAATCTTCTAATCTAACTAAAACTAAAAAAA
GGATATATTAAAATATGAGAATAAATCCTACCACTTCTGGTCCTGAGATTTCTGTGCTTG
AAAAAAAAAACCTGGGACGTATCGACCAAATAATAGGTCCGGTATTGGATGTAGCTTTCC
CTCCAGGGAAGATGCCAAATATTTACAACGCTCTGGTAGTAAAGGGTCGAGACATTGTTG
GTCAACAAATTAACGTGACTTGTGAAGTACAGCAATTATTAGGAAATAATCGAGTTAGAG
CTGTAGCTATGAGCGCTACAGATGGTCTAATGAGAGGAATGGAAGTGATTGATACGGGAG
CTCCCCTAAGTGTTCCAGTGGGCGGAGCAACTCTAGGACGAATTTTTAACGTACTTGGCG
AACCTATTGATAATTTGGGTCCTGTAGATACTCGCACAACATCTCCTATTCATCGATCCG
CGCCTGCCTTTATACAATTAGACACAAAATTATCCATTTTTGAAACCGGAATTAAAGTAG
TAGATCTTTTAGCTCCTTATCGCCGTGGAGGAAAGATTGGACTCTTTGGCGGAGCTGGAG
TGGGTAAAACAGTACTTATTATGGAATTGATCAATAACATTGCCAAAGCTCATGGCGGTG
TATCCGTATTTGGCGGAGTGGGGGAGCGTACTCGTGAGGGAAATGATCTTTACATGGAAA
TGAAAGAATCCGGAGTAATTAATGAAAAAACTATTGGAGAATCAAAAGTTGCTCTAGTGT
ACGGTCAAATGAATGAACCGCCTGGAGCCCGTATGAGAGTTGGTTTAACTGCCCTAACTA
TGGCGGAATATTTCAGAGATGTTAATGAACAAGACGTGCTTCTATTTATCGACAATATCT
TCCGATTCGTCCAAGCGGGATCCGAAGTGTCAGCCTTATTGGGTCGAATGCCTTCCGCTG
TAGGTTATCAACCGACCCTTAGTACCGAAATGGGTTCTTTACAAGAAAGAATTACTTCTA
CCAAAGAAGGGTCTATAACTTCTATTCAAGCAGTTTATGTACCCGCAGACGATTTGACCG
ACCCTGCCCCTGCTACGACATTTGCACATTTGGATGCTACGACCGTACTATCAAGAGGAT
TGGCTGCCAAAGGTATCTATCCAGCTGTAGATCCTTTAGATTCAACGTCAACTATGCTCC
AACCTCGGATTGTTGGTGAAGAACATTATGAAACTGCGCAAAGAGTTAAACAAACTTTAC
AGCGTTACAAAGAACTTCAGGACATTATAGCTATCCTTGGGTTGGACGAATTATCCGAAG
AGGATCGCTTAACTGTAGCAAGAGCACGGAAAATTGAGCGTTTCTTATCACAGCCTTTTT
TCGTAGCAGAAGTATTTACCGGTTCGCCAGGAAAATATGTAGGTCTAGCAGAAACAATTA
GAGGGTTTAAATTGATTCTTTCTGGAGAATTAGACGGTCTTCCCGAGCAAGCCTTTTATT
TGGTGGGTAATATCGATGAAGCAACTGCGAAGGCTACGAACTTAGAAATGGAGGGGAAAT
TGAAGAAATGACTTTAAATCTTTGTGTACTGACCCCCAATCGAATTGTTTGGGATTCAGA
AGTGAAGGAAATTATTTTGTCCACTAATAGTGGACAAATTGGAGTATTACCAAATCATGC
ACCTATTGCTACAGCTGTAGATATAGGTATCTTGAGAATACGCCTTAATGACCAATGGGT
AACAATGGCTCTGATGGGTGGTTTTGCTAGAATAGGCAATAATAAGATCACCATTTTAGT
AAATGATGCCGAGAAGAGTAGTGACATTGATCCAGAAGAAGCTAAACAAACTCTTGAAAT
AGCAGAAGCTAACTTGAGTAAAGCTGAAGGCAAGAGACAACTAATCGAGGCAAATCTATC
TCTCCGACGAGCTAGGACACGAGTAGAGGCTATCAATATGCTTTCGCAATAAGAAAATTG
GTGTATACGAATAATTCTAAAAAGTGAAATAAAAAAATGAAATAGAAGAAAATATACAAA
AAAAGGTATAGGTCGAACTTATTAGCTACCATAGTCAATGGTAGCTAATAAGTTCGACCT
ATACCTACTTACCTACTATTGGATTTGAACCAATGACTACCGCCGTATGAAAGCAATACT
CTAACCACTGAGTTAAGTAGGTCATTTTTTACAAAAAATGGAAAGAAAAGGGAAGGGGGG
TACCCGTCTATCAGGTCAATGGATTATAAAAGGAATATTAAATATACGCAATACCAAGGC
AATATCAATAAAAAAGAATTTGATCACGGAATATTCATCTTGACAAGAATTTTTGGATAT
AATATGATCAAATATGTATCAAAAACGCAAGGGCTATAGCTCAGTTAGGTAGAGCACCTC
GTTTACACGCGCGCCAATGTTTTTTTTTTTCAAAGGAGTCCATCATGTAATTAAAAGAGT
TGATCTTTTTGAGAAATCGATGTCTTACTCCACTTTAGGGAACAAAACAAGAGAACAATA
GTCTGACAAAGGGTTGAGACGTCCAGTAGAATCCATCATTGATTTGAGATATTGATAAGG
TGAATACCCAGTCTATTCAATGCTATGCATAATGAGTAAAGGGACCTCAAAAAAATTCTC
TTTTCGGCCTATCTTATGAACTTTAAGGTGTATAGGGTTTCATTTCTTGATACTTTCAAT
TTTTTTTAGTAGTTCGATAGAGAGTCCATTAAACTTAAGTTGATCTAGGCCATAAGCAGA
CCTACGTCAGGATAACCCCCTTTCTTTGAAACACTTTGGTAGTGCTCTTTGATTGTAATA
AAAATCAAAAATCAGAGCACAGGGAATCATCTTCTTATTCTTTCTGTCAAGAAAAAAGAT
GGTAGACTAACTGATCGAAATATCAGTTAATGAAAAAGCCCAATGCAAAAAAGATGCATG
TTGAGTTTTTTAAACAATTCAAATCATTTTTCTAATAAACAGTTTGATTTGTTTTACCGA
GAAGGTCTACGGTTCGAGTCCGTATAGCCCTACCCTAAGATAATAATATATATATTTCTA
TTTCTTGTTAAATATACTCACAAATTGAGTATCTAATATATCGCATTTATTAGTATTCTA
GATTTAGAATACTATACATAATAATATTATACCTTGGATTTTGAAATATAAAAGAATCTC
TCATAGAATAGGTTATGTTAATATTAGATAGAATAATGAAAAATTTCAAAATTAGATAGA
ATTCTAAATAGATTAAATAATCGAATTCTAGAAATTCGATATTCCAATCGACTAATAACA
TATATTCCAATCGACTAATAACAACTACTAATTTGTTTCTGTTAGATTTTCCACATTCAT
AGGAGTACATTTATGTTTTTGCTTTACGACTATGATATTTTTTGGGCATTTCTAATAATA
TCCAGCCTTATTCCTATTTTGGCATTTCTAATTTCTGGAATTTTAGCCCCGATTAGCAAA
GGGCCCGAAAAACTTTCTAGTTATGAATCGGGAATAGAACCAATGGGTGATGCTTGGTTA
CAATTTCGAATCCGTTATTATATGTTTGCTCTAGTTTTTGTTGTTTTTGATGTTGAGACG
GTTTTTCTTTATCCCTGGGCAATAGGTTTTGATATATTGGGGATATCCGTATTTATAGAA
GCTTTAATTTTCGTGCTTATCCTAATTGTTGGTTCAGTTTATGCATGGCGAAAAGGGGCA
TTAGAATGGTCTTAATTCTTGAATATTTAGATAATAAAAAAAAAACATTTAGACAGTTAT
GAATTCCATTGAGTTTCCCTTACTTGATCGAACAACCCAAAATTCAGTTATTTCAACTAC
ATTAAATGATCTTTCAAATTGGTCAAGACTATCCAGTTTATGGCCGCTTCTCTATGGTAC
CAGTTGTTGCTTCATTGAATTTGCTTCATTAATAGGATCACGATTCGACTTTGATCGTTA
TGGACTGGTACCGCGATCTAGTCCTAGGCAGGCAGACCTTATTTTAACAGCGGGCACAGT
AACTATGAAAATGGCTCCTTCTTTAGTTAGATTATATGAGCAAATGCCCGAACCAAAATA
TGTTATTGCTATGGGAGCCTGTACAATTACAGGGGGTATGTTCAGTACCGATTCTTATAG
TACTGTTCGGGGAGTTGATAAGCTAATTCCCGTGGATGTCTATTTGCCAGGCTGTCCACC
TAAACCAGAGGCCATTATAGATGCTATAACAAAACTTCGTAAGAAAATATCTCGAGAAAT
CGATGAAGATCATATTAGGTCTCAACAAGAAAATAGGTGTTTTACTACGAACCACAAGTT
TCATGTTGAACGCAGTACTCATACCGGCAATTATAATCAAGGGTTTTTCTATCAACCACC
ATTCACTTCGGAGATAACCTCGGACATATTTTTCAAATATAAAAAAAGTAAGCATCCTGC
CACGAAGCCAAGTAATTAATTAGACCGAATCCTTTTTGTTTTTTACAAAAATCCAATATA
CAATAAATAAAAAATAGCAAGTCAATCTTCAAGAATTTCACCGTAATGGAAATGGAAAAG
ACTCATACAAAACTTATACAACAAAAATAGCAGGAGAAATAAAAAATGCAGGGTCCTTTG
TCTGCTTGGTTAGTCAAACATGGACTTGTTCATAGATCTTTGGGTTTCGACTACCAAGGA
ATCGAAACTTTACAAATAAAGCCCGAAGATTGGCATTCCATTGCTGTCATCTTATATGTA
TATGGTTACAATTATCTACGTTCCCAATGTGCCTATGATGTAGCACCAGGAGGACTGTTA
GCTAGTGTGTATCATCTTACAAGAATAGAGTCTGGGATAGATCAACCGGAAGAGGTATGC
ATAAAAGTATATGTACCAAGGAAAAATCCCCGAATTCCTTCTATTTTCTGGGTTTGGAAA
AGTGCGGATTTTCAAGAGAGGGAATCTTATGATATGTTAGGAATCTCTTATGAAAATCAT
CCGCGTCTGAAACGTATTTTAATGCCCGAAAATTGGATAGGATGGCCTTTGCGTAAAGAT
TATATCGCCCCCAATTTTTATGAAATACAAGATGCTTACTAAATGATAAAAATACAAAAA
CAAATCTGGCATTTCGACAACCAAAAAGAAAAATATTCAAGGAATATCCATTCATTCTCT
TAGAGACCAAAAAAGTAATTGAAGTTCAATCAGACAGAATAAAAGAATAATGGAAGTCCC
ATTCCCATATAGGGATTGGATAGATAACAAAATTCACAACAATAATGTGGGTATTGCAAA
AAAGATTTGGGTAAGGATTCATTGAGATTGTAAATTTTGAACAATACTTTTTTCGTATGA
GCCAAGCCAATAGGATGAACTGAAAAAGTTCTGCATCATGAACTATGTAACGTTCACATC
AATATCTATTCTATTATATTGCCGCGAAAAAGAAAGTAACATGAAAGCAAAGGAGATGCA
GAAAATAGAAATGAAATATCAAAGGAAAATACATAGGTCCGATTCTCTTTGTAATGTATC
CGAGATTTTTTTTGACTATTCCCACCCTTGAACTTTCCAAGACGAGACTTTTTGATCTTT
CAACCATTTAATGTAACCATTCGAATATTATTGAACTATTAATATTCTTTTGGGAGCCCC
CCCACAAAAAAAGGGGGGTTCACTTTTTTACATATTCTATTTAATTTAATGTTATAGACA
TAAACATATACCGGGAACATACACCTATTCTTTACTCATCTAGTAAACATCTCCAGACAC
CTAGATGGATAAATTAATATGTATCAACATCCGATAAAAAAGAATACGTATCTATTATTC
ACAATCCATATTCCTATTTCATTTTAATGAATATAGATTATGGATAAAAGATACTCATAC
AAATTCATCATGTGCCAGGAACCAGATTTGAACTGGTGACACGAGGATTTTCAGTCCTCT
GCTCTACCAGCTGAGCTATCCCGACCTCTCTTGAGGCATCATATTAATCTTATTAGATTA
CTTAAATATATGTCAATGACTCCATATCAACTAAAAACAAGACAAAAAAAAATTCTAATT
AGAATATATATTATTATTATTAGCATATATATATAAGAATATATTATTCTTATTCCATAG
TCCAAATAGATTCCAATGTATTCCAATACATATTCCAAACAAATACTTATGATTGTTGAT
TGTGATAAGAAAAAGAAAGAAAAACTCTACTCGAATCCATTTGTGAAAGACTATACTAAA
TAAGACACATAACGAATTTCAAAAATTGAAAAAAAAAACTAACATATGGGAAAAAGAATT
AGAGAGTTAAGCAGGTCTTTTGGGGATAGAGGGACTTGAACCCTCACGATTTCTTAAGTC
GACGGATTTTCCTCTTCCTATAAATTTCATTGTTGTCGAGATTGACATGTAGAATGGGAC
TCTATCTTTATTCTCGTCCGATTAATCAGTTCTTCAGAGGATCTATCAGACTAGGATGGA
GTGAATAAATTGATCAGTTAATATGAATATTCAATTATTTCTTTAACTTGGAATTGATTT
GATTCACATCTTTCATTTGTGATAGACATCTTTCCATTTGTGATATAAGGATTCAAAAAT
AGGGATTTCGAGTAGTGTATTCATTAATCAATTGAAATAGTATTTCAGTACAAATACGTA
AACAAGTCTATATACATATTTCTGTATAGCCTTTCGAGAATTTCATTTGTACAGAAGGAT
TCCTTTCCTCACGCGAAAGGAAAGGTCGTCAACTCCATTTGTTAGAACAGCTTCCATTGA
GTCTCTGCACCTATCCCTTTTTTATTCTCGCTTTCTTAATGTTTATTTCCTTTCCGAAAA
CGGGATTTGGCTCAGGATTACCCATTGTTAATTCCAGGGTTTCTCTGAATTTGAAAGTTA
TCACTTGGTAAGTTTCCATACCAAGGCTCAATCCAATTAAGTCCGTAGCGTCTACCAATT
TCGCCATACCCCCTTTTTTTCCTTGCGATTAGAATCGCATTAAGATGTTTTTTTTTATAA
TTATGTCGGAACTGTAGAATTTATTAGAAATATATTCCGCTATTGAAAAATGTTTCCACC
CATTTTATTTACTTTCTTTCATCTATATCGGATATCCAGATTTTGTCGAATCTGAAATAA
TTGTATTATTTCTATATTCGCAATTCAATATACATAGATAGATACCATATATCTATATCT
TTTTTAAAGCCCCTTACTTCTATAATCTTTTTTCATACAATTTGTAATACTCGAAGGGTC
GATTTTTTTTTCGTCTTAGTTTTTACCTTTCCGAAGGAAAACACGGGAATCTTTCATTAT
GATCTGGATTGGGTCTTTCTCTTTCTTTCAGTTAGTAATTGGGATATTCTTTTGATTATT
TCGAATAAAATAGAAATTCGATAGAGATATCGAATTGATAATTACTTTTTAGAATTCATT
CTGTATATAAATTGAGAATTCTTTATCTTATATAAATTCAATTAATTTAAGGATATAAAT
ATATGGTTAAATTTATCCTGATAATCCAATCTTTTATAGATAGATTATGGATAGATTTAT
ACATATTAAATCTTAATGGATAAGAATATTTTAAATTCTAGATACTATCTATATTAGTAT
ATAATATATATTACTATATTAATAGTATATATTACTATATTAATCTATTAATATAATTAC
TGTAACTGTAATAGAATTTTTACAAATTCGAAATGATAATAAATAAAAGAAATGAAATAT
ATATTTTTTTTTCTAATTTTATTTTAATATTCAATTTGTAATAATTGAATTATGACATAT
TCATTATGTTCGGAATAGCAAATTCCAAACTGTTAATAACTAAGATCCTATTAGTTTATT
TAATTCCTATGCATGCGCATTTTCTTTTATATGAGCCTGCTTAGCTCAGAGGTTAGAGCA
TCGCATTTGTAATGCGATGGTCATCGGTTCGATTCCGATAGCCGGCTTTTCTCTTTTTGT
TGTTGTTTTATTTTTTAAAAATGGATAATGTCTTTTTTTTAGGAATCCAAAATTGGTGAA
GTTTGATCTCTGTAGAACAACTCAAGAAACAAACCTCCTTTTTTCTCTATAAATAGAATA
AGGTTCAGATATTGATAGAATTCATACAATTCTTCTTTGTACTACAATGCTTTTGTGAAT
TTCGCTTCATTTCTCATATCATATTTGTCATTTAGTTTAGTTTTAATTTCGATTTTTCAT
TTTTTAATTAAAAAGGGAGTCTTTATGTCACGCTACAGAGGGCCTCGTTTCAAAAAAATA
CGCCGTCTGGGGACTTTACCTGGACTAACTAGTAAAAAGCCTACAGTCGGAAGCGAATTT
AGAAACCAATCACGCTCCGGTAAAAAATCTCAATATCGTATTCGTTTAGAAGAAAAACAA
AAATTGCGTTTTCATTATGGTCTTACAGAACGCCAATTGCTTAAATACATTCGTATCGCC
GGAAAAGCCAAGGGGTCAACCGGTCAGGTTTTACTACAATTACTTGAAATGCGTTTGGAT
AACATACTTTTTAGATTGGGTATGGCTTCGACTATTCCTCAAGCCCGCCAATTAGTTAAC
CATAAACATGTTTTAGTTAATGGTCGTATAGTAGATATACCAAGTTATCGCTGCAAACCT
CAAGATATTATTACAGCGAAAGATGAACAAAAATCGAAAGCTCTGATTCAAAATTCTCTG
GATTCAGCCCCACGTGAGGAATTGCCAAACCATTTAACCCTTCATCCATTCCAATATAAA
GGATTAGTAAATCAAATAATAGATAGTCAATGGGTTGGTTTGAAAATCAACGAATTGCTG
GTTGTAGAATATTATTCTCGTCAGACTTAATACTAACTAAAAAAACAAGAGTTTTGATAC
GAGAATTTTAGCTCATTCAGGTATCATCTACATGGATATAGGACGATTTGCATTCCCTGT
CCACTTTTTCCAGTATTTTGCATTTCATATTACCAAAAAAATTGGAATTGAAAATTCATA
GCAACTAAAGTTGGAATAATGGTATCCGTTGGCATTTGAGATATTGCAGATTGATGAATT
AACGGAGAGAGAGGGATTCGAACCCTCGGTAAACAAACAGCCTACATAGCAGTTCCAATG
CTACGCCTTGAACCACTCGGCCATCTCTCCCCCATGATGATTATGGCCCAGAAACCGGAG
CAATAGTGAATGATTCATATTCCATTTTTGGATAGGCGCCCATATAAAATAAATAATCAA
TTCGACCTATACGAAATAATTTTTTGTTTATAAAAAAAACCAACTTCTAGGCCGTAGGCT
AAAAAAATTCATTAATGAGTCCTTTTTTACGTTATTTCGTACTATTTGTATTGTACAATT
CCTTTGTTTGTGGGATTCTTTTTTCTCACGCGATAAAGAATTCAATTTTCGAATGGATTC
CTACCTATGCCTAGATCTCGGATAAATGGAAATTTTATTGACAAGACCTTTTCTATTGTA
GCCAATATCTTATTACGAATAATTCCGACAACCTCGGGAGAAAAGGAGGCATTTACTTAT
TACAGAGATGGTGCGATTTGATTATTTTTTTTTACCGATCTCAGTCTTATGAGAAAGACA
CATTATTTTATTCGTAAAAAAATGGCAAAAAACCGACGCTTGCTGAAGGTGAAGTTTACA
AATAAAAAAGAAATTCCTTCTGTCGTGTATCCCCGATTAATGCAGCCTCATATGCTTCAA
TTATAGATTTTTAGTATTAAGCGAAAGGTTATACCTATACTATGGAGTTAGATTAACCTT
ACTCCACTAGTAGCAATAGGCGGCATGGGGGAAGAAGCACTACGATTAGGAATCGACAAC
ACGAAAACTTTGTAAAAAAATTCTTCCTTTCTTTTCGGGATCGGAACTAACAAGAATGGT
TGGGACAACAAGCATCCATCTCGTTCGTATTTTTGGATACCCGTATAACCATCGAAGGGT
GTTGAGGTGACTAATTCCGGGAAATTAAGCGGCGTTGAGGACAAAGATATTGTTGGAGTT
ATCCTTTTTATCCAGTACCAACAAACTTGATGTTAAGAAAAGATCTTTTACAGGAAGGTT
GGCTAGAGATTTCTTGTAAAAACACTAGCCCTGCACAGGTGATAATGAGAGAGAATACTG
GAATCTTTTTTTGATTTAATGTATTCATTTTTTTTTCATTATACACATAAAGGAGGAGCC
GTATGAGATGAAAATATCACGTACGGTTCTGGAGCGGAGATTCTTTGAACTGAATGACGA
CCGTAACGGATGTCAGCGCAATCTGAAGGAAATTATGCAGAAGCTTTACAGAATTATTAT
GAGGCTATGCGACTGGAAATTGATCCCTATGATCGAAGTTATATACTTTATAACATAGGC
CTTATTCACACAAGTAACGGAGAACATACAAAAGCTTTAGAATATTATTTTCGGGCACTC
GAACGAAATCCGTTTTTACCCCAAGCTTTTAATAATATGGCCGTGATCTGTCATTACGTG
CGACTATCTCCACTATAGAAAAAAAGGCTTTGTACATATATATCGTTCAAAACTACGATT
TTTATCAGCTGTAGGAAACAAAAAAACTTCATAGAATATAAAAGTAAAAAAAAAATGAAG
AAATAGAGATATGCCTAGATACTTTTTTCTATGGATAAAAGATCCAATTGATAGAGGAAG
CGCCGTAAAGATCAATTGGCGAGGTTTTAGGCCGAGACAATAAGAACTGCTTACAACTTA
TATCATGATACAAAATCTATCATGATATAAGAGTTAGGAATCCACTTATGTAATAAAGTT
GATCCCCTACCCTAAGGTTTTGAGCAGCGGTGTAGTATCAGATCCCACAGATAGTAAGTC
TTTTCTTTCTTATGAAAAATAAAAAGAAGTCTTTCTCAAAGATTCTATAGACCATAGAAA
TGTCATATTAGAAAGTATATGATATATGAAATTGAGATAGTTACCTTTCAGAAAATTAGA
GAATGTTAATGTAGATGTGTTATTCTTCGGAAGGTAGGAGAAAAGATAAAACTATAAAAA
TAAAAAGAAAAAGAGATGAAACCCTTTTTTAATCAAAATTCAAGTTTGAAACTCATGTAG
TTAACCCATTCCATTTTCTTTTGGTTAATTCCAGAAAAATGGAACAATTGACTGCTGAGC
CGTATGAGGCAGGAAACTCTCAAGTACGGTTCTAAGGGAAGGAATTTACTCACCTATTCC
GACCGCGGAGAACAGGCCATTCGACAGGGAGATTCCGAAATTGCTGAGGCTTGGTTTGAT
CAAGCCGCTGAATATTGGAAACAAGCTATAGCCCTTACCCCCGGTAATTATATTGAAGCA
CAGAATTGGTTGAAGATCACAGGGCGTTCTTAATTTAATAAAAACACTCTTTTTTTTTTT
AGTTCTATTTATATTATTCTATATACCCTTATATCTTAATATATATTATTTCCATATTTA
TTTTTATATTTCTTACTATATTTATCTTACTAAATAATCTTATTTATATATTATTATATT
TAATATTTAGTTTAGAATATTTAATGCATATTTCATTTAAATGTATATTTAATGTATTTA
AATGTATATTTAATGTAATTAAATGTTTGTTGTCTACATCAGTCCATCCAATAAAACTGA
AAATTTAGAATAATATTCTATATATCTATTATATAAATATATTAGGCTATAGTAATAGTC
AATCCAAAAATTCCATTATATCCCTTCTAAAAAAATCGTTCTTTTTCGTCTCGTATTTTG
TAGAGATAAATGGTATGTGGATACAGCAGAGAATTTGCCTTTTTTCTGTTATTCAAACTA
AAAGTGAAACTCAAAAAAGAGAACTCAAAAAAACTAAAAAGAAATAGCAGTATGGCCTCT
AGCAATGCTGATGACTGCTCACGTAATTGGAAATAGAGTGCATAATAATCTCTTCTATTA
AATTATTTAATAAGACAGACATAAAATAAATTCCATCTTTGAATTTCAAATTCAAATCTG
AATCCCCTAGCCTAGGTTGCACAAAAAAATTATTGAATTGAAATTCAAAGTCCAGAAGGA
GTTTTAGAGGATTCAAAAAGGTCCGTTGAGCGCCTATATCTTATGTCATAATAGATTCGA
ACACTTGCCCCGGATTAACTTCCGGATCATAATTGTTCTAGTGAATAACTAAAGAAAAAA
ATTGGAATAGATAGATGGGAGATAGAATAGAAAGAAACTCAATATAAAAATCTCTCAAAA
GTTCACTAATCTTTTTTTTTTATATTGGCAGGTCTCTTTGTATGTGTTGTCCGGAAGGAG
GAGGACTCAATGATTATTCGTTCGCCGGAACCAGAAGTAAAGATTTTGGTAGATAGAGAT
CCCATAAAAACTTCTTTCGAGGAATGGGCAAAACCCGGTCATTTCTCAAGAACAATAGCT
AAGGGACCCGATACTACTACTTGGATTTGGAACCTACATGCTGATGCTCATGATTTCGAT
AGCCATACTAGTGATTTAGAGGAGATTTCCCGAAAAGTATTTAGTGCCCATTTCGGCCAA
CTCTCCATCATCTTTCTTTGGCTTAGTGGCATGTATTTCCATGGTGCTCGTTTTTCCAAT
TATGAAGCATGGCTAAGTGATCCAACTCACATTGGACCTAGTGCCCAAGTGGTTTGGCCA
ATAGTGGGCCAAGAAATATTAAATGGTGATGTTGGCGGGGGTTTCCGAGGAATACAAATA
ACCTCCGGTTTTTTCCAGATTTGGCGAGCATCTGGAATAACTAGTGAATTACAACTTTAT
TGCACCGCAATTGGTGCATTAGTATTTGCAGCCTTAATGCTTTTTGCTGGTTGGTTTCAT
TATCACAAAGCTGCTCCAAAATTGGCTTGGTTCCAAGATGTAGAATCTATGTTGAATCAC
CATTTGGCAGGATTACTAGGACTTGGATCTCTTTCTTGGGCCGGGCATCAAGTACATGTA
TCTTTACCAATTAACCAATTTTTAAATGCTGGAGTAGATCCAAAGGAGATTCCACTTCCT
CATGAATTTCTCTTGAATCGGGATCTTTTGGCTCAACTTTATCCCAGTTTTGCCGAGGGA
GCAACTCCATTTTTCACCTTGAATTGGTCAAAATACGCGGATTTTCTTACTTTTCGTGGA
GGATTAGATCCAGTAACTGGCGGTTTATGGCTGACTGATATTGCGCACCATCATTTAGCT
ATTGCGATTCTTTTCCTGATAGCTGGTCACATGTATAGAACCAACTGGGGGATTGGTCAT
GGTATAAAAGAGATCTTAGAGGCCCATAAGGGTCCATTTACAGGCCAGGGTCATAAAGGT
CTATATGAGATCCTAACAACTTCATGGCATGCTCAATTATCTATTAACTTAGCTATGTTA
GGCTCTTTGACTATTGTTGTAGCTCACCATATGTATTCTATGCCTCCTTATCCATACCTA
GCTACCGACTATGGGACCCAACTATCATTGTTCACACATCACATGTGGATTGGTGGATTT
CTCATAGTTGGTGCTGCTGCGCACGCAGCCATTTTTATGGTAAGAGACTATGATCCAACT
ACTCGATACAACGATCTATTAGATCGTGTCCTTAGGCATCGCGATGCAATCATATCACAT
CTAAACTGGGTATGCATATTTTTAGGCTTTCACAGTTTTGGTTTGTATATTCATAATGAT
ACCATGAGCGCTTTAGGGCGCCCCCAAGATATGTTTTCAGATACCGCTATACAATTACAA
CCCGTCTTTGCTCAATGGATACAAAATACCCACGCTTTAGCACCGAACACAACGGCTCCT
GGTGCAACAACAAGCACCAGTTTGACTTGGGGCGGTGGTGATTTAGTGGCAGTGGGGGGC
AAGGTTGCTTTGTTACCTATTCCATTAGGAACTGCAGATTTTTTGGTCCATCACATTCAT
GCATTTACAATTCATGTAACGGTATTGATACTCCTAAAGGGTGTTCTATTTGCTCGTAGC
TCGCGATTAATACCGGATAAAGCAAATCTCGGTTTTCGTTTCCCTTGTGATGGACCCGGA
AGAGGAGGGACATGCCAAGTATCCGCTTGGGATCATGTCTTCTTGGGGCTATTCTGGATG
TACAATGCAATTTCAGTAGTCATATTCCATTTCAGTTGGAAAATGCAATCAGATGTTTGG
GGTACTATAAGCGATCAAGGGGTAGTTACTCATATCACAGGAGGAAACTTTGCGCAGAGT
TCCATTACCATTAATGGGTGGCTCCGCGATTTCTTATGGGCGCAAGCCTCCCAGGTAATT
CAGTCTTATGGTTCTTCATTATCTGCATATGGTCTCTTTTTCTTGGGTGCCCATTTTGTA
TGGGCTTTTAGTTTAATGTTTCTATTCAGCGGGCGTGGTTATTGGCAAGAACTTATTGAA
TCCATCGTTTGGGCTCATAATAAATTAAAAGTTGCTCCTGCTACTCAGCCTAGAGCCTTG
AGTATTGTACAGGGACGTGCTGTAGGAGTAACCCATTACCTTCTGGGTGGAATTGCCACA
ACATGGGCATTCTTCTTAGCAAGAATTATTGCAGTAGGATAATGGCTAGGAGGATTTGAA
AAGCATTATGGCATTAAGATTTCCAAGGTTTAGCCAAGGTTTAGCTCAGGACCCCACTAC
TCGTCGTATTTGGTTTGGTATTGCTACCGCACATGACTTCGAGAGTCATGATGATATTAC
TGAGGAACGTCTTTATCAAAATATTTTTGCTTCGCATTTCGGACAATTAGCAATAATTTT
TCTGTGGACTTCCGGGAATCTGTTTCATGTAGCTTGGCAGGGAAATTTTGAGACATGGGT
ACAGGATCCTTTACATGTAAGACCTATTGCTCATGCAATTTGGGATCCTCATTTTGGTCA
ACCGGCTGTAGAAGCTTTTACTCGTGGGGGTGCTCTTGGTCCAGTGAATATTGCCTATTC
CGGTGTTTATCAGTGGTGGTATACAATCGGTTTACGTACTAATGGGGATCTTTATACTGG
AGCTCTTTTTCTATTATTTCTTTCAGCCATATCCTTAATAGCGGGGTGGTTACACCTACA
ACCGAAATGGAAACCGAGCGTTTCTTGGTTTAAAAATGCCGAATCCCGTCTTAATCATCA
TTTGTCAGGACTATTCGGAGTCAGTTCCTTGGCTTGGACAGGACATTTAGTTCATGTCGC
TATTCCAGGAGCTAGAGGGGAATACGTTCGATGGAATAATTTTTTAGGTGTATTGCCACA
TCCTCAAGGATTAGGTCCACTTTTTACAGGCCAGTGGAATCTTTATGCTCAAAACCCAGA
TTCCAGTAGTCATTTATTTGGTACCCCTCAGGGAGCAGGAACTGCCATTCTAACACTTCT
TGGGGGATTCCATCCACAAACGCAAAGCTTATGGCTGACCGATATTGCGCACCATCATTT
AGCTATTGCGATTCTTTTCCTGATAGCTGGTCACATGTATAGAACCAACTTCGGGATTGG
CCACAGTATAAAAGAGATCTTAGAAGCACACATTCCTCCAGGGGGTAGATTGGGGCGTGG
ACATAAGGGTCTTTATGACACAATCAATAATTCACTTCATTTTCAATTAGGTCTTGCTCT
AGCCTCTTTAGGAGTTATTACTTCCTTGGTAGCTCAACACATGTACTCTTTACCTGCTTA
TGCGTTTATAGCGCAAGATTTTACTACTCAAGCGGCGTTATATACTCATCATCAATACAT
CGCAGGATTCATTATGACAGGAGCTTTTGCTCATGGAGCTATATTTTTTATTAGAGATTA
CAATCCAGAACAAAACGAGGATAATGTATTGGCAAGAATGTTAGACCACAAAGAAGCTAT
AATATCGCATTTAAGTTGGGCCAGCCTGTTTCTGGGGTTCCATACTTTGGGACTTTATGT
CCATAATGATGTCATGCTTGCTTTTGGCACTCCGGAAAAACAAATCTTGATCGAACCCAT
ATTTGCCCAATGGATACAATCTGCGCATGGTAAAACTTCATACGGCTTCGATGTACTGTT
ATCTTCAACGAATAGTCCGGCGTTCAATGCGGGGCGAAGCATATGGTTGCCCGGTTGGTT
AAATGCTATAAATGAGAGTAGTAATTCTCTATTCTTAACAATAGGACCCGGAGATTTCTT
AGTTCATCATGCTATTGCTCTAGGTTTACATACAACTACATTGATCTTAGTAAAAGGTGC
TTTGGATGCACGTGGTTCCAAGTTAATGCCAGATAAAAAAGATTTTGGTTATAGTTTTCC
TTGCGATGGTCCGGGACGAGGTGGTACTTGTGATATTTCGGCTTGGGACGCATTTTATTT
GGCAGTTTTCTGGATGTTAAATACGATTGGCTGGGTTACTTTTTACTGGCATTGGAAACA
CATTACACTATGGCAGGGTAATATCTCACAGTTTAATGAATCTTCTACCTATTTGATGGG
ATGGTTAAGAGATTATCTATGGTTAAACTCTTCACAACTTATCAATGGATATAACCCCTT
TGGTATGAATAGTTTATCCGTCTGGGCATGGATGTTCTTATTTGGACATCTTGTTTGGGC
TACTGGATTTATGTTCTTAATCTCCTGGCGCGGATATTGGCAGGAATTGATTGAAACTTT
AGCATGGGCTCATGAACGCACACCTTTGGCTAATTTGATTCGCTGGAGAGATAAACCAGT
GGCTCTTTCCATTGTGCAAGCGAGATTGGTTGGATTAGCCCACTTTTCTGTAGGTTATAT
ATTTACTTATGCAGCGTTCTTGATTGCCTCTACATCGGGCAAATTTGGTTAATGTAATTT
TTTTTTGTATCCGCATCCTTTCCTTCTATGGAGAAGGTGGTTTACAGACCTCTTCTATAT
TCAATTTCTACTTCTATTTCTACATCTAGGATCCGACTTGTATGATTGATTGATACTAAT
AGGAAATTAACCATTATGGCAAGGAAAAGTTTGATTGAGAGGGAGAAGAAGAGAAAAAAA
TTGGAACAAAAATATTATTTGATTCGCCGATCCTCAAAAAAAGAAATAAGCAAAGTTCCG
TCGTTAAGTCAAAAATGGGAAATTCATGGAAAGTTAGAATCACTACCGCGTAATAGTGCA
CCTACACGTCTTCATCGACGTTGTTTTTTGACCGGAAGACCAAGAGCAAATTATCGGGAT
TTTGGGTTATCTGGACACATACTTCGTGAAATGGTTAATGCATCTTTGTTGCCTGGTGCA
ACAAGATCGAGTTGGTAAGGGTAGGTTGAAAAATTCTCTTCAATGTTTTATTCATTTTTA
TGATCAACGATCATAAGAGGGCCCCTTTACCATTCTGTACAAATGGTTTATTCTATTTGT
ACAGAATGATAAAGGGGCACATTCAATCTTTGTTTGTGCATTAGTTGTCAATTCTTCTCT
TTACCGCGGGGTAGAGCAGCTTGGTAGCTCGCAAGGCTCATAACCTTGAGGTCACGGGTT
CAAATCCCGTCTCCGCAACAGTTTTTGATAAAAGCAGGAATTCAAGAAAAGGGGGGGAGA
TACTATCACAGTCAACTCTAACAATTTTTATTACTTTTTAATAATTTAATAATCGATTTA
ATAAAGTACTAAGGGCAGGGGCGGATAGCGGGAATCGAACCCGCGTCTTCTCCTTGGCAA
AGAGAAATTTTACCATTCGACTATATCCGCATTTTTGAATCGTATTTGATACGTAATATA
TCAATCTTATTTGTGCAGAGCTAGGTTTGATACTCCGTTAGGCGTAATTTGAAAGAAAGT
CGAAAAATGGAAAATATATGAAATATATATATGAGATCTCCCTATTCTATTAATAAGGAT
TTATCTATTAATAGAAGATTAATTTAGTAATAGTTCTTTCTATTAATACTTCTATATTAA
TACTTATAATATAAAAGGATTAATCGTAGAAATTAGTCGTATAAATAGAATAAATAAATA
GAATAGTATTGAATAGTATTCAATTTGAGAAGAGAATCTTTATAGAGGATTTCGAATAGA
TTCGAAATTTAATAGATTAATAAAATCTATAAATCTGAATATATTACTCCTATTGAATAT
TCAAATTCATTTTTCTATTACTATTTTTTTTATTTTGTGATTTTATTCTATAAATTTAAT
TATATTAAATTTATAGATTTTGAAAGTTGAATTCAATTTCTATTTTGAGATTTGTTTTTA
AGTTTTACAATATACCATAACAATATACCCTCCCTATATATAAATATAAGATGATATAAA
TATTAAGTATAGAAGATTTTTCCAATAGAAAAAAAAGTTTGACCCCTCCCTCCCTATAAT
GTCTTAGTTTTCTTTATTTTTATTTGGGGGCTTATATATTCCATTTTTTTAATTTTAATG
TGCCTCACAATTCGAAAGAATTCGTGGGGAGGGGTCATTTCAGTTCATTTTTCGATCTAT
AACAAATAGCTTCAAGAGATGATAGAATTAAGAATACCCACTAAAAAAACTAATACAATC
CATAATGAGGTACCGGAAAATACAACATTTTTGTTACTTGACCAACCATCAGGAGAAGCA
AATACAACCGGTACACTAATCAATAAAATTGATGAAGTAGCAATTAATGCAAAAACAGCC
AATTGGAAAGCTATAGTCATGTTTCTAATCCTCCAATTTACCAACAAAAGAAAACTATAC
CATTTGATCCCAACTCCTCGATTCCGTTATCAAAAAAAAATTGTAATAAAAAAACATATT
TTGGGGTTTTATCATGAATCTATTGATTTTATATGACGTATTACCTACCCCTTTCTTTTT
AGGCATGGATCGAAGGTTTGTTTTTATTTCAGAAAAAGACATGCTGGATCATGCATCTTC
TATAATATTTTGAAGAATTAAAAGTGACCAATTGATTCACACTGGATATCTATGCCATCG
ATCATCGATCGATACTAACTATATTAATTCATATAGTTATGTTCTATTCAGTAGAATAAA
GATAAAATAGAAATTGGCTTTTTGGTTGGAGAGATGGCTGAGTGGTTGATAGCCCCGGTC
TTGAAAACCGGTATAGTTCACAACACGAACTATCGAGGGTTCGAATCCCTCTCTCTCCTT
TTGTTTTTGCTCGACGAAAGTATTCTTTTTCTTTTATTGGTTTTGGTTGGTTCGGTTTTT
TCGGGCTCGGCGATACTACCACTTAGCCGAGCCCGAAAAAAAAAAGATTCAGAATTTCGA
TATAATTAGATTAGATAGAAATGGATTAAAACGAGAAGTAAAATACTTTTTATTTTTGAT
TTTAATCTGACCCGCTCGACTCAACCCTATATGTATGGTAAAATCAACGTGATTCCTACT
TCAAGCATTAGATCTCATATCTCAATTAAGAGGAGTCATGGAAAGAACAGGTTCAAAATC
GCGATCAATTCCTTTTTCAAATCCTGCGGCAGCTGCGCGAGCTCTTCCCGCGTGCCATAA
ATGACCTACGAATAGGAAGAATCCTAGAACAAAATGAGAAGTAGCTAACCAACTTCTAGG
AGAGACATAATTGACTGCATTGATCTCGGTAGCTACGCCACCCACGGAATTTAAAGAACC
TAAAGGAGCATGAGTCATATATTCCGCGGAACGACGTTCTTGCCAAGGCTGTATGTCTTT
TTTAAGTCTACTCAAGTCCAAACCATTGGGACCTCTTAGAGGTTCTAACCAGGGAGCACG
TAGATCCCAAAAACGCATAGTTTCTCCCCCAAAAATTACTTCTCCGGTCGGGGAACGCAT
TAAATATTTACCTAAACCGGTAGGTCCCTGAGCGGATCCTACATTAGCCCCAAGACGTTG
GTCTCTAACTAGAAAAGTAAATGCTTGAGCTTGAGAAGCTTCTGGACCAGTGGGCCCGTA
AAATTCACTCGGATAAGCGGTATTATTAAACCAGACAAAGCAACAAGCAATAAAGCCAAA
AACAGATAAAGCACCTAAACTATAAGACAAATAAGCTTCTCCGGACCATACAAGTGCACG
CCGAGCCCACGCAAAAGGTTTGGTTAAAATATGCCAAATTCCACCAAGTATACAAATCGA
ACCCAACCATACATGCCCCCCAATTATATCTTCCAAATCGTCCACACTAACAATCCATCC
CTCTCCTCCAAAAGGTGATTTTAGTAAATAACCAAATATAATACTTGGACTAAGGGTCAA
GTTGGTAATTTTTCTTACATCCCCCCCTCCCGGAGCCCAGGTATCATATATACCCCCAAA
ATAAAGAGCCTTGAATACTAGAAGAAAAGCACCTATGCCTAACAAGATTAAGTGAATACC
TAAAATTGTAGTCATTTTATTTCTATCTTTCCATACATAACCGAAGAATGGAAAAGATTC
TTCAAGAGTCTCAGGTCCCAGAAGTGCATGATAAATACCACCAAAGCCCAATACTGCAGA
GGAAATTAAGTGAAGTACTCCGGACACAAAGTATGGAAAGGTGTCTATAACCTCCCCCCC
AGGACCTACCCCCCAACCTAGAGTTGCTAGATGGGGAAGTAAAATTAAGCCTTGCTCATA
CATGGGCTTCTCGGGTACGAAATGAGCCACTTCAAATAGGTTCATTGCTCCGGCCCAGAA
TACTATTAATCCGGCATGGGCTACATGAGCTCCCAGTAGTTTACCGGATAAATTGATAAG
TCGGGCATTTCCGGCCCACCAAGCGAAACCGGTAGTTTCTTGGTCACGACCTGTTAAAGC
TAAAGTTCCATTAAAGAGCGTTTCCACGTGGTAGAACCTCCTCAGGGAATATAAGGTTTT
CATGAGGCTGATCTTGAGCCGCCATCCACGCGCGAATACCTTCGTTTAAAAGAATATTTT
TGGTGTAGAAAGTCTCAAATTCAGGATCTTCTGCTGCACGTATTTCTTGAGAAACGAAGT
CATAGGCACGTAGGTTCAAGGCCAGGCCGACTACTCCAAGAGCACTCATCCATAAACCAG
TTACAGGTACAAATAACATAAAGAAATGTAACCAACGTTTATTGGAAAAAGCAACCCCAA
AGATTTGGGACCAAAAGCGGTTAGCGGTGACCATTGAATAAGTTTCTTCAGCTTGGGTTG
GGTTAAAAGCACGGAATGTATTTGCGCCATCACCATCTTCAAATAAAGTATTTTCCACGG
TAGCACCATGAATAGCGCATAGTAGTGCAGCGCCCAATACACCAGCAACTCCCATCATAT
GAAATGGGTTTAATGTCCAATTATGAAACCCTTGGAAAAATAGGATGAATCGAAATATAG
CTGCTACACCAAAACTGGGTGCAAAGAACCAACCAGACTGACCCAGTGGATAAATCAGGA
ATACGGAAACAAAAACAGCAATTGGACCAGAGAATGCGATTGCATTATAAGGGCGCAATT
GAACAGATCGAGCAAGTTCAAATTGACGTAACATGAAACCTATTAATGCGAAAGCGCCGT
GGAGAGCAACAAAAGTCCACAGACCACCTAATTGACACCAACGGGTAAAATCTCCTTGTG
CTTCAGGACCCCATAGTAACAACAAAGAGTGTGCTAAACTATTAGCAGGAGTAGAGACTG
CAGCGGTTAAGAAGTTACAGCCTTCCAAATAGGAACTTGCCAATCCATGAGTATACCATG
AAGTTACAAAGGTTGTACCTGTGAACCAACCCCCCAAAGCGAAATAGGCGCAAGGAAAGA
GCAACAGACCGGACCAACCCACAAAAACGAAACGGTCCCTCCGTAACCAGTCATCCATAA
TATCAAATAAATCATTTTCATCTTTGGTAAATTTACCAAGAGCTATAGTCATAGTGATCC
TCCTATTCAACTACTTCAACCATTTCCGAACACCTCCTAGCATTTTGGGGATGGGACCTT
GGAGGCTTTTCTCATTTATATAATGATTCTTTTTCTCGTAGATTTCCCTTCTTTTCTAAT
GCGTTTCGGATATAAAAATCATTTATTGCTCTATGGATACCTAGGTTAAGTTGAATCCAT
GAACTCAATCCGGCTATTCCTTTTTTTATTCTTCTAAATCAAATCCCCTAAGTCATGAAT
GGTTAATTGTCTTATGACTCATAAATTTACTCATAAATCTGATAGAAATTTTTTTTTAAC
AATTTTTCAAGAGAAAAATGATACCTTTTCTCGTTCGCGCTACCAGCGGAGCCCGGGCAC
ACTCCGTTCCTTTGATCAAAGAATAATATTCAAAGAATATTTTTGTGAAATTGAAAAAAT
AAAAAAAAAATGTTTTCAAAATTCTTCTAATTTTTATGTCTAGGAAACTGGCTTATTTAG
TACTTTCTATTTTTTATTACTTTTCTATTTGAATCTTATTTCAAGATTTTTTCTTTTAGT
GTCGTTTTTGTTCTATTTTCCTTTCTTTCAGTTAAAAAAAACTCCAAAGTCTACTTTTTT
GTAGATCACGGTAAGAGAAAGAGAAATTTCTAATATTTTTTCTATTTACTTTTTCGATAT
TTTTATCTATCTATCTATCTATCCGAGTAATTAATATTAATTGAATTAAAATATTTTAAT
TAATATTAAATAAAATAATAGAAATAATAAGAGAAGAGACTGTAAGTGAAAAGTCTCTTT
CTCCCAGTCATTAATTGCCGGAAATATACCGGAAGCACCGATAGAAAAAGAAAATATTTG
ATACGTGAAGCCATGATTTGATGTATTTTTTTTATATATCATATCCCATTTTATAGAAAT
GGAAATTGATCTTCTCTTGTGTTCAAAAAAAAATGACTTGTATTTTGGAGCTTGGAATAA
GCTCTAGAAAGGGAATATAAAAATATTCCTATAGAATCTTGAGGAACGGGAGGATTTAAT
CGTAAATATCGACTAATTCTTACGAAGTACAAATCAAAAAGAAGTCTAAAAAAAAAAGAT
AAATTTCATCTATATCGAATTTGAATATCAGAATAGTAGATATAGTTCTGATTCAATGGG
TTAGGTCCACTTACTTTTTTTTTAATGTTTCGAAATTTTTTTATTGGAATAATCGAAAAT
AGCAATATAAAGAAGATATCATTATTCATTAAATAAAAAAAAGAGACTGATAAAAATGTT
CTACTTTATAAATAGACTAAGTACTAAATAGACTAAGTAGAAATTGTTTACTAAAATTTG
ATTATCATTCATTAGAATGATAACAATAGTTTATTACAATTCAGAATTCTATTTTCTACT
GAAATTAGACTCTTAGTTTTTTTTTTTTCGAAAAAAGAACAACAACAATATCTCTATTCT
GCATTCAAATACGAAAACTACAAAAGACCAATACTACTGCTGAGGTTTTGTTTTATGAGA
ATGAAAAAGGGTCGGGCTCAAAGCCCCTTATCGGATTTGAACCGATGACTTACGCCTTAC
CATGGCGTTACTCTACCACTGAGTTAAAAGGGCTCCGCTTGATTCAATTCCTTATTCAGC
AATAAGCCAATATGAGTCTAGTACAGATATTTGTTACTGAATATACTTCTTAATATAGAT
AATATTAGAATATCCGTTAGAATATATGCACATAGATATATCTATTATCTACATATCGAC
TCATTAAAGGACAAAAAATTCGATTTACCTAGTGAAAAAACATATAGTTAATAAAAAAGT
TTATTGATATTAGATTTGATTTTGAATGATATGATATCGATGTTATCATATCAATGGAAT
TTGAAATAAATTCAAAAGCGATTCGAATTCTGGTTATCCTCATCATAACGAAATTCATTG
TATTGGGTATTGATACATGTACCCACCAATTCAAATAAATATTTTATTGAATCGTTGCAA
AATGGATTCCAATTTTCCTGCTCTTGAACCGATTCTTATTGAAAAAAAAAAAATAACTTG
TTGATCCATATCCTTTTACCCCGATTTCCATATTTATTCGTGGTTTTTCCGGCTTAGGAT
GAGACAGAGATATATTTATTTTTATAAAATGAATAAAAGAAATGAAGTTTTAACCCACGC
TACGCCTTTTCTAGCAAACCAACCACTCCACGAAAGATCCTACTTTTTTTGGAATTATAG
ATTGGCGATTGGAATGAACAATTTAGAAATCGTGATGATGAACTCCCCAAATATATGGTA
TGGAGTTTTGAAAAAAAGGGGGGGGGAGATCCTTCTGAGCGAATCATATCATTCCAATCT
ATTGACAATTAAAAAAAAAACTGTTTATACTAAGAACATAGCATAACGGCGGTCGGGAAA
GTGGGCCCCCATCGTCTAGTGGTCCAGGACATCTCTCTTTCAAGGAGGCAACGGGGATTC
GACTTCCCCTGGGGGTAGGGTACTACGAAAGGAAGGTGATCATGGATCATCTAAAAAGAA
TCAAATTGATTCTTCCTGGGTCGATGCCCGAGTGGTTAATGGGGACGGACTGTAAATTCG
TTGGCAATATGTCTACGCTGGTTCAAATCCAGCTCGGCCCAATAATTTGCCGATCCACCA
TAAAAAGATATAACCATTTGTTGTTCTCCGGAAATGGCCGATATGCTCAGATATGGGAGA
AAATAAAATGTGATAAATCTTTAGGGATCTTTTTTTACGGACCATATATACATATAAAAT
TCAAATCTTGTTAATGATCTAGATCCTTATTAGGATCTCTAAGTATAATATAAAAAACGA
TTAAATAAAAAAAAGATAAAAAAAAAGACTCTTTCTTTATTTAATTTCTTTTGTATTGAT
GGATTCATTTTTCAATTGATTTGGCAATAATGAATGAAGGGATTACAAGTAATCCATGTC
GATCTCTAAAGTGCGTATTGATATATCAATTCAATAAATATATCTATTTATATAATTGAA
TAATAATAAAAATAATGGATATATGATACGTCTCTGTCAGTTAATTAAAGCAAACGATTC
TATAATCTAAAATAATAAAAACAAAAGGTTTGAATGAAAGCATAAGAATTTCTATGCTGT
ACGCCCCTTTCCTGGGATTGTAGTTCAATTGGTCAGAGCACCGCCCTGTCAAGGCGGAAG
CTGCGGGTTCGAGCCCCGTCAGTCCCGAATGAATAAAAATCCAAAAAAAGACACCAATTT
GTATGTGAAAGGGAATCCTAATAACAAAAAAATATCATTCCTAAGAGGGATCCCCTCTTT
TTTGCTTCGTGGGAACCCTTATCTAATTTGAAATTCAAAAGTTAAAAAAAAAAAAAGAAT
TTTTGATTGCATCAGAAACGACATTTTTTGAATTTGGTATGGATAAAAGATCTTCCTATG
TTATACTATTCCATTCTCGACGATGAATCGATTTGATAGCTTAGCTTAGATATTGTTATT
CATGATATTATATTGGTTCTATTTGATATCATCGAGATGTGATTTAGACCATTGAATTTG
CTGACGAAAGATTTACCATCTCTATGGGATTAGATCCCGAGTTATTTATTGGAAATAAAA
GAAAAAAAGCATAGAGATTATGGAAGTAAATATTCTGGCATTTATTGCTACTGCACTGTT
CATTCTAGTTCCCACTGCCTTTTTACTTATAATTTATGTAAAGACGGTAAGTCAAAGTGA
CTAATTTGACTTAAAACATGATTTCATTTCTTAATTCATGTCAATACAGTGAATGAAAAA
AAAGATTCTATTTTTGCTTAAGATTTAATAAATGAAATAATCGGACTAGAAGCAACAGAA
TTCTATAAAATCTGGATAGATAATATGGTAGAAAGAAATCAATTTGATTTCTTTCTACCA
TATTATCTATATTATCTATTCTATAATTGTAGTGCAAAAAGTTTTACTCTATAATATAAT
ATGGATCAATCTACAATATGTATCTAAATATTCAGATCGACCTTCTTATATATAGACTTA
TATATATCGAATTTCAATTCCATTACATCATTATATCTAATGTACATAGTAGCTCCAATT
TTTTCTTTATTTCATCCATTTTTTGTATTGGTTCCACTAAAATATATATGTAATAATCCA
AAAGCAACTCTTATTTTTGCTATTCAAATTTATGGGTTTCTGATTCTTAATATCAATCCC
GGCCCGGTATCATATAAAAAAATTGAGTAATACTTTTAGCATTTCCAAGAAGTAATTGAT
TAAATAGTTGGAATAGTTGTAATAGTTAACAAATGATCGGTAGTTTCTACGAGAAGCTTT
TTCTGTATTTTGAAAAGATTGGTAGTCAACCCCAATCTTTTTTACATTTTAACCATGATT
GCAAATAAATGAGTTCAATAAAGAACTTAGAAATCCAACTTTGAAAAGAGGGGAAAAAAG
GGAAAAGGGGTGTTAAAGGGGGTTCCGCGGTTACTCATTTTCGATATATAACTTTGGTAA
GAGCCAGTTCATCTAAATAGAAATCTTAGGAAGAATTAGGTTGGAATAGGAAAAAATTTC
CTATCTTTTTTTCATCCCCTTAACAAGAATAAGGTAATAATTTCACTATTTGGGTGATTG
ACAGAGTATTTTGTATTTAGTATGCATAGAATACATTACACCACTCAAATAAAATAGACT
TCCGAAATGCGGATATATTTGAATTAAAGGAATTGGTATGGTATTAATTAAAAGGAAATG
AAAAATATTCAATAGAAAAATTTAATAACCCAGCTAGAAAACAATTGATACAGTTGGATC
CCCCACCCCAATTAGTCGTACCTTTAAAGTCCACTTCTTCCCCATACTACGAGAGAAAGG
GAAAATGTGAAAACTACCATTAAAGCAGCCCAAGCAAGATTTACTATATCCATGTGAATT
TTTTCTCCTATCTCTATAAAAAATATCACTATGAAGGAATTATTTTACTATTGTTCACTA
ATTCTTGTTGTTTTTTTTTGGTATTAATCTAATCACTGAGAATACTAGAAACTATAATAA
CTATATATATTTATTTAAATCGCTGGTACAGAGTCAAAGGGGGATTCGATTCTGCACTAA
AACTATTATATTAACACGAAACAATTCAATAAATTCTATTAGAACATCAAACAAGTTTTG
ATCAGATTTCTAGTAGAGTCGGAAAACATTACAGATAAATTCGTTTTTCCTCTCATTTTT
TTAATTAAAAGGTCAAAATTCAATTCTCTTGTCGATCAGGCGACACCCGGATTTGAACTG
GGGAAAAAGGATTTGCAGTCCCCCGCCTTACCGCTCGGCCATGCCGCCAAAACGATATAT
ATATGAGAATACCCTTTTTTTATTGAAAAAGAGATATGCACTTTGATCGACAAACGCAAT
AATGGAAGGACAAAACGGAACCGTTAACTATACAATTCCTGAACAATTCTTGAAATCGAA
ATGAGAAGATGGTTTTGTCGTTATGAGATAAAAAAAAATGCAATTTGATACAAAATTTAT
CAATATTGCTTTTTTTATTCAAAAAACCTTCTCCATTTTAATTATAACAGTAACTGTCAG
TATATGTAAACCCTAGAATATAACTAGAAATTGTTACAGAGATAATATCTATCGGGTATC
ATATCCGTATTCCGCATATGATACGTATATACCAGAATTTGAAATAAGATTCTCGTGCTT
CCATAATTGAAAGAAGTTTTCCTTGAAAAAATAAATTCAATAGAAATTGAAAAATTGACT
ACGACATGCTCTGTACCGAATAAATAGGACTGCTATAAAAGGAAGAGACATGTATCTAAT
CTGGATACTAGATATATGGCTAGCTATAGCAACGGAAGTTAGATTTGTGCAGGTTTAATA
AATATACTAGCTTTATTACGTATTCCAATTGTATTCTCAAATAAGAAGGGGTGGTGTGTA
AACTCTCCCACCTTTGTAAATTCGAATTCTCCCTATTAATATAATAGAAATCTATATATA
TAATTTTGATAATTTTGAATTTGGAAAAAAAAAATTGAAAAGGGAGGGATTAAGTATTCT
AAAATGAATTCTATGATTTCTATTATATTGTTCTATATTATATTGTTTAGGATTATTAGA
TTAGGTTTTTATCGAGCCGAACAAATCCCGAGTCGATTTTTTTCCCGGTATCCAAATCGA
ATTGAAATATGTAATATCATAACATAATAATGTTATTATGTTATAAATGGAATCCATTTT
TTGGATATTCTAAAAAAACCAAGAAGTCGAGTTGGATCGTTTCAATTCCTTTCCATTTGG
ATTCTATCCGTTTGTTTTGTTGCAAATTCAAATTTGAGTATTAAATTCGATTCCCACCTT
TTTTGTTTCTTCCTAACAGGTATTTCCTATACGGGGTTGGTAAAAAAATTTCATGTGATT
CGGTAAAAGCAACAACAATTCCATTATTGCTAATTTTATTCATGTTATTCGATGAATAAT
GAGACAGCAAATGATGGGACATTTTCTAAAAAATACAAGGGGAAAATAAAAAATGATTGG
GGGTGAAAATGCGGGAATGTCTACAATACCGGGATTGAATCAGATACAATTTGAAGGGTT
TTGTAGGTTCATTGATCGGGGCTTAAGAGAAGAACTTTATAAGTTTCCAAAAATGGAAGA
TCTGGATCAAGAAATCGAATTTCAATTATTTGCGGAAACATACCAATTGGTAGAACCCTT
GATAAAAGAAAAAGATGCTGTATATGAATCACTTACATATTCCTCTGAATTATATGTATC
TGCGGGATTAATTTGGAAAAACAATAAGGATATCCAAGAACAAACAATTTTTATTGGAAA
TATTCCTCTAATGAACTCCTTGGGAACTTCTATAGTAAATGGAATTTATAGAATTGTAAT
CAATCAAATATTGGAAAGCCCTGGTATCTATTATCGGTCAGAATTGGACCATAACGGGAT
TTTGGTCTATACTGGCACTATAATATCGGATTGGGGAGGGAGATTAGAACTAGAGATTGA
TAGAAAAGCAAAGATATGGGCTCGTGTCAGTAGGAAACAGAAAATATCTATTCTAGTTCT
ACTATCAGCTATGGGTTTGAATTTAAACGAAATTCTAGAGAATGTTTGCTATCCCGAACT
CTTCTTGTCTTTCTTGAATGATAAGGAAAAAAAAAAAATTGGGTCAAAAGAAAACGCCAT
TTTGGAGTTTTATCAACAATTTGCTTGTGTAGGCGGAGATCCTGTATTTTCTGAATCTTT
GTGCAAGGAATTACAAAAAAAAATTTTTCACCAACGATGTGAATTAGGAAGGATTGGTCG
ACGAAATCTGAATCGAAGATTGAATCTTGATATACCTCAGAACAATACATTTTTGTTACC
ACGAGATATATTGGCAGCTGCCGATCATTTGATTGGAATGAAATTTGGAATGGGTACACT
TGATGATATGAATCATTTGAAAAATAAACGTATTCGTTCCGTAGCAGATCTCTTACAAGA
TCAATTCGGATTGGCTCTGGTTCGTTTAGAAAATATGGTTAGAGGAACTATATGTGGAGC
AATTAGACTTAAATTGATACCGACTCCTCAGAATTTGGTGACTTCAACTCCACCAACAAC
TACTTTTGAATCTTTTTTTGGATTACATCCATTATCTCAAGTTCTGGATCGAACCAATCC
ATTGACCCAAATAGTTCATGGTAGAAAATTGAGTTATTTGGGCCCCGGAGGGGTGACGGG
GCGAACTGCTAGTTTTCGGATACGAGATATCCATCCTAGTCATTATGGACGCATTTGTCC
AATTGATACGTCTGAAGGAATCAATGTTGGACTTATTGGATCTCTAGCTATTCATGGGAG
AATTGGTCGTTGGGGGTCTATAGAAAGTCCATTTTATGAAATTGATAAGAGATCAAAAAG
AATACGGATGCTTTTTTTACCACCAAGTAGAGATGAATACTATATGGTAGCTACAGGAAA
TTCTTTAGCACTGAATCGAAGTATTCGGGAGGAACAGATTGTCCCAGCGCGATATCGTCA
AGAATTTCTGACTATTGCATGGGAAGAGGTTCATCTCCGAAGTATTTTCCCCTTTCAATA
TTTTTCTATTGGAGCTTCGCTCATTCCTTTTATCGAGCATAATGATGCGAATCGAGCTTT
AATGAGTTCAAATATGCAACGTCAAGCAGTTCCGCTTTTTCGGTCCGAAAAGTGCATTGT
GGGAACGGGATTGGAACGCCAAGTAGCCTTAGATTCGGGGGCTTCCGCTATAGCGGAACA
CGAGGGAAAGATCTTTTATACCGATACTGAAAAGATCCTTCTATTGGGCAATGGGGAGAC
TTTAAACATCCCATTGGTTATGTATCAAGGTTCTAATAAAAATACTTGCATGCATCAAAA
ACCTCAAGTTCAACGCGGTAAATGCATAAAAAGGGGTCAAATTTTAGCGGACGGTGCTGC
TACAATTTTCGGCGAACTTGCTTTGGGAAAAAACATATTAGTAGTTTATATGCCATGGGA
GGGTTACAATTCTGAAGATGCTGTACTCATCAGCGAACGTCTGGTCTATGAAGATATTTA
TACTTCTTTTCACATACGGAAATATGAAATTCAAACTCATGTGACAAGCCACGGTCCTGA
AAAAATCACTAAGGAAATCCCACACCTAGAAGCCCATTTACTCCGAAATTTAGACAAAAA
TGGAATTGTTACCCCCGGATCTTGGGTAGAGACGGGCGATATTTTAGTGGGGAAATTAAC
GCCTCAAATGGTACAAGAATCCTCGTATGCCCCGGAAGATAGATTATTACGAGCTATACT
TGGAATTCAGGTATCCTCCTCAAAGGAAACTTGTCTAAAACTACCTATAGGCGGTAGAGG
TCGAGTTGTTGATGTAAGATGGATTCAAAAAAAAAGAGGTTCCAATTATAATCCAGAAAC
TATTAGAATATATATATTGCAGAAACGTGAAATCAAAGTAGGTGATAAAGTGGCCGGGAG
ACATGGAAATAAGGGTATCGTTTCCAAAATTTTGCCTAGACAGGATATGCCTTATTTGCA
AAATGGAAGACCCGTTGATATGGTCTTCAACCCATTAGGAGTTCCGTCAAGAATGAATGT
AGGACAGATATTTGAATGCTCACTCGGATTAGCGGGGGATATGCTAGATAGACATTATCG
AATAGCACCCTTTGATGAGAGATATGAGCAAGAGGCTTCGAGAAAACTAGTATTTTCTGA
ATTATATGAAGCCAGTAAACAAACGTCGAATCCGTGGATATTTGAACCCGAGTATCCGGG
CAAAAGCAGAATATTTGATGGAAGAACAGGGAATCCTTTTGAACAGCCTGTTATAATAGG
AAAGCCTTATATCTTGAAATTAATTCATCAAGTTGATGATAAAATACACGGACGTTCTTG
TGGGCATTATGCACTTGTTACGCAACAACCCCTTAGAGGAAGGGCTAAACAAGGAGGACA
GCGCGTAGGTGAGATGGAGGTTTGGGCTCTCGAGGGATTTGGTGTTGCTCATATTTTGCA
AGAGATGCTTACTTATAAATCTGATCATATTAAAGCTCGGCAAATAGTACTCGCGACTAC
GATCATTGGACGAACAATACCAAAACCCGCGAACGCTCCAGAATCCTTTCGATTACTCGT
TCGAGAACTACGATCTTTAGCTATGGAATTGAATCATTTCCTTGTATCTGAGAAGAACTT
CAGGATTCATAGGAAGGAAGCTTAATTGGATGGAATCATCATTTTTACTCTATGATTGAT
CAATATAAACATCAACAACTCCGAATTGGATCGGTCTCTCCTCAACAAATAATTGCTTGG
GCAAAAAAAATCTTACCTAATGGAGAGATAGTTGGGGAGGTAACAAAGCCCTATACTTTT
CATTACAAAACTAATAAGCCTGAAAAAGATGGATTATTTTGCGAAAGAATTTTTGGACCT
GTAAAAAGTGGAATTTGTGCTTGTGGAAATTATCGAGTGATCGGAGAGAAAAAAAAAGAC
AACCAAAAATTTTGCGAACAATGTGGGGTAGAATTTGTTGATTCTCGGATACGTAGATAT
CAAATGGGCTATATAAAACTCGCATGCCCAGTAACCCATGTGTGGTATTTGAAACGTCTT
CCTAGTTATATCGCGAATCTTTTGGATAAACCTCTTAAAGAATTAGAAGGTCTAGTTTAC
TGCGATGTGTGATTTGATCAAAATTTTTATTGTACAGATTTTGAACAATAAACTGTCATT
CCAATCAATTGATTTGGGATGTCCCAGATCTGACGTGTCTCTGGAAGTGAGTAACATGAA
ACTCAGAATTTTGGGTATAGGGAATATTTCCCATTTAATTGAAAAGGGGAATAGATCTAT
GGTTTAGTAACAAAGAAATATAAGCTTTACCTCGTAAAAAAGGACCTTTTGTGGGAATTT
ACTATAATTCCATTATTCCATTTCTTTTCTAAAGAACGGAATTTGTGTTCAAATCAGCAA
AAGTATCATGGTTTTCGAAGTTTATCTATCGCATATAGGCTTATATAATAAGGACATCGT
GGCATAACCATCGAGGTTAAGTCTGGGCCTAAAAGATCACATGAAATTATACATAAGATA
GACAAGCAAATCTCTTATGAATTTAGGGATACTCTTTTAATTTCAATTAAAAATGAAGGA
GATTCTCCATTCGAGGGGAGTAGACTACTCAAAAATTTTATACCTCTTTTCTGCGATAAT
TGAGAAAAGGAGTTCATCAACAATGAAAAGTTGTTGGGTTTTTCTTTAGTGATAACTTGA
GTAAAGAGTAAAAATTTTTAGATTATTTGATTCTCCATTTTATAGAATTTGAACGCAGAA
ATTCATTATTCTTTATTTTGGACTTAATTATTTAAGCCGGATGAAAGGAAACTTTCACGT
CCGATTTTGAAAGGGGGAGATCCCATTGATCCATTGGTTGGATCCTATCCAAATTTTTCG
TTTGCTAGACCCGTCGTTAAAAAGCCTACTTTCTTACGATTACGAGGTTTATTCGAATAT
GAAATCCAATCCTGGAAATATAGCATACCACTTTTTTTTACTATACAGGGTTTCGATACA
TTTCGAAATAGAGAAATTTCTAGTGGAGCGGGTGCTATTCGAGAACAACTAGGCGATCTG
GATTTGACAATTCTTATAAATTCTTCATTAGTAGAGTGGAAAGAATTAGGAGAAGGGGGA
TCCACGGGCAATGAAAATGAATGGGAGGCTCGAAAAGTTGGAAGAAGAAAAAATTTTTTG
GTTCGACGTATAGAATTAGCTAAACATTTTATCCGAACAAATATAAATCCGGAATGGATG
GTTTTATGTCTCTTACCAGTTCTTCCCCCCGAATTGAGACCCATTATTCAAATCGATGGG
GGAAAACTAATGAGCTCAGATATTAATGAACTCTATCGAAGAGTTATCTATCGGAACAAT
ACTCTTATCGATCTATTAACAACAAGTAGATCTACGCCAAGCGAATTAGTAATGTGCCAG
GAGAAATTGGTACAAGAAGCCGTGGATACGCTTCTGGATAATGGAATCCGCGGGCAACCG
ATGAGGGATGGTCATAATAAGGTTTACAAATCATTTTCAGATATAATTGAAGGTAAAGAG
GGAAGATTTCGCGAAACCCTGCTTGGAAAAAGGGTTGATTATTCGGGGCGTTCTGTTATT
GTAGTAGGACCATCACTTTCATTACATCGATGTGGATTACCTCGCGAAATAGCAATAGAA
CTTTTCCAGACATTTGTAATTCGTGGTCTAATTCGAAAGCATTTTGCTTCGAACATGGGA
ATTGCTAAGAGTAAAATTCGGGAAAAAGAACCGATTGTATGGGAAATCCTTCAAGAAATT
ATGCAGGGGCATCCCGTCTTGCTAAATAGAGCGCCTACTCTGCATAGATTAGGCATACAG
GCATTCCAACCTATTTTAGTGGAAGGGCGCGCTATTTGTTTACACCCATTAGTTTGTAAG
GGATTCAATGCAGACTTTGATGGAGACCAAATGGCTGTTCATGTGCCTTTATCTTTGGAA
GCCCAAACGGAAGCTCGTTTACTTATGTTTTCTCATATGAACCTATTGTCTCCGTCGATG
GGAGATCCTATTTCCGTACCGACTCAAGATATGCTTATTGGGCTTTATATATTAACGAGC
GGGAATCGTCGAGGTATTAGTGCAAACAGGTATAGTCCGTGTAATCGCAGAAATTCGAAA
ACTGAAAGAATTTACAATAATAACAATAGATATACGAAAAAAAAAAAAGAACCCTTTTTT
TGTAATTCCTATGATGCAATTGGAGCTTATCGACAAAAAAAAATAAATTTCGATAGTCCT
TTGTGGTTCCGCTGGCGGCTAGATCAGCGCGTTATTTCCTCAAGAGAAGCTCCTATCGAA
GTTCATTATGAACCGTTGGGTATCTATCATGAGATTTATGGTCATTATATAGTAGTAAGA
AGTATAAAAAAACAAATTCGTTGTATATACATTCGAACTACTGTTGGTCATATTTCTTTT
TATCGAGAAATCGAAGAAGCTATACAAGGTTTTTGTCGAGCCCATTTATATAGTATCTAG
TTAAGTCAATTTCTGATGCGGATTTGAATTCAAGGATCAATTAGGATCGGGTAGCATCTT
AGTTTTTAAAATAAACTTCTACACGAATCAACATAAGCAAAGAAGCGAAGTTTTCAAACC
ATTGACTAAAACCCATTGTTGAACTTAATCCCACTGAGCAGAATATGGAGGTACTTATGG
GAGAACGGGCTGATCTGGTCTTTCACAATAAAGTAATCGGTGGAACTGCCATTAAGCGAC
TTATTAGTAGATTAATAGATCACTTCGGAATGGCATATACATCACATATACTGGATCAAG
TAAAAACTTTGGGGTTCCGGCAAGCTACTGTTACATCCATTTCCTTAGGGGTCGACGATC
TTTTAACCATACCGTCTAAGGGGTGGCTTGTTCAAGATGCTGAACAACAAAGTTTTATTT
TGGAAAAACACCATCATTATGGAAATGTACATGCAGTAGAAAAATTACGCCAATCCATTG
AGATATGGTATGCTACAAGTGAATATTTACGACAAGAAATGAGTCCCAATTTTAGGATGA
CCGACCCCCTAAATCCAGTTCATATAATGTCTTTCTCAGGCGCTAGAGGAAATGCATCTC
AAGTACACCAATTAGTGGGTATGAGAGGATTAATGTCAGATCCACAAGGACAAATGATTG
ATTTACCCATTCAAAGCAATTTACGCGAGGGACTCTCTTTAACAGAATATATAATTTCTT
GTTACGGAGCCCGTAAAGGGGTTGTGGATACTGCTGTACGAACATCAGATGCTGGATATC
TTACTCGCAGACTTGTTGAAGTAGTTCAGCACATTGTTGTACGACGGGTGGATTGTGGTA
CCATTCGAGGAATTTCTATAAATACCCAGAATGAAATAATGCCAGAAAGAATTTTGATAC
AAACATTAATTGGTCGTGTATTAGCAGACAATATATATATAGGTTCGCGATGTATTGCCA
TTCGAAATCAAGATATTGGGATTGGACTAATCAATCGTTTAATAAATTTTCAAACACAAT
CAATATCTATTCGAACCCCTTTTACTTGTAGGAATACATCTTGGATCTGTCGATTGTGTT
ATGGGCGGAGTCCTACTCATGGAAACTTGGTGGAATTAGGCGAAGCTGTAGGTATTATTG
CGGGCCAATCGATTGGAGAACCTGGTACTCAACTAACATTAAGAACTTTTCATACAGGTG
GAGTATTCACAGGAGGTACTGCAGAACACGTGCGAGCTCCGTCTAATGGAAAAATAAGAT
TCAATCAAGATTTGGTTTATCCCACGCGTACACGTCACGGTCATCCTGCTTTTTTATCTT
ATATAGACTTATATGTAACTATTGAAAGTGATGACATTCTACATAATGTTAGAATTCCAC
CGAAAAGCTTTTTATTAGTTCAAAATAATCAATACGTAGAATCAGAGCAAGTGATTGCCG
AGATTCGCGCGGGAACATACACTTTAAATTTGAAGGAAAAAGTTCGAAAATATATTTATT
CTAACTCACAGGGAGAAATGCATTGGAGTACTGATGTATATCATGCATCTGAATTTAATG
GGGGTAACATACATATCTTACCAAAGACAAGTCATTTATGGATATTATCGGGAAAGTCGT
GTAAGTGGAGTGACTTATCTTTTTCACTCTTCAAGGATCAAGACCAAATGCACACCCATT
CTCGTTCTCTTGGAGAAAAAGCTATTTCTAACTCTTTTTTAAATAATGATTTTGTCGAAA
ATAACCTAAATCTAGTAAGACATAAATTGTTTAGTTCAAAACCTTACGCTAAATCAGGAT
TCAATTCAATTCTATATAATTCTCATTTTAGACATCCTATTATTTCCCCGATAACTTCAG
ATTTATTGGCAAAAAGGCGACGAAATAGATTCATCATGCCATTTCCATTCCAATCGATTG
AAGACCCTGACAAACAATTAACGTCTTCTTCCGATATCTCGATTGAAATACCTGTGAATG
GTATTTTTCGTAGAAATAGTATCCTTGCTCATTTCGACGATCCTCAATATAGAACACAAA
ATTCGGGAATTCCGAAATATAAGACTATTGGAACCCCCCCTCTTTTTAAAAAAGAGGATT
TAATTGAATATGAAGGAGTCAAAGAATGTAAACCAAAATACCAAATCAAAGTAGAGCGAT
TTTTTTTCATTCCCGAAGAAGTGCATCTTTTATCCGAACTTTCTTCCATAATGGTAAGGA
ACAACAGTATTATTGAAACAAATACACCAATCACTTTTAATATAAAAAGTCGAGTAGGCG
GATTGGTGCGAATGGAGAAGAAAAAAAAAAAGATTGAATTACAAATATTTTCTGGGGATA
TCCATTTTCCTGGCGAAATGGATAAGGTATACCGACACAGTGGTATTTTGATACAACCCG
AAAGGTTAAAAAAAGATTCAAAGGAATCAAAAAAAATTAAAAATTGGATCTCTGTCCAAT
GGATCACAATTATCAAGAAAAAGTATTTTGTTTTGGTTCGACCTGTAATTCTATATGAAA
TTACAAACGGTATCAATTTAGTCAAACTTTTTCCACAAGATCTGTTCCGGGAAAGGGATA
ATTTGGAGCTTAAAGCTCTCAATTATATTCTTTATGGAAATGGGAAATCAATTCGTAAAA
TTTCTCACACAAGCATTCAATTAGTTCGAACTTGTTTAGTATTGAATTGGGATCGAGATA
AAAAAAGTTCTTCGATAGAAGAATCCCGTGCTTCTTTTGTTGAAGTAAATATAAATGGTC
TGATTGGAGATTTTCTAAGAATTGATCCAACGAAATCGCGGATTTCCTATATCAGAAAAA
GAAATGATCCATCCGGTTCAGAATGGATCTCGGATAATGAGTCAGATCAAATCAATATTA
ATCCATTTTTTCCTATTTCTTTCCAGAAAAAAATTCAACAATCACATATCCAAAATCATG
AAACGATTCATGTGTTGTTGAACAGAAATACAGAATGCCAATCTTTGATAATTTTGTCAT
CATATGATTGTTTTGAAATAGGACCTTTTAGCAATGTAAAATACTACAACGAGCTGAAAA
TAAAAAAGAGAATAAAAAAAATAAAAAAGGATCTTCAAATTCCAATTAAGAATTCATTAG
GTCCCGTAGGAATAGCACTTCAAGTTTCAAATTTTTATTCATCGAGATCTGATTATGAGT
TATTAAAAGGTAAACTGAATAAAAATTTGAAACTTGACAAGTTAAAAAAAACTTGTCAAG
CATTAAAAATTTTTTTAATGGACGAAACCGAGATAATTTATAAGCCCGATCCATGCAGCA
ACATAAAATTAAATACATTCCGTTTGAATTGGGATTTTCTCCATCATGATTATGATTCTA
AATATTGTGAAAAAACGATTACAATAATTAGCCTGGGACAATTTATTTGTGAAAATGTAT
GTCTATCTCAAACAAAAAATGGACTAGAACTAAAATTAAAATCGGGACAAGTTTTAATTG
TTAAAATGGATTCCATATTAATAAGATCGGCTAATACCTATTTGGCGACTCCAGGAGCAA
CAGTTCATGGACATTTTGGAGAAATCTTTTTTGAAGGAGATATATTAGTAACATTTATAT
ATGAAAAATCGAGATCAGGTGATATAACCCAAGGTCTTCCAAAAGTGGAACAGGTATTAG
AAGTTCGTTCGATTGATTCAATATCGATTAACCTAGGGAAGAGGGTTGACGCTTGGAACG
AACATATAACCAAAATTCTCGGCATTCCTTGGGGATTCTTTATTTGTACTGAGCTAACTA
TTGTCCAAAGTCGAATTTCTTTGGTTAATAAAATCCAAAGGGTTTATCGATCCCAAGGAG
TGCATATACATAATAGACATATTGAGATTATCGTACGCCAAATAACATCAAAAGTATTGG
TTTCAGAAGATGGAATGTCTAATGTTTTTTCACCCAGCGAGCTAATTGGATTGTTTCGAG
CTGAACGAGCGGGACGTGCCTTAGAAGAAGTAATTTGTTACCGAGCTCTATTATTGGGAA
TAACAAAAACATCTTTGAATACCCAAAGTTTCATATCCGAAGCGAGTTTTCAAGAAACTA
CTAGAGTTTTAGCAAAAGCTGCTCTCCGAGGTCGTATCGATTGGTTGAAAGGTCTGAAAG
AGAACGTTGTTTTGGGGGGAATGATACCCGTTGGTACCGGATTCAAAAAGGTAACACAGC
CTTCAAAGCAAAGACAACTTATTAAGATTGCTCCGAAAAAAAAGAATTTACTCGAGGAAA
AAATAAAAGATATCCTGTTCCACCATAGAGAATTTGTTTTTTAATTTCAAGAATTTATGT
GATACGTTGCAGCAATCATTTCCGAAGATTTGATAATTGCTAAAAGCCTATTTTTTCGAA
TTTATAATTCTTAAATTTAAATAAAGGCGTTTGATTACATTTTTGAAAGAGAATAAAGAA
AAAAGTAAAAAAAATTGAATGGCCTGACCATGTATCAAGAGCCAATCTTCGATAAAAGAG
AAGGTTCCATCGGAACAAAACTTTTCTTATTTCAGGATACCCTGTCTCTTTTTTTGTGGG
GATCAATGACAAAAAGATACTGGAACATAACGTTGGAAGAGATGATGGAAGCGGGAGTTC
ATTTTGGCCATGGTACTAGAAAATGGAATCCCAGAATGGCACCTTATATATCCACAAAAC
GTAAGGGTATTCATATTCTAAATCTTACAAGAACTGCTCGCTTTTTATCAGAAGCTTGTG
ATTTGGTTTTTGATGCAGCAAGTAAGGGGAAACAATTTTTAATTGTTGGCACAAAAAATA
AAGCTGCGGATTTAATAGCACGGGCTGCAACAAGAGCTCGGTGTCATTATGTTAATAAAA
AATGGCTCGGCGGTATGTTAACCAATTGGTATACTACAGAAACGAGACTTCATAAGTTCA
GGTCCTTGAGAACAGAACAAAAAACGGGCAGAATCCATAGTTTGCCAAAAAAAGATACTG
CTATTTTGAAGAGACAGTTATCGCACTTGGAAACCTATCTGGGTGGCATTAAATATATGA
CTGGCTTACCCGATATTGTCATAATCGTTGATCAGCAAGAGGAGTATACCGCTCTTAGAG
AATGTATCACTTTGGGAATTCCAACGATTTGTTTAATCGATACAAATTGTGACCCCAATC
TCGCGGATATTTCGATTCCAGCTAATGATGATGCTATAGCTTCAATTCGGTTAATTCTTA
ACAAATTAGTATTTGCAATTTGTGAAGGTCGTTCTAGCTATATACGAAATTCTTAATTAA
TAATAAAATAAATTATTCCATTGAGAACTTCATAGATTTATAGAATAGAATCGGTTACTA
TAACTAATTTACTAAATCGCGCAAAAAACAAAAAACCCAGAAATATTAAGTGATTAGTCG
ATATTCAAAATAAAAGATTTAACAGACAATTGAAAAAATAGATGATTGAATCAAAATAAT
TCCTTTCAAGTTCTATTTATTTTGAGGGCAATATGAATATTCTATTATGTTCCATCAACA
CATTAAAAAGATTATATGAGATATCTTCCGTGGAAGTAGGTCAACATCTCTATTGGCAAT
TAGGGGGGTTCCAAGTGCATGCCCAAGTACTTATAACTTCTTGGGTCGTAATTGCTATCT
TATTGGTTTCAGCCATTTTAGTTGTTAGAAATCCGCAAACCATTCCCACTTTTGGTCAGA
ATTTCTTTGAATATGTCCTCGAATTCATTCGAGATGTAAGTAAAACTCAGATTGGGGAAG
AATATGGTCCGTGGGTTCCCTTTGTTGGAACTATGTTCTTATTTATTTTTGTTTCAAATT
GGTCGGGGGCTCTTTTGCCTTGGAAAATAATACAGTTACCTCATGGGGAGTTAGCTGCAC
CCACAAATGATATAAATACTACTGTTGCATTAGCTTTACTTACATCAGTAGCATATTTCT
ATGCGGGTCTTTCGAAAAAGGGATTAGCTTATTTTGGTAAATACATCCAACCAACTCCAA
TCCTTCTACCAATTAACATCTTAGAAGATTTCACAAAACCCCTGTCGCTTAGCTTTCGAC
TTTTCGGAAATATATTAGCTGATGAATTAGTAGTTGTTGTTCTTGTTTCTTTAGTACCCT
TAGTAGTTCCTATACCTGTCATGTTCCTTGGATTATTTACAAGCGGTATTCAAGCCCTTA
TTTTTGCTACTTTAGCTGCGGCTTATATAGGTGAATCCATGGAAGGCCATCATTAACTTA
ACAAATTTAGGAAATAGTCTTTTTTTTAGTTTCTAGTTTAGTTTGACTCGCCACAATATA
TGTGCGGCTAAAGATAATATACTTAGGTAACAAAAATACATAAAAGATAAACAAATAAGT
TTTGAATTCTGATTCTATTAATTGAATATTCATAAATACGGGGTTAAATTAAATGCAATC
AAAGTATAAATAAATATATGATTTGGTAAAAAAATAGAAAAGATTACTTGAGAGCTGTAA
AAAAAAATAGGAAAAAGATTCATTATTTAAAAGATGTTTTTCCTATTTTTTTTTTACTAA
ACTAAAAAGAATCTTTGTTTTCAATTTTTTTCAATAACTTTTTGGTATTGTTTTTGTTGT
ATTTTATTTTGTTCATTCAATCTATAACATAAATATTTTTTTTACATTATAATATAGATC
TAATTTGAATATTATTTGATTAGAGTCTATTAATGTTGTAAATGTAAATATTAAGAACTT
TAACTTTGAACTTTGTAGGATATTTCCGTTTACGACATGTGATTAAAATGGATATTACAT
AAAACTAGAACGTATTTGTATTTCATTCATATTCAATTCAACAATAAATAAAAATTCCAT
TTAGATCACTCAAATTTCAATATTTCGTTGCAAAGATTCAGTTCTTCGGTCGAACGAATT
TTTTTAGATTGATTATACCATATGGATATAAACGAGGATATAATCAAAAAGAAGAAAAGG
GCTAGCAAAAACCTAAGACTAAGATTTGAAAGAGGAGTCAAGCCGGGGTGTCTATAATAA
AATTATAATATAATAGCTAAAGGGCAACTCTTTCTTTTTTTTTTTAAGTCTTTTGAAAGG
TTTCAAAGAATGCTTCTCGAATCCAATTGAATACACGAACAATTGGTTTACGGTATAGAA
GAAATACATGTATATGTGATACTAGATATTGGATGTTAACGAATTATCTAGAAACCAACT
ATAAATATAGTTATCCAAATTTGTCCTGCTACTGTCAATTTCGATAGGGATTCAAAAAAA
CGAAGCCCTTCTATATTCATCTGTAATTATGAATTGAATCTTGATGAATGACTAACGAAA
TTGAATCAAGAAAACTCTAAAAGAAAAGAATGGTTCAAAAATTTTATTTTTATTTTAAGG
GAAGATAAGAACAAAAGTTGTATGGATTTACAAAAACTATGGGAATAGAAAAATAGAGAA
ATATCGAAGTAGTTCCAACAGTTCAATAAATATTCTTTCTTTATTTTTTTCTTCATTTTT
TTCCTCAATTATTTCGACTGAATAAATCTTTTTTATTAATTGAAAAATTCAAGTCAAAAT
TGGTTGCTTGTATCATTAACCATTTCCCCTTTTTTGGATGAGAGGAACTTATCATGAATC
CACTGATTGCTGCTGCTTCCGTTGTTGCTGCTGGGTTGGCTGTAGGGCTTGCTTCTATTG
GACCTGGGGTTGGCCAAGGCACTGCTGCAGGGCAAGCAGTAGAAGGGATTGCGCGACAAC
CAGAGGCAGAGGGAAAAATACGGGGTACTTTATTGCTTAGTCTAGCGTTTATGGAAGCGT
TAACAATTTATGGGCTGGTTGTAGCATTAGCACTTTTATTTGCGAATCCCTTTGTTTAAC
TCTAAAAAAATAGAAAAATACAAATACATATCTCTTTTTACGTGTACTTGATTTGCTGCT
CTTGCTTTTTAGAATTATATTATTTTGATTTCACCTCAAAAATTCTTTTTTCTTTTGTCC
AAGAACGCAGCGCAGGGGAAGGACTCTTTTAAGGTAAAGTTGAGAAATTAACATACTGCT
TGCCTTATTCCTTCCCTTTTTAGCACAATGCCACCCTTTTTATTATTATATTATTAGGAA
ATCCTTTTAGAAAGTGTTTATTTATTAAAAGAAAACAACTAGAGATTTTGCAATTGAAAA
AAAAACTAGCTAAAAAATATGATTTTTATGGGAAATTTTGTAATCCAATTGATCGACCAC
TAACACTAATATATAAATATTATTAATAAAATTCTAAATAAAACAAATTCGGAATCATAG
AAAGAAAATTAGTCTATCCATAATAGAAGAGGAGATGAGATCATATGAAAAATGTAACCG
ATTCTTTCCTTTGTTTGAGTTACTGGCCATCCGCCGGAAGTTTCGGGTTTAATACCGATA
TTTTAGCAACAAATCCAATAAATCTAAGTGTAGTGCTCGGTGTATTGGTTTTTTTTGGAA
AGGGAGTGTGTGCGAGTTGTTTATTTCAAGAATAGGTTGGATCGAACCAACTGCACTTTT
TTCTTTATATATATAAATAGGAAAAAGTGCATGATCCCACGAATTACTTCTGAAAAAAAT
TCTAGTTTTAATAAATTAAGAAAAAAATTTTAAGAACCATAGCATTTCGTGATTCATTGT
TAAATCCACTTTGATTCTCTATGAACTAACAATTTTGGACCATTACCATGGTTAAAGCAA
AGCTAGGCATAGGCAGTTTTAAATCTAGACGCAGTATAGTATTCTTTCTACCACCATGTT
AATATAAAAAAATGGTTTGAAAAAAAAAAGATAGTTGGAATCTTTTTCGATTTAAAACAC
TCATGTCGATAAAATAGCTTGAATTACCTTTACGGCGAAAAATTCGAAAAAATGGGCAAA
AAGTGAATCTTTTTCTCACCCCCCCCTCTTTTTTTTATACAATTTATACAATGCGAAATC
GATGACCTACGTATAAAATAATAAGAATTCTTGGGATTTGAAGAAAAAAAACAACTTTGC
TGACAAATATTTGTTTGATCGGAAGAGTCCTCCAAAAATTCCGGTCTTGTGTTAGTTATC
AATTTCAATATCTTTCAAATAAATATTTGAATACAAATAAAAATAAGAGAGGATAGGCTC
ATTAAAAAAGATAGGAAGAATTGTCCTATAAGTAATTGAGTGTGAGAGCCAAATGAATTG
AAAGATTCATGTTTGGTTTGGGAAGAGATCATAGACGTTTTCAAATGAATGGAAAGAGAA
TCTACTTTCATTAAGTGATTTATTAGATAATCGAAAACAGAGAATCTTGAAGACTATTCG
AAATTCAGAAGAACTGCGGGAAGGAGCTCTTGAACAGCTAGAAAAAGCCCGGGCCCGTTT
AAGGAAAGTTGAAACGGAAGCAGATCAGTTTCGAGTGAATGGTTATTCTGAAATAGAACG
AGAAAAATTGAATTTAATTAAGTCAATTTATACGACTTTGGAACAATTAGAAAATTACAA
AAATGAAACTATTCGTTTTGAACAACAAAGAACGATTAATCAAGTCCGACAACGGGTTTT
CCAACAAGCCTTACAAGGAGCTCTGGGAACGCTGAATAGTTGCTTGAACAACGAGTTACA
TTTACGTACCATCAGTGCTAATATTGGCATGTTTGGGGAAATGAAAGATATAAAATAACG
CATTAGTCCTTCTTCTTTAGTAAATTTAGAGTACAGGCATCATTTTTCTCTTCTAGAATT
AAATTAAGAAATACTCATGGTAACCATTCGTGCAGATGAAATTAGTAAAATTATCCGCGA
ACGTATTGAACAATATAATACCGAGGTAAAGATTGTAAATACTGGTACTGTACTTCAAGT
AGGTGACGGTATTGCTCGTATTTATGGTCTTGATGAAGTAATGGCGGGGGAGTTAGTGGA
ATTTGAGGAGGGTACCATAGGGATTGCTTTAAATTTGGAATCAAATAATGTTGGTGTTGT
ATTAATGGGTGATGGTTTGATGATACAAGAGGGAAGCTCGGTAAAAGCAACAGGAAGAAT
TGCTCAGATACCAGTAAGTGAGGCTTATTTGGGTCGTGTTATAAATGCCTTGGCTAAACC
AATTGACGGTCGAGGAGAAATTTCATCTTCCGAATCTCGATTAATCGAATCTCCAGCTCC
CGGCATTATTTCGAGACGTTCCGTATATGAGCCTCTTCAAACAGGACTTATTGCTATTGA
TTCAATGATCCCTATAGGGCGTGGTCAGCGAGAATTAATTATTGGGGACAGACAAACAGG
TAAGACAGCAGTAGCTACAGATACGATTCTCAATCAACAAGGACAAAATGTAATATGTGT
TTATGTAGCTATTGGTCAAAAAGCATCCTCTGTGGCTCAAGTGGTGACCACTTTACAAGA
AAGGGGAGCAATGGAATACACTATTATAGTAGCTGAAACTGCGGATTCTCCAGCTACATT
ACAATATCTCGCTCCGTATACGGGAGCAGCTCTGGCTGAATTTTTTATGTACCGCGAACG
CCACACTTTAATTATTTATGACGATCCCTCCAAACAAGCCCAGGCTTATCGCCAAATGTC
TCTTCTATTAAGACGACCGCCAGGTCGCGAAGCTTATCCGGGAGATGTTTTTTATTTGCA
TTCACGTCTTTTGGAAAGAGCCGCTAAATCAAGTTCTCAGTTAGGTGAAGGAAGTATGAC
TGCTTTGCCAATAGTTGAGACCCAATCGGGAGATGTTTCGGCTTATATTCCTACAAATGT
GATTTCTATTACAGATGGCCAAATATTCTTATCCGCCGATCTATTCAATGCTGGAATCAG
ACCTGCGATTAATGTGGGTATTTCGGTTTCCAGAGTTGGATCTGCGGCTCAAATTAAAGC
CATGAAACAAGTAGCTGGTAAATTAAAATTGGAATTGGCGCAATTTTCGGAATTAGAAGC
TTTTGCACAATTTGCTTCTGATCTCGATAAAGCTACTCAAAATCAATTGGCAAGAGGTCA
ACGATTACGCGAATTACTTAAACAATCCCAATCAGCTCCTCTCACTGTGGAAGAACAGAT
AATAACTATTTATACCGGAACAAATGGTTATCTTGATTCATTAGAAATTGGACAGGTAAG
GAAATTTCTCGTTGAATTACGTGCTTACTTAAAAACGAATAAACCTCAATTCCAAGAAAT
AATATCTTCTACGAAGACATTCACTGGGGAAGCAGAAGCCCTTTTAAAGGAGGCTATTCA
GGAACAAATGGAAATCTTTTTACTCCAGGAACAAGTAGAAAAAAATTGATTAAAAATTGA
ATTCCTTTCTAATTCAACTTTAAAATTAAAATTTAGATTATTATTCTGATTCTTTCATGT
TTAATATCTTTTCTTTGAATAAATAATAAAATAAATTAATTATATTAGATATTCTATATT
TATATTAATTCTCAAAGGATAAGTGGTTCTTGTTCAATTCAAATCATTCAAAATCTTTTT
TTTTATCTTTTATTTTTAGTTTTTAGAAATATAGAAATTCTATTTAGAGTTATATTTTTA
TATTTATAATATAAAAATATTAAATACATAATGCAAATTATTTGCGTCCAATAGGATTTG
AACCTATACCAAAGGTTTAGAAGACCTCTGTCCTATCCATTAGACAATGGACGCTTTTCT
TTTTTTCTTCTAACTTTTCACTAAATTCAATTTAGTGAAAAGTTAGAAGAAAAAATGGAA
TAATATCTACAAATACTAATATATAATATATAGATATATATACTATATATATAAATATAT
ATAATATAATGAATATTATATTCAATAATCTTGAATTCAAATTGGAAAATTGAATATTGT
ATTAATTGATAAAATTGAATAAAATAACTAAAAACAAAATACAGAAATGATAAAAAATTT
ACTAAAAAAATGTATTTATTTTATTCCACATTTTATTCTAATCTAAAAAAAAGAGAAAGA
TTCTAATCTAATATCTAATATAGAAATAAGATAAAAGCGGGTAGCGGGAATCGAACCCGC
ATCGTTAGCTTGGAAGGCTAGGGGTTATAGTCGACGTTTATTTATCTTTTTTTTTTTTAA
CGTCTCTAATTCAAAACCGAACGTGAAACTTTTGTTTCATTCGGCTCCTTTACGGAAGGG
ATTCAGAAAAGAAGAAATATGGAACACGGGAAAAAGATTCCGCTAACCCATAACATCTAT
GTCAGCCTTTCTGTATGAATACATTGAAAACGCCTTGCTTTTTAGATGATCCCTATAGAA
AAGGAGTATTTTTACAAATATACGTTTGTTTTTTCTAGTTACTTCGTTCTCTATTTCTAT
TTGAAAGAATCTTTAGGAAAAGAATCAAATTTCCATCGAGCTAAAAAAAGGATATCGATG
TCTCTAGTAAACTAGAGTAATCGTTTAATAGCTATTGTGCCTCAACCTCTCTTAGACTAC
AAAAAAGCAAAAAAGAAGAAGATTTAGTTACGATTAGAAAAAAAAAACTTTCTATAGTTT
TTCCCATGGATCCTTTATCCAATACTCAAAAAAAATTGGACTTTTGATCCAATTTTAAAA
ACTTATGTTTCATAATGTTAGAATTCAATTTGTCAATTGAGAATTGATTCTTCTTAGATA
CAAATTACGATAATTTAGATTATTCCTTGAATTTTTCATTGAGAGGAATAAAGGATTCAA
AATCCCTTTAAGTAAGAAATAAAGTTCTTGATCGAGATATGAATCAAAGGAGGGCGGGAT
CCCTTAACTTTTAAGGGGTCCGTAGAACGAATCGCACTTTTACCACTAAACTATACCCGC
TGCTGCTACAATGCTATTATTACACATAATTGGACCTTTTGTCGAACCGGAGACTGGGTC
TATATATATAGAAACATACGTTTCTACAAATTAGAGCGTTCTCGTGTGTCGTAAGGGGAC
CAACCCCCCTAATCAATTAAAAAGGGGGGCAAATCTCATTTTTTTTTAATTCAGATAAAT
CAGAGTTATCTGGGATTCCTGGAAACAGTCCCAGAGCCCGGCTAGACCCTGGCTGGGCTC
TGGCTGTAGCAAAAAAAAAAAATAAATAAACCACAAAAAATGGAATGAGAATAAAAAAAG
AGATATAATAAATAAAAGAAATATTATTCTAATATAAACATTAATAGAAATCTAAACATA
GAATGAAATTATCAAATAATTTAGATAATGAATATAAAGAATATGAAAAATCTAATAAAA
TAATAATGATATACTATAGAAATAATAATGATATACTATAGAAAAGTATATGTATCTTAT
CTGGAAGGTTCTATATCTATAATGTTCGTTATAATACTGAATAGAAATCCAATCCATTAT
AAATAGAAAAAGAATATATAAGATCTAAACAAAAAAGTCTTTTTTCAACCCCTACTTTGT
TTGGTTATGCAATCTAACATAAACAATATATATAGATATCGCAATTGGGGAGAGATGGCT
GAGTGGACTAAAGCGTCGGATTGCTAATCCGTTGTACGAATTTTTGTACCGAGGGTTCGA
ATCCCTCTCTTTCCGTTTCCGCCCGTGAGTTAGTATTTTTTTCTTTTGAATTTTCTATGT
TTGATTTTGATAGTTACCAGTTAAAGATGTAAAATAGATAAAATCCTAAAAGTTTTTAAA
AATCTAGCACAAACAAGGAAAACATAGAAAACTAAAAATATTTTTTTTATTCTTCACGTC
CTGGATTACGTCCCGGATCATTAGATAGGAATCCGAAGATGAAAAGAGAAACAAAGAATA
TCACTACCGTGTAAACAAATAGTTTTAGAGTAAGCATTCAAAAATCTCCAAGATAATTAA
AAAAAAAACGACAGAAACAGAGAAAGGGGGATTCTCTTATATAACACAACACATTATGTT
TCTTTTGATACAAAATTTCTAAGAAATTAAGTGATTTTAAGTGATTTCAAAGAAATAGAA
AAATTCCGAAATTTCTTTGTATTTGTATGTAGTAAAAGCGCTTTCTTTTTATTTTTTTTT
ATTATGATTAACGATATACTATTATCAACATTTGTATCACAATCTTTTTTTCATATCCAC
AACTCGGATACTGATGGTACACTCAAATCTAATACAAATCGAATAATAAAAGGATTTGTC
AGTGGAAAAAACGTAAGAATGAGGAAACAATGAGATGGTCCTGATTTTTCTTGTCTATCA
AAAAATCTCACTATTTGAATCGAGGATTCACACAGTAAGACTTATCTGATCTTTTAAATT
TTTGAAATGTTCTAATTTTTAGTTGCGAATAAATTCCGAATTTTTTTAGGATATTTATTC
CAATTGACTATTTCATCGAAAACTTACAGCAGCTTGCCAAACAAAAGCTAAAAGAAAAAA
GAGTAAGGGTATTACTGGCATAATATCTACAATTGGATTCAAAAAAGCATAGGCTTCGGG
TAATTTTGCCAACAGAAAACTACTTGAATAAAGAGCGGAGTTAATATGAATACAGACCAA
ACTAAAGATATTAAGCATAACAAACATTTTGTTCTTTAAAATTTGTACAATCTTTATTTA
TTGTCAAAATCTTTATTGTATATTTTTGTACATATAAAATATATATATTCTAATATATTA
ATAAAATATAATATTAGAATTATTAAAATAGAAAATATTGCTTTTTATGAATATATATAA
TATTTTATATATTAAATTATGAATATATTTAATAAAATTAAATGAAATACCCAATCCTAG
GTACACAACACACCCATACACTCCTCACACATTTTGTCACATTTTTCCTCAATTGCATTC
TCTAGGGTTTGAACCCTAGACCTTTGAGGTGGGGAGGAGGAGAAATGCCATTAGAGCCAA
GGCTCATTGGCGAAAACCGTGTTGATTGGATTGAAATTGCACTAAGCTATGTGCAACCTC
ATGACCGACACGATAGTATAGATAATAATAATTAAAATTAGGAAAAATAAAAAAAATCAA
ATACAACTTCCAAAATCCTTATTTTATTTGAACTTATCTAGTTCAAAATCCTTCCAGTCT
GAAAAAAAAAAAGAGGAAATGAGACTTTCATACAATATCTTAATTGAATTCTATGTAATG
ATCAATAATTTCAGTTTTATTCTATTCTATATCTATATGGATATTAAACTCCCAGCAACA
ATCACTTTTTTGAGATGGAATTGACGAACAACTAATACCATTAATAGTGTTTATGAATGT
CGAATAAAAAAAATGGGGCGTCGCCAAGCGGTAAGGCATCGGGTTTTGGTCCCGCCATTC
GGAGGTTCGAATCCTTCCGTCCCAGAGCATATCCATTCATGATGTATATCCTATTTGAAT
AAAAATTGTATCTCGGGATAAAAATGACCCTTTTTTAATCATTCGTCTATAATCTAAATA
GAGTCGCTTTTGAATCCACATCAATCGTCAAACTCTATTTTTTTTCGAATCATTTACAGA
TAGATAATATTAATATATATAATAATATTATATATTAATAATATAAGAAAAAAATTCAAT
TCAAAATTGATAAAATTCATTTTTTTTTTAAAAAAACAAACTATCGAATCGAATATGAAT
CTTATTCATACAATATCGAAGGAATTTGCGGTTTTTTACTTCCCTTTTAGATTTGGAAAT
TGTCCATTTTCAAAAAACCAAGAAGTAAAAAGGATGGGTTATTATGTATCGATTGAATCA
AAAACTATTCACAATTCCATAATTGAATCAATTCAATTACATACTGGATCCAAATAAAAC
TTGGTTCGAAACGATAAAAGCAACGTGCGGCTTGAAAGACATAATTAGATTAGCTGTGGA
TTCTTCTATCCACTATTTTTTCTAGTATATGGAAATGGGAGTGCTCTTGGCTCGACATCG
TTTGTTTTGTTCCACTGGAACTGGGTGTTTGGGGAACAGGAGAGGGGTTCATGATCTAAA
TAATACACGATGGAGTTCGAGTTGATTTTTGTTTTCTCAGGGGCAAGTATGGAAGGGTAG
CGAAAATTAATAAAATAAATTAGAACAACTTATTAAGTATCTTTTTTATAGAGAAAGCGA
AAAGATAAAATTTGAGCAAGGTAAACAATAGTAAATTTTGTTGGAATTGATAAAAAAAAC
TATTGCAAGCAAAAGTGTATTCCGGGATACAATCCTGAATTTGTATAATTCAAAGAAAAA
AAAAAAGAAATGGTTGGTATGTTGCTGTTTTTTTTGAAACGATTTAAGATCCCTTAAGTA
ATGTCTAAACCTAATGATTCAAGGAAAAGCTAAAAGATCCTGGACCAAGTAAATACCAAT
TCAAAATTGTCGCAATAATTCTATTACCCCAATAATTCTATTACTTCTATTAAATACAAT
GAAGAGAAAAGGATTAGATTAGAAGAAAAAAGAGGGGGCAATAAAAGAGGGGTACTAGAA
TTGATGAAAAGGAATTCCAGCACATATAGTGACATACATAGTGAAATAATACTATGTGTT
CTCACCAAAAAGAATGATTTTTTTTTATATCCACTCGCTCCTTATTAACTTATTACTAGT
TACCAATCCTAGTGATTGGATTTATATATATTAGTAAAAAAATGTGATAGAATATTTTGA
ATATTCTATATTTATGTTTAATGATTTTTCTTCGAATGACTATTCATCTATTGTATTTTA
ATGGTAATAGAGGAAAAACTCTATGGAAAAAGGGTGGTTCAATTCTATGCTGTTTTATAG
GCAGTTAGAATACAGGTGTGGGCTAAGTAACTCAATGGATAGTTTTGGTCCTGTTGAAAA
TACCAGTGCAAGTGAAGACCCAATTTTGATTGATATGGAAAAAGACTTTCCTAGCTGGAA
TGATAGTGACAATTCTAGTTACAGTAATGTTGATTATTTAGTCGGTGTCAGGAACATTAG
AAATTTCCTATCTGATAAAATTCTTTTAGTTAGGGATAACAATAGCCAAAGGAACCGTTA
TTCCATATATTTTGATATTGAAAATCAATTTTTGGAGATTTCTAATGATCCTTCTTTTCT
AAGTGAACCAGAAAGTCTTTTTGATAGTTATAATAAGAATTCTAGCTATCTGAATAATGT
CTCTAAGAGACATGAGAATCATTACATGTATGATACTAAATCGAGTTGGAAAAATGGCAT
TCATAATTGCATTGAAAGTTATCTTCGTTCTCAAATCTGTATTGTTAGTCACATTTTAGG
TGAAAGTGATAAATACAATGACAGTTACTTTTATACTTCTATTTGTGGTAAGGGCGGAAA
TAGTAGTGAAAGCGAGGGTTCTTCCATAAAAACAACTATCACGAATGAGAATTTAACTAA
AAGAGAGGATTCTAAAGATCTCGATGAAACTCAAAAATACAAGCATTTATGGATTGAATG
CGAAAATTGTTATGGATTAAATTATAGGAAATTTTTTAAATCAAAAATGAATATTTGTGA
ACACTGTGGATATCATTTGAAAATGAGCAGTTCAGATAGAATCGAACTTTCGATTGATCC
AGGTACTTGGAATCCTATGGATGAAGACATGGTCTCTATGGATCCCATTGAATTTCATTC
GGAAGAGGAATCCGAATCCTATAAGAATCGTATGGACTCTTATCAAAGAAAGACAGGATT
AACTGAGGCTGTTCAAACAGGCACAGGTCAACTAAACGGGATTCCTGTAGCAATTGGGAT
CATGGATTTTCAGTTTATGGGGGGTAGTATGGGATCTGTAGTAGGCGAGAAAATAACCCG
TTTGGTCGAACATGCTGGCAATCAACTTTTACCTCTTATTCTAGTATGTGCGTCCGGAGG
AGCACGTATGCAAGAAGGAAGTCTGAGCTTGATGCAAATGGCTAAAATATCTTCTGCTTT
ATATGAGTATCAAAAAAATAAAAGGTTATTCTATGTATCCATCCTTACATCTCCTACTAC
TGGTGGGGTGACCGCCAGTTTCGGCATGTTGGGCGATATCATTATTGCCGAACCCGATGC
TTACATTGCATTTGCGGGTAAAAGAGTAATTGAACAAACGTTGAATACGACAATACCCGA
AGGTTCACAAGTAGCTGAATATTTATTCCAAAAGGGCTTATTTGATTCAATCGTACCGCG
TAATCCTTTAAAAGGGGTTTTAAGTGAGTTATTTCAGCTCCATGCTTTCTTCCCTTTGTG
AAAAATTTAGCAGAACTTAAAAGATTTTTTTTCTTTTTCCAAATAAAAAAATTAAAAAGT
GTATTATCATACCTATGTTCCTTGCGGAAATAGAAGGCGAAATCAATCCATTTTTTTAGT
TCTACGTTTTACATTCATTCTTTCTATTTTTTATTATTTTAATAATATATTATTATATAT
AGAATTAGATTCTATTTTATACTCCTCAATATACTCTTTTCTACTCATCCTATTCCTATT
AACTGAATATATATATTCAGTTAATAGGAATAGGATGAGTAGAATCCATAAAAAATACTT
ATCGAAAAAAGTGATCCATTGAGTCATACTAAGTATATTTGAATTCTATTGATTATAGAC
TATCTTTATAACAATATAAGAAAAAAATGCGATATATAAATTCAATATTCTAAAATTAAT
AATTATATATAGCAGGTACAAATATTAAATCGAGGTACCCATTCTATGATAAACTTACCT
TCCATTTTTGTGCCTTTAGTGGGCCTAGTATTTCCGGCACTTGCAATGGCTTCTTTATTT
CTTTATGTTCAAAAGAACAAGATCTTTTAGATACGGACAATAGGCACAAATCAAGTATAT
TTTTTTAGATCAGGGAGCAACTTGATGAATAATCACTCCTAAAGGTTTACACCATAATAG
TGCTAGTTGATGAGAGTTACTTCGGAAACAAAGAAGAATCAAGTCAAATTCATTTACTTG
GGTTTGGTTTATTTATTCTAACAATTCCAATAAAACAGAACTGGATCTAATATGAGTTGG
CGATCAGAACGTATATGGGTAGAACTTATAGCGGGGTCTCGAAAAACTAGCAATTTCTGC
TGGGCCTTTATCCTTTTTTTAGGTTCATTGGGGTTCTTATTGGTTGGAATTTCCAGTTAT
CTTGGTAGGAATTTGTTATCTTTATTTCCGTCTCAGCAAATTCTTTTTTTTCCACAAGGA
ATCGTGATGTCTTTCTATGGAATCGCGGGTCTCTTTATTAGTTCATATTTGTGGTGTACA
ATTTGGTGGAATGTGGGTAGTGGTTATGATCGATTCGATAAAAAAGCGGGAATAGTGTGT
ATTTTTCGTTGGGGATTTCCTGGAAAAAATCGTCGTATTTTTATTCGATTTCTTATGAAA
GATATTCAGTCCATCAGAATAGAAGTTAAAGAGGGTATTTCTACTCGTCGTATCCTTTAT
ATGGAAATCATAGGACAGGGGGCCATCCCCCTGACTCGTATTGACGAGAATTTAACTTCA
CGAGAAATTGAACAAAAAGCTGCAGAATTGGCCTATTTCTTGCGTGTACCAATTGAATTA
CTTTGAAAAAAAGAAATGAAACTGAAAAAATGAATGCTTTCTTCGGAAAAAGAGATTTTG
TTTTGATAGAAGGGGCCCTCTTTGGATTCGAAATCCGACTAATATTCATTACGCGAAGTG
TTCCTCCGTGTATTCATTAAAAGGTCTAATTGCTTCGAATCTTAGTAATTGATGTCCTTT
GATGAAAGAAAATAATATTGTATTTTTTCGTCATGCCAAAATTGGCAGTGGATTCTTTCG
ATTTTTAGTCTATTTCTTTATTGTTTCTAAATTCAAGAACTAATTCCCGAATTGAAAATA
AAAAAAACGCGGGAATAGATTATAGATTTTCTATGACTTGTAATAGAACTTATGCTTGAT
AGAAACATTATTATCATCCTATATAGTTGACGGATGAGATAAAGCCGAAGCTGAGTTCGT
TCATTAAATAAAGACGAAAAATGGCAAAAAAGAAAGCATTCATTCCCCTTCGATATCTTA
CACCTATAGTCTTTTTGCCCTGGTGCATCTCTTTCACATTTCAAAAAAGTCTGGAATCTT
GGGTTACTAATTGGTGGAATACTAAGCAACCTGAAATTTTCTTGAATATCATTCAAGAAA
AGATTATTCTAAAAAAATTCATAGAATTCAAGGAACTATTCCTCTTGGATGAAATGCTAA
AGGAATACCCGGAACTACGTTCACAAAATCTTCGTACCAAAATATACAAAGAAACCATCC
AATTGATCACGACGCACAACGAGGATCGTATCCATGCAATTTTGCATTTCTCGACAAACA
TACTTAGTTTTGTTATTCTAAGTGGTTATTCCAGTCTGGGTAATCAAGAACTTCTTATTC
TTAACTCATGGGTTCGAGAATTCCTATATAACTTAAGTGACACAATAAAAGCTTTTTCCA
TTCTTTTATTAACAGATTTATGTATAGGATTCCATTCGACCCATGGGTGGGAACTAATGA
TTGGTTCTCTCTATAAAGATTTTGGATTTGCTCAGAATGATCAAATTATATCTGGTCTTG
TTTCCACATTTCCAGTCATTTTAGATACTATTATAAAATATTGGATTTTCCGTTATTTAA
ATCGCGTATCTCCATCACTTGTCGTGATTTATCATTCAATGAATGACTGAAAAAAAGATC
CGCGGGTTAGGTCAAATTTGAAAGTTTGTTATTTTTATTTTTTACATTTTACAAAAGCAA
GCTAAACAACATTCCAATCTTTTTCTTTATCGCCACCACCCAAGAGATTCTTCCCATATT
CCAGGAATAGTTTTTCAGTAAATAGCCGAATCATGGATAGGGAACTAACTATGCCAGTGA
CCTACCAAAATTTATTGTAGAAATTGAATTTTCAGGATCAATGATTGGACCATGCAAACT
AGAAATGCCATTTCTTGGATAAAGGAAGAGATTACTCGATCCATTTCCGTATCGCTCATA
ATATATATATTAATTCGAGCACCTATTTCAGATGCATATCCCATTTTTGCACAACAGGGA
TATGAAAATCCGCGAGAAGCGACAGGTCGTATTGTATGTGCCAATTGCCATTTGGCTAAT
AAGCCCGTGGATATTGAAGTTCCACAAACGGTACTTCCCGATACTGTATTTGAAGCGGTT
GTTCGAATTCCTTATGATATGCAAATCAAACAAGTTCTTGCTAATGGTAAAAAGGGGGCT
TTGAATGTCGGGGCTGTTCTTATTTTACCGGAGGGCTTTGAATTGGCCCCCCCCGATCGT
ATTTCACCCGAGATTAAAGAAAAGCTGGGTAATCTCTCTTTTCAAAGCTATCGTCCCACA
AAAAAAAACATTCTTGTGGTAGGTCCTGTTCCCGGCCAGAAATATAGTGAAATCACCTTT
CCTATCCTTTCCCCCAATCCCGCTACTGAGAGAGATGTTCACTTCTTAAAATATCCAATA
TATGTAGGCGGGAACAGGGGGAGGGGTCAAATTTATCCCGACGGGAGCAAGAGTAATAAT
ACTGTGTATAATGCTACAGCAGCGGGGATAGTAAAAAAAATCATACGAAAAGAAAAGGGG
GGATACGAAATAACTATAGCGGATGCATCGGATGGACGTGAAGTGATTGATATTATACCT
CCAGGACCGGAACTTCTTGTTTCGGAGGGTGAATCTATCAAACTTGATCAACCATTAACG
AGTAATCCTAATGTGGGTGGATTTGGTCAGGGGGATGCAGAAATAGTACTTCAAGATCCG
TTACGTGTCCAAGGTCTTTTGTTCTTCTTGGCATCGATTATTTTGGCACAAATCTTCTTG
GTTCTTAAAAAGAAACAATTTGAGAAGGTGCAATTGTCCGAGATGAATTTCTAATTTACA
GGTCCGCGAATTTATGAACATATTAAGCCTAAGCCGGTAAAAGAACTAAATTTTAGTCGA
TAAATTCTGTACTGTAATTCTATTCTGTATAATCAAAAATTTAAGAAAAAGGACCGAACC
TTTGATTCTTTCGAGTCTTTTTCTACCGTATTTAGAGAATTCCTTGTACTGCAGTACTAG
TCAGTCATAGTATATATAGTGAAGAAGACTATTTTACTTTGCCTTTTTTCAACCCAATAA
ATTAGAGCAATATGATTATGTCACTGTTTTCAGATTTCAATGTCCTACAATAGAAAACAA
TTATTAGTTCTTTATTGTTGTAATATAAGAAAAATAGTTGGAGAATATTAAGCACAGTAG
AAATCAAAATAGGGAAAACGAGATTCTAGGATTCTAGGAGAGATTTTATTTTTTATCTTT
TCCTAGAGTCCGATTGTTTTTTGATTGTAGCAAAATATCGAAATAGAAAATCTTTTCTAT
TCTATTTATATAGAATAATACTTGTTGATTCCCTTCTTTGAGCGGAACCTTTATGAGATA
AGATAAAATATCATCTTAATGAATACAGTATACCACATTATGTAGTGGACAAACAAAAGA
AGGGGGGGTTGACCCAACAATAAGATTTCGAATAGAAAAAGGGAATAAAGATAGAATAGA
ATTAAGAATATATTACAATAGAATTAAACAGAATTCATATTATTTCCATTGCGATATCCC
GAAAAAGTAAATCAAATGATTCCCCTTTTATTCTTTTTTTACTTTTCTTTCAACTTAAAT
TGAAAGAAATTTTCCTCTGGAAAAGACTTTTTTTAATCAAAAAATAAAGTTCATTTTTAA
AAAACATTAAAAAAAATTGAAATGGACTTTTTTGAAACATTGAAAAAAGTTATCTATTGA
GTCATTTATAGAATAAGAAATCTTCTTCTTATTAAGAACTCAACGGGACCCCCTCGAATT
CATCAACAAAAAGAGTGGATCCCTGTTGAGTTCTTCTTACACGTTCATTTTGCAAACTCA
ATTCATCTGATTACTACAGGGATGAACCCAATCCGGAATATGAACCATAAAAGAAAATAC
CAATTAAACCGATCACAGGAATACCAGTTACAGTACCTATTATCCAAAGAGGAATCCTTC
CAGTAGTATCGGCCATTTATCCCACTTTCCTCCACATTTGATCAGGTAGTCATGCTAGTG
ACATAAACAGTCATAGATAATTATGAAATTATATCCTTCCGAATGGGATAAGAGAATTCC
GAATACGTATACGTATTTATTCCCTTTCTTCTATTAATTGAAGAAATAATTTGAAAATAA
AACAGCAAGTACAAAAATGAGTAATAACCCCCAGTAGAGACTGGTACGATTCAATTCTAC
ATTTTGTTCGTTTGGGTTTGATTGTGTCGTAGCTCTATAATTCGGATTAGGTTTATCGTT
GGATGAACTGCATTGCTGATATTGATCCCAAAAAAGAAACAGTGGGTACTGCTAGTCCGT
GAACAGCCAACCATCGTACTGTAAAAATTGGATAGGTCCTATCTATGGTCATTGGAGCCT
CCTAAAAAGATCTACTAAATTCATCAAGTTGGTCCAAAGGATCAAAACGGCCAGTTATTA
ATGGAATTCCTTGTCGGTTCTCCGTAAAATACTCGTTTGGCCGAGGGCTTCCAAAAACAT
CGTAAGCTAAACCCGTGCTGACAAATAACCAACCCGCAATGAATAGGGAGGGTATAGTAA
TGCTATGAATAATCCAGTATCGAATACTGGTAATAATATCAGCAAAAGAACGTTCTCCGG
TGCTTCCAGACATGTTGAGCTCCACATATTCTTGTACAGTCAAAGGGGGATCGATTCCAT
AAAAGATGAGAGCAGTAAGTAGAAATTTACTGAGAATCATCCTTGTTAGATCGTCAATAT
TGTACCCAGGGTGTCTTTCGAGTATACCGAATCAGTATAGCTATCCTTCTTCGGACACAG
CAACGAAATTAAAAGATTCGTGCTGAGATCAAGTACTAGATTCTTTCTAACTTGCTTGTT
GGTTGTATCAATGCAATGTACTCAATACAAAATTCCGCAAAGTTTAAGAGTCTAATGGAT
CTTTATAGTATAAGATGAAGGTTCTCCACATGTTATTAATTAATATATATTCAATATTAG
CTTCGGATTACAAACCGAAGATCAATTAAATTGTGACTCCCATGGACTGACTTGTATTTG
TTTTTGATAATTCATGACATAGATTCTCCTATTTTATTTCTCCAATTCAATTAGATGCCA
AATCCGGAAAGAGTGGTTGTGGAAGATGTTTTCTTGTTGTTACCCCCCTTTTTTTGAAGA
AAGAGTTGAATTGGTTAGTTATCCAGTAACAAGTAAAAAAAATAGCAGTAATCGATACTT
TCTATTTGATGACAGAAAAAAAAGACTCTTTCGTGGTTGATAGAGTTTTCTTTTTAAATA
AGATATGGAAAGACAAAAAAACTGCGGAACCCGAGTTTGAGGGATGGGATCTCATATCCT
TTTTCTTCTGTTGTAGTATAGTAAAGGAATGGAATCCACGACTAAATCTAATGATAAAAA
AGTGAAAGGGCATTCTAAGGTAACTCGTTTTTTGTTTTAAATAAAAAAAATAGAACAAAT
TACATACAATAAAAAAGAGGGGGGCCCGATTTTTCCGATTTTTTTCCATAGAAATTCAAT
GGTAGTTTTTGTTTTTGAAATCATGCATATTTTCTCTTTAATATTACGCGTGGCATTTAG
GAATTAAGTTAAACAACAAAGTTCTTTTTTATTATTATAAAAAAAATTATTTTATTAATA
TCTTTTTTTAATTCTTTATTTAAAATTATTAAATATTTCGAAATAGAACTGAATAAATAT
TCTATTTTAGAATAGAAAGAAGAAATAGAAATATTCTAGAAACTAGAAATAAAAAAATAA
TTTGAAATTCTTTTTGGATTATTTTACTCAACTTACGAGTTGCTCAAAAAATCTGTTGAT
TTTGAACCACAGGATGGATAGTTGTCATAGGTGATGAATTGATTTCTTACCGATGTCACT
CTATTTTTGTTCGTCTATAATGATTGAGAAATCCACAAATCTCAATTGTATTTCTCAAAT
GGTATTTTTTTCTTCTTCTCCTATTCGATTGTATTTCCTTGGAAACTTAGGGAAGTGCTT
TGTAAACATACGTATAAAAAGAACTTATTTCATTTAGCTTCTTTATGCCCACTATAACTA
GTTATTTCGGTTTTCTACTAGCGGCTTTTAGTATAACCTCAGCTCTTTTTATCAGTCTGA
GTAAGATACGACTTATTTGATTTTCAAATTGGAATTGAATTAGAGATTTTCTAATACTAC
TAGATATTCTTGAGTTCTTTATCATGTTAATTTCCAATTCTTGATCATTGAGATTCGTGG
TCAATACAGATTAATTAATATTTAGTTTAAGTATAAAGGATATATATTACCTCCCCTTTT
CCTTCCCTTTCAAACAAAAAAGAATGATTGAAGTTTTTCTATTTGGAATTGTGTTAGGAC
TAATCCCTATTACTTTGGCTGGATTATTCCTAACTGCATATTTACAATACCGACGTGGTG
ATCAATTGGACCTTTGATTAATTAACATCTCGTTTGTTTAGTGATGTTTATTGACCTCCT
ATTTCTTTTCTTTGTTTTAACCACAATCCCCAGGAGGTCAAATTCAGCCTTTAAACTACT
GTTTAATTATTTCATTGTCATTCTCCAATATAACAAGAATGGAATCACGCTCTGTAGGAT
TTGAACCTACGACATCGGGTTTTGGAGACCCACGTTCTACCGAACTGAACTAAGAGCGCT
TATTATTTATTTTTTTTTAATAACATAATAATATTATATTATTAAAATATTATTAAATTT
TAAGTGACCCCAATACATCTTGCTTGCATATACCATATGCTATATATAAATATTGATATA
TATGTATCTCCAATTTGAATCAGTCTCAATTGATCCCTTGTTACTTCTCCTACGATAAGT
ATTAGTTCGAGATAGGGATGACAGGATTTGAACCCGTGACATTTTGTACCCAAAACAAAC
GCGCTACCAAGCTGCGCTACATCCCTTTCAATTGGTTTCCTGTGTCATTGTAAAGAATCT
TTGTCTTGTTTTCCACATTTTCTCCGTTGTATATATATTATATAATATATAATAATATAT
AATATAATTAAGAATATAAAAATTCTTATATTCTAATCAGAAAAATTTTAATATAATAAT
CAAAGAAAGACTTCTTAAGTTAATAAATAATTTAAATAATAATAAATAGGAAATTTCCCT
AACATGGAAATCTATTTCATTTTTATGGAATGTTCGGGCAGAAATAGACCCCTTTTTATT
AGTTATTAGAAAACAAAAAAGCTATCGAATGAATCGTTGTACATTTCAAATTTGAATTAA
GAATTCGGCAGAAAATCCAAGTGGTTATTAACAAAATAACTATTTTTTGATAGTCCTATA
TAAAATTATGTATTAGAAATTGAAATAAAGAAAAAGGGAGGATTAAAAATGCGAGATCTT
AAAACATATCTCTCCGTGGCACCAGTGGTAAGTACTCTATGGTTCGGAGCTTTAGCGGGT
CTATTGATCGAAATCAATCGTTTTTTTCCGGATGCATTGATATTCCCCTTTTTTTAATTA
TAGTTACTGTCGCAGGAAGCGGTGAAGAGGATTCGAAATCGAAAAAAATATCGAAAATTC
CTCCTATTTTTTTTTAGAATTCGAATCGAATAGAATAAGTTAGAAAAGAGAAAGAATAAA
AGAAAAGGTGGATTTGTCCTTCGCGAAACTCGAAATCTGGTACAGGCTTCAATGGAATTG
AATGAATAATTCAATTCCATTCTTAATATTAAGAGAGTAAGACCGGAAATGGAAATAGAA
TAGTTAGGTTGGGGGCAACAATATCATTTAAGATACTTAAATGAAAACCAAAATACTGTA
CTGCGATTCGAAAAATTGTTTGAAATCCTTGTTTTGTTTGTATTACCTCAATTTTCCGGT
AATATATTAATTGAAACGAAATTGGATTTAGAATTATCAACTTTTATTTCTTTGTCATTC
CTTTCTTCGTCGAATACAAAAATAGATAAGTGAATACAAAATCAAAAGAAAAGGAGGTTC
ATGGCCAAGGGTAAAGATATCCGAGTAAGGGTTATTTTGGAATGTACCTGTTGTGCTCAA
AAGAGTGTTAATAAGGAATCGACGGGTATTTCCAGATATATTACTCAAAAGAATCGACAC
AATACGCCCAGTCGATTAGAATTAAGAAAATTCTGTTCTTGTTGTTGCAAACATACGATT
CATGCAGAGATAAAGAAATAGAAAGCAGAGATAAAGAAATAGAAAAAAGGATTGTTTGTG
TGTCACCTTGCCAAACAAAGAATATGAAGAATGATACATATTCTAATATTTATATAGATG
CATTTTCTAATTTATATATAATCTAATTTAGATTATATATAACATAATAGATAAAATAAA
TTTCATTGTATAAGTATACATAAAAAAACCCTTTTGTTAAGAAATAGAATTCTCGGGATA
GGAATAAACAAATCATGGATAAATCTAAGCGACTCTTTCTTAAACCCAAACGATCTTTTC
GTAGGCGTTTGCCCCCGATCCAATCGGGGGATCGAATTGATTATAAAAACATGAGTTTAA
TTAGTCGATTTATTAGTGAACAAGGAAAAATATTATCTAGACGGGTGAATAGATTGACCT
TAAAACAACAACGATTAATTACGATTGCTATAAAACAAGCTCGTATTTTATCTTCGTTAC
CCTTTCTTAATAATGAAAAAAAGATTCTTAATAATGAAAAAAAATTTGAAAAAATTGAGT
CAACCGCTAGAACTACTACTACCGGTTAAAAAAAAATTAGAGTTATTGTTCAAGTGAATT
CAAATTGGAATTGAAACACAAATCAAATGTGGATTGATGTTTTGTTCGAAAACGAAAACT
ATGACAATCAAATTTTGATTGTTGTCTTGTAAGAAAAAAGATAATCTATAACGAAGAATC
AATCTTTTTTTTTATTGAGCCGTGCTTGTTCATTTTGATGACTTTATCATATGAATTCTA
TTTTATCATACAAATCCCTACTCTACTACCTTCCCGGAGTTCATTCTCCGGGGAATTCTT
ATTTTATGTTATGATTTCGTTGGCAATCATAAGAAGGCAATTCCCCTTTAAGATACCCAT
TTGTGCTACTATTTTACGATTAAGAAGCAATTGCCCCTTGTACATATTATACAATAAATT
ACTATACCTATTGTATTGTTTTTTTTTATTCTTACCAATTATTGCATTTATTCGATGGAT
CCACAAACCGCGAAACCCCCTTTTTTTCCTATCTCTATCCCTATTAGCCGAAACCAACGC
TTTGATTTTCTGTTGACTAATAGTTCGAGTAAGTCTTGAATGAGCCCCCCGAAAGCTTGA
TGTAAATAAACGAATTTTTGTCCTACGTTTCCGAGCTATATATCCTCGTTTAATTCTGGT
CATTGAGTAAATGATACTTTGATGAATAACAATTCGATTTTTTTCTTTCAGTTATTCTTT
TTTCCTGCCCAGTCTATTAATAACAAAAATGGATTCTTCCAATGTATAAAGTAAGAATTT
CAATGGCTTTTGCTACTATAACCTTCCTGACCACCATTTTTTGCTTTTTATTTAAAAGCG
TTTAACCTATCCATATGAAAGTGTATTGAATTGAGAAAAAACATAGTAAATAAAATAGAA
ATAGATAAAGAAATGGTGGGTTCCATCGTTTCTATGATTACTTTTTAAACGGCGAGATCC
TCTCTATACACCGGAGCCCCTTCCCGGATTTCATTCATATTATTAACTTGTACAGTTCAC
ACTCTTTGGCTCTACCCATGAAATATCCAGTAAAATAGGTCTTTCACAACGAAATCTAGC
TATAAAGTAACGGTATTTAAGTATGCATATTAGCTGGGTAGCTGACCCTCGTAGTCCGTT
CTTTCAAAAAGCAAAATAAGAGCATAATTTTTCCGCTATTTATTGAAAATAAAGGATTTC
CCCCGCTTAATAGGTAAGCATTTGCTACCAATGGGGAAATTTGTCTCATCTTAAATTGTA
AATTGAGGTGATTGGATTTCTACCAACCAAAAAACCATAAATTTGATACACAATAGAAGA
ATATATATAGATATCATTTTTTTTATTATCCATTTCTAAATTTTATAGATTTTTTTCAGT
TAAGATAGTGAAGGGAAGAGCTCCATTCACTATCTTAACCGATACATCGATACTGGAAAA
TCTTTTTTCCTTTTTTTTTGTCTTAGTCTATGATCTGAACGAGTCGCACATACACCCTAG
TACAGGTTCCTCGGCGCTGAGGACATCCCCGAAGAGCGGGGGATTTTGTGACATTTCGGA
TTGGCTGTCTTGTGTTTCTAATAAGTTGTTTCATAGTTGGCATGGTGAGTCGTATACATA
CTGAGTTGGTTTAGATCAATCTTAACCCGATGTTTAAAAATCAGTTATAAATTAATTAAT
AGAAATTTTTTATATAAATATTATAAGTTATAAGAAATCCGATAAGATAATAAGAAGATT
AGATGAATAAAAAAAAAAATAGAAAATCGTGCATTTGCGCGGAATCATTGCTGCTAATTC
GCAACCGCGACAAGATCAACAATTCCGTGGGCTTGAGCTTCTGCTGCTGACATAAAAGCA
TCCCTTTCCATGTCTTCGGATACAAGCCATACAGGTTTGCCCGTTCTTTGTACATAAACT
CTTGTGATAGTTTCGCGCAGCTTTAGTAGTTCTTCTGCTTCCAGGATAAATTCTCCCGTT
TGTGCTTCATAAAAAGAACTAGCGGGTTGATGGATCATTACCCTAATGATATAACAAAAT
ACTGGTTTCCTCTCTGCCGCACGATAAGGCGAGAGAGAGGAAAAAGATAGAATCGAACAA
CCGTACAGGCATCTTTTGCGGATTGCATACGGCTCTACTATGGAATTGATTTAGACCTTC
CATCAAAGAAATAGAACATATACTAGGTCTATCAGACCCAGATCAGCATCAGTAAATGAT
CCAATAACCATCCTTCCTTTTTTGTTTGAAGTATTTATAAAATACTATGATGGTTCCGTT
GCTTTATTATTTCGTCTGTTCTTCAGCAATCCCAAAGTGTCTTTTTTTTTTTTTTTCAAA
TAGTTAGAATATATATATATATTCTTGCATAACATAAATATTGTTTAAACCTTTCCGGTG
TAAAAACCGAAAACTAAACAGTTTGTGACACTGAAATAGGCTTCCGATAGATCATATGAA
ATGGTAACTACGGGTTTTTTCATACTACTCTTTCGATACAGAATCGAATGGTTTTTGAGA
AAAAATTAATATCGAACTCGAAGTGCCATGCTATTATTACTTAATATTTATTTGGCGAAG
GCATAGTCTTCTTTTTTTTTTAAAGGACTCATTGGCGCCAAGCGTGAGGGAATGCTAGAC
GTTTGGTAATTTCTCCTCCTGCCAAAAGAAAAGATCCCATTGAAGCAGCTAATCCCATGC
ATACTGTCTGTACAGCGGGTCGTACAAATTGCATAGTATCATAAATTGCTATTCCGGGTA
TTACCCATCCGCCCGGAGAATTTATAAACAGATACAAATCTTTGTTCTCGTCCTCCATAC
TAAGGTATATTATAAGGCCAATAAGTTGATTCGATATTTCACTATCAACCTCTTGGCCTA
AAAAAAGTAGTCTTTCTCTATAAAGTCGGTTGATTAGGATAAGATTTTATCCTTTAAGAG
CCGTACATGCATCTTTTGATGCATACGGTTCACAAAAGATCGCAAAAATAAATCAATGTG
TAGATTTCAACCCCTTTTTTATTACTTTATGACTCTTTTCCAGAATGGACTTTTTAGAAT
TTCTAACGAAGGGAAAGGAAAGGTCTTTTTCTTACAATTCTTTTTTTCAATAAAGAGGAC
TTTTGAGCCCTTCTTTTATCCATACATATAGAATGTATTTAACTTTTTGAACTAACTCCT
CATTGATGTATTGTTTTCATCGAGATCGAATCTAAATAAAATTAAATCACAATGTAATTT
TCTTGTTTCTGAATGGGCTTCTTCAATTCTTTTCTTTTAGGTTTCTGTTCTACTCTGAGT
AAAGATCTGCCCGATTCTTATTTGCACATATAGGACAAATACTGCAATACCACATCTTTT
TGCTTTTGCTACGAACCCCCTGATTCTGAATTTCTTTTTTCACATATATGACATGCTAGA
AGTAGTAATCCTTGGTATATTACCCAATTGGGTTTGTCTAAACAGAGCCTGGATGCTTCA
TTTTATTTATTGGTCCAGTCAAGCCAACCATAAATAATTCAAAATTGAGAATACTAATTT
GGATACCCCCTAAAAAACTAAAAGATCGATCTAATTGAACTTCATTACACTTCACGCTCC
AGATTTATGACGATTCAATCAATATTTTTCGGGGTGAAAGAGAGGATACCTCAATCGGTG
GAGAAAACGGGGAAATCCCATATAACCCATATATATCTGACAAGTCGCACTATATGTCAA
CCCAAGATGCATCTTCCTCTCCAGGACTTCGAAAGGGAACTTTTGGAACACCAATAGGCA
TAAAATGGAAAACAAAAATGAAGTAATATATGTAACTTTGATGTGGAAACGTAAAGGTTT
ATTGTCTAAAAATTGATTTTTCTTTATTTTATCATATTGTATTTATAAATGATAAATAAA
AAAAGGGGAGGTTGCTCCTATATGAGTGTTTTTATTCGTGAATGCAAACATATCTTTTTT
TATCATTCAAAGAACCTGTTTGTAATAACTATCCCTTTTTTTTATTCATTTGGTCAACGT
CCTCCCACACCACCATTGCGTATTGTTATTTATCGGATATAGAATAAAATAGATCCACTT
CTTTTTGTTCCTACTGAATAGAATTGTTCCATTTTTCCTAAAAACCTAGAACAAATATAA
ATCCTTTACCAGATATAATTGACTGCAAAGGGGGTTCCATAGTATAAGTATATTTTTTAG
TATCTTTTTTCTAGTGCAATAAAGTTACATAGTGTCTATTTTTTGCTGAAAAAAAAAAAG
AGGGGTATTCTCATGGGTTTGCCTTGGTATCGTGTTCATACTGTTGTATTAAATGATCCC
GGCCGCTTACTTTCTGTCCATATAATGCATACGGCTCTGGTTGCTGGTTGGGCCGGTTCG
ATGGCTCTATATGAATTAGCAGTTTTTGATCCCTCTGATCCTGTTCTTGACCCAATGTGG
AGACAGGGTATGTTTGTTATACCCTTCATGACTCGTTTAGGAATAACCAATTCGTGGGGC
GGTTGGAGTATCACAGGAGGTACTACGCCGAATCCGGGTATTTGGAGTTATGAAGGTGTG
GCTGGAGCACATATTGTGTTTTCGGGCTTGTGCTTTTTGGCGGCTATCTGGCATTGGGTC
TATTGGGATCTAGAAATCTTTTGTGATGAACGTACAGGCAAACCCTCTTTGGATTTGCCA
AAAATCTTTGGAATTCATTTATTTCTTGCAGGGGTGGCTTGTTTTGGTTTTGGCGCATTT
CATGTAACAGGATTGTATGGTCCTGGGATATGGGTGTCCGATCCTTATGGCCTAACCGGA
AGGGTTCAATCCGTAAATCCCGCATGGGGTGTAGAAGGTTTTGATCCTTTTGTTCCGGGG
GGAATAGCCTCTCATCATATTGCAGCAGGGACATTGGGCATATTGGCGGGCCTTTTCCAT
CTTAGTGTACGTCCACCCCAACGTCTATACAAAGGATTGCGTATGGGAAATATTGAAACC
GTCCTTTCCAGTAGTATCGCTGCTGTATTTTTTGCAGCGTTTGTTGTTGCTGGAACTATG
TGGTATGGTTCAGCAACAACTCCGATTGAATTATTTGGCCCCACTCGTTATCAATGGGAT
CAGGGATACTTCCAACAAGAAATATATCGACGAGTTAGTGCTGGGCTAGCCGAAAATCAA
AGTTTATCAGAAGCTTGGTCTAAAATTCCCGAAAAATTAGCTTTTTATGATTACATCGGC
AATAATCCGGCAAAAGGGGGCTTATTTAGAGCGGGCTCAATGGATAATGGAGATGGAATA
GCCGTCGGTTGGTTAGGACATCCTATCTTTAGAGATAAAGAGGGGCGTGAACTTTTTGTA
AGGCGTATGCCTACTTTTTTTGAGACATTTCCAGTTGTTTTGATAGACGGAGACGGAATT
GTTAGAGCCGATGTTCCTTTTCGAAGAGCAGAATCGAAGTATAGTGTTGAACAAGTAGGT
GTAACTGTTGAGTTCTATGGTGGCGAACTCAACGGAGTCAGTTATAGTGATCCCGCTACT
GTGAAAAAATATGCTAGACGTGCTCAATTGGGTGAAATTTTTGAATTAGATCGTGCCACT
TTGAAATCAGATGGTGTTTTTCGTAGCAGTCCAAGGGGTTGGTTTACTTTTGGACATGCT
TCGTTTGCTCTTCTCTTCTTTTTCGGGCACATTTGGCATGGTGCTAGAACTTTGTTCCGA
GATGTTTTTGCTGGCATCGACCCCGATTTGGATGCTCAAGTAGAATTTGGAGCATTCCAA
AAACTGGGCGATCCGACTACAAGAAGGCAAATAGTCTGATTCGGATAGAACGTTATTTTT
TTTTGTTGTTTCTTTTTGACTATACTTTTGTTTGGGGTGATTTAAATTAAATCATAGGGA
ATTTGATTAATCTTGATTTGAATGATTGTATTTTTTTACTCTAATCTAATAAACAGGTAT
GAAAGCTATAATTGTAAACCAGGATGAAATCTATGGAAGCATTGGTTTATACATTCCTCT
TAGTCTCGACTTTAGGAATAATTTTTTTTGCTATCTTTTTTAGAGAACCCCCTAAAGTTC
CAACTAAAAAGACGAAATGATTTTTCATTATCTCGATTGAAGTAATGAGCCCCAATATTG
GTATATTGGGAGCTCATTACTTCAACTAGTCTCCGTGTTCTTCGAATGGATCTCTTAGTT
GTTGAGAGGGTTGCCCAAAAGCAGTATATAAAGCATACCCAGTAAAACTTACAAGTAAAC
CAGATATAGAGATAGCAACTAGGGTTGCTGTTTCCATTTTTCTCAAATTTCAAGACCACA
ATGAATCTATAGGATAAAATCCTATATTTACAGTGAAATGGTATACAAAGTCAACAGATC
TCAATGAATAAAAAATAGGATTTATGGCTACACAAACCGTTGAGAGTAGTTCTAGATCTG
GTCCAAGACGAACTACTGTAGGGGCTTTATTGAAACCGTTGAATTCAGAATATGGTAAAG
TAGCTCCGGGGTGGGGAACTACTCCTTTAATGGGTGTTGCAATGGCTTTATTTGCTATAT
TTCTATCTATTATTTTAGAAATTTATAATTCGTCCATTTTACTGGACGGAATTTCTATGA
ATTAGATTCATAAGAACCGACTAACTATCTTTTTTATTTATATAGTTTTTTAAATAAAAG
GGGTAAATTTACCCATTTTTGTTTTTTATTTCTAGGCCAGTTCATTTTGAATTTGGTAGT
TTGACCGTGGAATTTCGTTCTTTCTTTATTTCCGGAATATGAGTGTGTGACTTGTTCTAA
TTGATCTTATTGCAAATACAGAACAAAAATAAAGGATCTGTCATCTTGATAGAGATGGTT
TTACCCCGTCAGATATTATTTTCTAGTATCTGGAGCACGGAATATATAAAATAGATTTTA
AAAAGTATTAGAACTATGATTCATACTTAATATTTCGACCTCGCAACCGGACTTTAATAA
ATTTTTATTAGAAGATACGTAAGTTAGAATAAATAAAAAAATTTTGATTCTTTCAAATAA
AATTGCCACTGTTTGTCTTTTTTTTATCAAAGCAAAAAAATGTCTTTTGATTTCTTTTTT
CATTCTATCCTATCTATTTCTTGAATAAGTGATAATCCAGCAGTTCTTACTCAGGGAATT
TTTGGACATTAAAGGTTTTTTTGAATCATTGTGGTTCTGGTATGAATCTGAGGTTTTGTT
TAATTGTTCATAGGGTCTTAACAAGAGAATTCTTATCAATACTAATAATAAAGAAGACGG
CACTAAAAAAGTCGCATTCTACAAAAAAATCAAAGAAAAAATGAAGTAAATAGAATATTC
AAGAGGCCTGTAAAGATCAAGATAAAGACGAGTGCGCCGACTTGAGATTTTGGCATTATA
ACCCTGCACAGATCAATTTAAGGATTTATATATTTTTCTTATCTTCAAATAAGATTTGGA
ATAATAGGATTAAATTAAGAAGTTTAAAACTTTTTATTATTTAAATTTAACATATCCGTT
TCCGTTACAACCAGTATTGGGTTTTTCTGTTTGAGCCGTACGAGATGAAATTCTCATATA
CGGTTCTCAGAGGGGGAGTTCCTTTGGTTTACCTATCTCAATAAAGTCTATGATTGGTTC
GAAGAACGTCTTGAGATTCAGGCGATTGCCGATGATATAACTAGTAAATATGTCCCTCCT
CATGTCAACATATTCTATTGTTTAGGAGGAATTACACTTACTTGCTTTTTAGTCCAAGTA
GCAACGGGGTTTGCTATGACCTTTTATTATCGTCCGACCGTTACTGAGGCTTTTGCTTCG
GTTCAATATATAATGACTGAGGCTAACTTTGGTTGGTTAATCCGATCTGTTCATCGATGG
TCGGCAAGTATGATGGTTTTAATGATGATCCTGCACGTATTTCGTGTGTATCTTACCGGC
GGTTTTAAAAAACCTCGTGAATTGACGTGGGTTACGGGCGTTGTTTTGGCTGTATTGACC
GCATCTTTTGGTGTAACTGGTTATTCCTTACCTTGGGACCAAATTGGTTATTGGGCAGTC
AAAATTGTAACAGGAGTACCCGAAGCTATTCCCGGAATAGGATCGTCTGTCGTGGAATTA
TTAAGGGGAAGTGCTAGTGTAGGACAATCTACCTTGACTCGTTTTTATAGTTTACATACT
TTTGTATTACCTCTTCTTACTGCTGTATTTATGTTAATGCACTTTCCAATGATACGTAAG
CAAGGCATCTCCGGTCCTTTATAGAGAATATGGATCCTAGATATTTCTAATCAATCATTT
TTTATTTTGGGGAGGAACAAAAGTATTTCATTGCTACAAATATGGATTATTAAAAAAAAT
AAGACATGTATTTGGATATTTCCCTGCAACTTAAGACTTAACAAAATTAGCGTCTTATTT
TTTTATTTGACATACACGAATAGTTGATAGTTGAGGGGGATTCTCCGAAGAAAAAACGGA
TTATGGGAGTGTGTGACTTGAACTATTGATTGGATCGCGCAGATGGATGACTTTTTCATA
TCTGCCACATTTTAATTTGCAATAAAATGTGTCTCTTTGTTCCAACCACCGCGCAAGCCC
CCCTACAGAGGATAGGCCGGTTCACTTGAAGAGATTCTTTTCTATGATCAGACTTGATCA
TGTCCTGGATGACCGGGCTTCGTAAGATCCACTAAAACTAAAATAAGTGAAGTGGTCTAA
TACGGATTCCGTCTTATCGATTTCACTTAACTTAATAGTATTGAAATGCATTCATTTCCT
ATGCATTGACTCGATTTATGATACTATCGGAGTGAAACAAGTAGATCTAAAGAAGAACAG
GGGTTAGATTCCATTAGTAACAAGTAAATCCTTTAATTTAATATGTAAATGTATGTTAAA
AAGTCCCGATATCTTTTTTTGAGGGGGGCAAAAATATCAAGGTCTGAGATGACCCAGAAA
GCACTATAAATTTAAGAAAGCCTACTTGGGTATTGAGCATTTACAAATAAGAAATGAGTT
TTTCACAATAGATAGTTGTGTAACTCCGTAAAACAGAATCGAGTCCATTTTCTTACATAT
AAACTTTTCTATAGGTATACTCGGTTCGTTTGATTGATGCTCGAGCCGGATGATGCAAAA
TTATCATGTCCGGTTCTTTCGGAGGATGGATCAATAAGAATTCACCTATCCCAATAACAA
AAAAACCTGACTTGAATGATCCTGTATTAAGAGCGAAATTGGCTAAAGGAATGGGTCATA
ATTATTATGGAGAACCCGCATGGCCAAACGATCTTTTATATATTTTTCCCGTAGTTATTC
TAGGTACTATTGCTTGTAACGTAGGTTTAGCAGTTTTAGAACCATCAATGATTGGGGAAC
CCGCGGATCCATTTGCAACTCCTTTGGAAATATTGCCGGAATGGTATTTCTTTCCTGTAT
TTCAAATACTTCGTACAGTGCCCAATAAGTTATTGGGCGTTCTTTTAATGGTTTCGGTAC
CCGCGGGATTATTAACAGTACCCTTTTTGGAGAATGTTAATAAATTCCAAAACCCATTTC
GTCGTCCAGTATCAACAACCATCTTTTTGATTGGTACTGCAGTAGCCCTTTGGTTGGGTG
TTGGAGCAACATTACCTATTGAGAAATCCCTAACTTTAGGTCTCTTTTAAATTGATTCAC
TTGTGAATTAAAATCTCATATATATTGGGTATCTAGGGAGAATTCACTTTGAAAGGACTA
CTCCCTAGATACATCTTTGAACCTACTCTCAGTATGTAGATTTTTTCTAAATTTTTCTAA
AGATAAAGATTCAAACTCCATATTTTCATCTTTTTTTTCTTTCTTTTTTATAAAAAAGAA
AGAAAAAAAAGATGAAAAAAACCTAATGGATTTCCAATTTATGCAAAATGCTTTTCTTTC
AATTTCGAATTTCTAAAATGTCCAAGATATGTTTTACATCTTCTATCCGAAAATCTTCTA
TTTTCATAAGGTTTTCGTGACTGGTATTAAAAAGGTCCAATAATGTATGTATATTGGACC
TTTTGAGACAATTATAGATCCTGGGAGGCAATTCTAATTGGTCAATAAAAAAAGATTTTA
ATTCTATCTCTTTTTTGTTTTTTCTTAGTTTAGCCAATGTATCATGAAAAGTGAAACCGG
GTAAAGTAACTTTGTGTTGATTTTTTTCTAATTTCAAGTTTTCTGCTCCCGCATGTAAAA
AAGGAATAAATAGGTCAATCAAATTACGGGAGGCTTCATAAAGCGCTTCTTTAGGAGTTA
AACTCCCATTTGTCCATATTTCGAGAAAGAGTATTTCTTGTTTTTCATTCCCATTCACAT
AAGAATGAATACTATGATTTGCGTTTCGAACAGGCATGAATACTGCATCTATAGGATAAC
TTCCGTCTTGAAAGTTTTTTAGTCTTTTTATACAATATCCGCGATTCCTCTCGATTTGTA
ATCTAATACACAAATTAATGGGTTCTATTAGGTTAGCTATATGTTGCGTATTATCAACAA
TTTCCACAGAAGGTGGTAAAATGATGTCTTGAGCGGTTACATATCCGGGACCGTTGATAC
AAATAGATGCGTCTCGAGTCCCATACAGATTACTTCTCAATACTATTTCTTTCAAATTCA
TTAAAATTTCATGTACTGATTCTTGAATACCTACTATGGTCGAATATTCATGTGGTATTT
TCTCAGATTTTGCACGTGTGATACATGTTCCCTCTATTTCTCCAAGCAAAACTCTTCGCA
TCGCAATGCCTATTGTATCAGCTTGGCCTTTCATAAGTGGAGACAGAATAAAGCGTCCAT
AATAAAGGCGCTTACTGTCTACTCTTGATTCAACACACTTCCACTGTAGTGTTCGAGTAG
ATACTCTAATTTTCTCTCGAACCATAGTAATCAATTCTTTTTTTCAAATCCTTGAATTGT
TTATTTCTCTTGTCTTGAAATTTATTCTATGTTTTCTATTTTTATCTTTTGTTTTACATT
ACACACGTCGTTTTTTAGGGGACCTACACCCATTATGTGGCATAGGGGTTACATCCCGTA
TAAAATTTAAGAGTATGCCACTTCTACGAATAGCTCTTAATGCCGCATCTCTTCCGAGAC
CGGGACCCTTTATCATGACTTCTGCTCGTTGCATGCCTTGATTCGCTACTGTTCGAATAA
CATTTCCTGCTGCGGTTTGGGCGGCAAATGGTGTTCCCCTTCGCGTACCTTTGAATCCAC
AAGTACCTGCGGAGGACCACGAAATTACCCGACCCCGTACATCGGTAACAGTGACAATGG
TATTGTTGAAACTAGCTTGAACATGAATAACGCCCTTTGGTATTTTACGAGCATGTTTAC
GTGAACCAATACGTCCATTTTTACGCGAACCAATTTTGGGTATAGGTTTTGCCATATCTT
ATTATCTTTTTATTATTTCATAATTATTATCTCATAACCTAAAAGGAAGTCTGAGATGTA
TGGATATATTCATTTCATGTCAAAAAAACAGATGTTTTACTATATTTCTTTTTTTTAATT
AGAAACTAGAATTAATATTCTCAAAATTGGCATTCTATTTGTGTTAATATACAACTAACA
AAAATAGAATTTCCAATTTTAGATCCCCAAAATCTCTCTATCTAATATCTCTTTTTTATA
TTGTATTCTATTAGAATAGTTCTAATCTATATATATATAATCATTGATATATATTATATA
TATAAGAAAATTTCGAAATATTCGAAATAGAATTTCTATATTCATTCAATAATTTGAAAT
TTTCACATATTCAAAAATATTAATATATAATCAATATTACTATAAAATCATATCATATAT
AATAGAGAATATTATATAATTTCTAAGTTTTCATGTAAAAAAAAGTTTGAATTTCAATAT
CTATATCTTTTTTTATTTTTTTTTTATTTGCGCACCCAGTCCTTTATAATTCAAAGCCCT
CTCTTGTGGCTTTTGTGGAAATATTATCCTTATCCTTGTCTTTGTTTATGTCTTGGATTG
GAACAAATTACTAGAATTCTACCTCGTCTACGGATCAATCTACATTTTTCACAAATTTTA
CGAACAGAGGCCCGTATTTTCATATTTATCATTCCTTCAACTTAATCTCGGATCCATTTT
AATGGAAGAAAATAAGGTTTCCTTCAATTTTTAACTTCTATTCTAATCGTACCCCTCAAA
ACCAATAATATTGAAGTTAAAAAAAAGTCTAATTAAAGAATTTATACTTGCATTTTTTAT
TTCTCTGTGGTAGAAATATATATAAAGAGTATGTTGAACCTTTTCAGAAATATAGCCTAG
ACTGATATTTTCATTATTTAAAATTGAAAATAAATGAACCAACCCCGAACATACCCCACA
GGGGAAATTGATTCAGCAATATTGAATTAAACCCTCATGAATCCGTTTCTTTATAACAAT
TCCTGTTAAACCCATTTCACGCATTCATTAAGGTATGAGGAGTGATATGAGAGACTTGTG
TTTTGTTTTATCTCTCTTTACTTTTTTAAAAAAATTGATAGAATTTTTTCTATAATTCGG
ATATCAGAAAGATTACCATATATAACATAAAACTTCTCCGCCGATTCGTTCTAATCGAGC
CTCTCGATCTGTCATTATACCTCTCGAAGTAGAAATAATGACAATTCCCATCCCCCCTAA
AATTCTTGGAATTTGTTGATAATTAGAATAGATTCGTAGACCAGGAGTACTGATCCGTTT
TAAATTCAAACGCGTTTTAGATGATCCTTTTCTATTTCTTCTATATGGTAGAGTTAAAAC
TAAAAAAAGATTTCCCCCTTCCCTATGTTTTCTCACGTTTTCAATAAAACCCTCTCGTAA
AAGCATTTTAGCAATGTTTTCAGTAATGTTAGTACATGGTATTAGAACCGTTCCTCTTCC
ATTCATGTCAGCATTTCGTATAGAGGTTATTATGTCGGCGATGGTGTCCTTACCCATAGG
AAAATAAATGTTACCCTTTACTTACTTTTGATATAATCAGCATGCTCCGTGTTCTATATT
TTCTAATATATATTAGAGTAATATAATTTGAAAATATTTTAGTTAAAATTAAAGAAAGAT
ATCTAGTATATTTATATATCTTTAATAGAAAGATATCTATATAATATCTTATTTATATAT
TTCTTTTTATATTTCTATATTTATTTTTATACTTATTTTTATTCAAAAAGAATAATATAT
ATTAAAAAAATAAAAAACGAAATCCAATTTTATTAATAATTAGATATATGTGTAAGACAT
AATTTATTAATTTATCTATTTCATTTTCATTAAATAAAAAAATGTTTTTTCTTATAATAC
CTCAGGTGCTAATGAAACTATTTTAGTGAAATTTAACTGTCTCAATTCCCGGGCGATTGC
GCCAAAAATTCGAGTTCCTTTTGGATTTCCCTCTTGATCAATGACAACCGCGGCATTATC
ATCATATTGTATTATCATGCCATTGCTACGTTTAAGTTCTTTACAAGTACGTACAATTAC
AGCTCTAATCACTTCTGATCTTTCTAAAGACATATTTGGTACCGCTTCCTTGATTACAGC
AACAACAATGTCACCAATAGAAGCATATCGTCGATTACCTGCTCCTATGATTCGAATACA
CATCAATTGGCGGGCTCCGCTGTTATCGGCTACATTCAAATGGGTTTGAGGTTGAATCAT
ATCATTCTTATTTTATCTGGTTTTTCAGTCCAAGGCTTGAAGTAAAAAAAAATATTCTCT
ATTCAACAAAAGAAAGGAAAAATTGCCATGTTTTTTCCTCCAAAAGACCTCTTTCCTTTG
GTTTTTATTATTTATTATCTTGAAATAATGAATTGAGTTTGGATAGGCATTTTTGATGCG
GCTATTGAGATAGCCCTTTTGGCTATATTTTCTGCGACTCCGCCCATTTCATAAAGTATT
CTACCGGGTTTAACGACAGCTACCCAATATTCGGGAGATCCCTTTCCCGAACCCATACGC
GTTTCGGTTGGTCTTACTGTAACTGGTTTGTCTGGAAATATCCGTACCCATATTTGTCCA
CCTCGGCGGACATTTCGTGACATTGCCCGCCGACCTGCTTCTATTTGTCTAGATGTGATC
CAAGCGGGTTCAAGTGCCTGAAGAGCATATCTTCCGAAGCAAATATGATTACCCCGATAG
GATATTCCTTTCATTCTTCCTCTATGTTGCTTACGGAATCTGGTTCTTTTGGGGTTATAG
TTGATGGTTGTTTAGAAATCCCATCGCTATTCCAGAACCGTACATGAGATTTTCACCTCA
TACGGCTCCTCGCGAATAAAACAATTACAAAAATGGATTTAACCAATACCAATAAAAAAA
TATACCGTATATACATATGTTTAATGAATAATTGAATCACGAGGTTTTTTTATTTTAATA
TTTCATAGGATTGATTGATCAATTGGAAATTAGTATATCTTGTTTTGATTTTTATATAGA
ACTAGACATTTATTAGAAAATTTGCCCCCCCTATATATAGTTAAATATATAACTAGATAA
TGTTGTTCTATTAGAGCATAAGATTCTAACAAATCCTTATTTTATTTATTTCTGGTGGTA
TTGGATTGGCTCAATTTCGAAATAAAAAAACAAAGATTTCGCGGGCGAATATTTACTCCT
TATCCATTTTATTTTAGATGTAATCTAGGGTTATCCTGCGACTCTTCAAAAAAATGAATT
GGTTCTTAGTTCGTTCCGCCATCCCTCCCGTCAAATGAATCTTAGGTATTCACGGTTTTC
GTCGTTCCCATCGCTTCTCGATTGATGATTAGGTCTGGAATTCTACAATGGAGCCTCGCA
AATACAATTCCAAATTATATATATATATTTCTTTTTTCTTGAATCAACCTTCTCAGTTTT
TATTGACTCGGTGCTCTTGATTTGTTTATTTTGGGAATATATATATCTATATATGGATTT
AGTTAATGTTGATGCTTTATTACACTTCCCCTTTTTATGAGATAACCATAAGACCTTTAC
ATATTCGAATTCTATATCATTGATATATCTTTTTTCTTTCTTTCACCCTTCATTTTTATC
TGTATATTCTTATTGCTTTACAACTTATAATCAGATTCGTTTTTATTTTTTTTTATCCAA
TATCTCAGTTGTTATAATTCTACTACCAAAATATGATATCTTGATTTTATTTCGATTTTT
AGATTAATTCTTTAAATCCAGATAATGCGAAGCGATGAGTTGGTTAGTACTTAGTTATTA
ATGAATTCATCCTATAAGTCATTTATTTTATTGTCGAACTCTAACCACTCTAAAAAATCA
ACGAGTCACACACTAAGCATAGCAATTATATTTATATAAAAAAATTAATTGATATTTTTT
ATTCAATCTTATAAAATTTGGAAAATTATCATTTTTTTGTTTTACCGAAACAAGGAACCT
TAAAGAAAAAGAAAAGGAGAATTGGATTATTCTTTGTTTACAAATATCCAAACTTTGATC
CCTAATACGCCATAAATAGTTCGAACTGTATAGGAACAATAATCAATTTTAGCTCGAATG
GTTTGTAGAGGAACTCTACCCTCTCTGATCCATTCGACACGTGCAATTTCTTTTCCGTCG
ATACGTCCCGCAATTTGTACTTGAATTCCTTTTGTCCCCGCCTGTTGAGTTAATTCAATA
GCTTTTTTCATTGCTTTACGAAACGAAACTCTATTCCTTAATTGCCCGGCTATAAATTCT
GCAAGAATATTAGGATGTCCATAAGGGTTTGCAATTCTTGTAATAGCAATGTTCAGTTTT
CGGTTCACACAATTGAGTTTTTTTTGTAAATTCATCTGTAACTCTTCTATTCTTCCAGGC
TTACCCTCAATTAATAACTTTGGAAATCCCATAGAGATTATGACTTGAATCAAATCAATT
CTTTTTTTAATCTTTATCCCTGCTATTCCCTCGACACCAGAAGATATTCTTATATTTATT
TTTATATAATTCTTGATATAATCTCGTATTTTTTTATCTTCTTGTAGATTCTCTGAATAA
TTGATTGGTTGTGCAAACCAAAGAGAATCATGACTTTGAGTTGTACCAAGTCGGAAACCA
AGCGGATTTATTTTTTGTCCCATAATTCTCCACTACTTTACATAAAATGATATGCCCTAG
TTGTGCACTTTGTTTTTTTATATCCATTAGGCTTTTTATTTAAAAACATAATATAGCATC
CCCTTTTGACTTAATTTGCTTCTGCAGAATAAACGCAAAAACTGGAAAAAGATACTCAAT
TCAATAAAACGTAAATTATAGTATCATAACCATTTCTTTATCCACATCCACAAATCTCAT
TTATTCCTATTCATGTTTTGTGTTGTGAACAGACATTTCTATTTATATAATTTTCATTTT
TTATATTTCTAATATATAAATATTCTAATTGATCGAATTTGTTTAACCTAAAGATGATTC
TAGTTTCTACTTTATCATAAGTAAGGTTATGCTTTTACTAAAAAAAGAAACATTTCTTAT
TTTTCAAATCGATTTTTCTTTTCATTTCTTTAGTATTTATTCAAATTTTTAATATAAAAA
AGAAATTGTTTTATTTTTGAGTAATCTTATTATTATTAGAAGAACATGAAATTTCACCTT
AACGACGAGACCTATTATCATTTTTCGCATGTCCTCGGAAGTTTAGAGTAGGTGAAAATT
CGCCCAATTTATGGCCTACCATACGATCTGTTATATAAATAGGTAAATGTTCTTTTCCAT
TATGGATAGCAATGGTATGGCCAATCATTGTGGGGATAATGGTAGATGTTCTGGACCAAG
TTATTATTATTTCTTTTTCCGCTTTTGTGTTAAGCTTTTTTATTTTTCTTAATAGATGAT
TGGCTACAAAAGGATTTTTTTTTAGTGAACGTGTCATAGTGAATTCCTCCTATTTTTTGT
AAAGACGAAGAAACAAATTCGATTTTCTCTATTCTACTATTTACTACGGCGACGAAGAAT
CAAATTATCACTATATTTATTCCTTTTTCTACTTCTTCTTCCAAGTGCAGGATAACCCCA
AGGAGTTGCGGGTTTTTTTCTACCAATTGGGGCCCTCCCTTCACCACCCCCATGGGGATG
ATCTACAGGGTTCATAACTACTCCTCTTACTACAGGACGCTTACCTAGCCAACATTTAGA
TCCGGCTCTACCCAAAGTTTTCTGGTTTACCCCAACATTCCCCACTTGTCCGACTGTTGC
TGAGCAGTTTTTGGATATCAAACGGACCTCCCCAGAAGGTAATTTTAATGTGGCCGATTT
CCCCTCTTTTGCAATCAGTTTCGCTACAGCACCTGCTGCTCTAGCTAATTGTCCACCCTT
TCCGAGTGTGATTTCTATGTTATGTATGGCCGTGCCTAAGGGCATATCGGTTGAAGTGGA
TTCTTCTTTTTTTTTTGATCAATCAAAACCCCTTCCCAAACTGTACAAGCTTCTTCCAAA
GCATACGGCTTTCTGGATGTAGATGATGATATCTATACAGATGGATCTTATATATATCAC
ACAATGAAGTACCGCATGAGTGGATATATAGGAATCCAAATCCGCCGAATCACTCATGTT
ATGATCGTCTACATCCTAGGTCTTCCTGTTCCTTCATCTGGCTTATGTTCTTCATGTAGC
ATTCAGACCGAATGACTCTATGAAATTACGTCGCTACTTACGCATAGTTCGGGTAACGTA
GGAGACATCTCTATTTTTCCCCCGGGGAATCCAATCCTTAGAATTACCACTGCTTAGCTT
TCAATTCGCCTTTGACCATCAAATGAAATGTGAATAACCCGCCCCCCCTCTTTGAAACAA
GGGGCGCCTCTGGTTCTGTCGGTGCTTGAAACAATTTTGTCTTCTCCATATTACTATATC
TCTAGAGTCAATAATTTTATATGAGGAACTACTGAACTCAATCACTTGCTGCCGTTACTC
TTCAGTTTTCTGTTGAGGTCTATCCTGTGGAGGTACTCAAATTGGATCAGTGATCGATTT
CTAGGTTTCGCCGTAAACCTAATTGGTTACTTCCAATTACGTAAATCAATAGTTCAAACC
GCACTCAAAGGTAGGGCATTTCCCATTTTAATAGGAACTTCTGTACCAGAAACAATGGTA
TCTCCAATTATAGCCCCTCTGGGGTGTAAAATATATCTTTTCTCACCATCCCCATAGTGT
ATGAGACAGATGTATGCATTTCGATTAGGGTCGTATTCTATGGTTACGATTCTACCATAT
ATGTCTTTTTCATTCCGGCGAAAATCGATTTTACGGTATAGACGCTTATGACCTCCCCCT
CTATGCCCTGCGGTAATGATTCCTCTGGCATTACGGCCTTTACCACAACGATGCTGTCCA
TAGATCAAATTATTTCGTGGATTGGATTTGACTTGACTGTCTACGGCTCCATTGCGTGTG
CTCGGGGTAGAAGTTTTGTATAAATGTATCGCCATGCTATTAAGTATTTTGATTTAAGTT
CATTTCTTTCTAAGAGGTGGAATAGAATAACCCGGTTGAAGCGTAATGATCATACGTCTG
TAATGCATTGTATGTCCCATAATAGGTCGCATTCTTCTACCCTTTACCGGTAGTCGATGA
CTATTCATAGCTATTACCTTGACACCAAAGAAGAGTTCGACCCAATGCTTTATTTCTGTC
CTAGTTGATCCCGATTCGACATTAGAAGTATATTGATTTTTCACCAATAACCGAATACCT
TTGTTTGTATATACTGCATTTTTGATTCCATTCATATTTGATTCCATTCATAAATAGATT
TTCTTCCCTATGAGTTCTAGTCTCAATAAGAATACTAGTTTTTACTGTTCATATGTTATG
ATTTGAATATATCACACCAATTCGTTATGTATGGATGATGAGATTCCATTGATACAGAGC
CAATCGTTCTTTTTTCTCTGACAGATGGTCAGAACTGCATCTGGGTTCGAATCCTACTGA
GAGGTCTACTAGAGATCAGAAATTGCTGAAGAAAGAACAAGATGTTTCTTTTGTTCTTTC
CGGGCGATCGGAAAGTAAAGAAATGGTTAATATATTCAAGATAATTATGTATTTACAAAA
TACTGTCTCAATTCATCCTATTTCATCAGATCCGGGATGGGATATGGTTCCGAAGGATGA
ACTGGACAGTTCCAATAAGATTTCATTCTTGAACAAAAATCCGATAGACTTATTTGAGGG
AGGGTCCCATTGGCGTGCATCCAGTAGGAATTGAACCTACGAATTCGCCAATTATGAGTT
GGGCGCTTTAACCATTCAGCCATGGATGCTTAGCGGGGATCCTCGTACATGGTGAATAAC
CAAATTCCAATTGAAGTGAAATCTTTCGGATAAATCAATGCAATTTAGGAGGATTCGATG
AAAGGACATCAATTCAAATCCTGGATTTTCGAATTGAGAGAGATATTGAGAGAGATCAAG
AATTCTCGCTATTTCTTAGATTCATGGACCCAATTCAATTCAGCGGGATCTTTCATTCAC
ATTTTTTTCCATCAAGAGAGTTTTATAAAACTCTTGGACTCACGAATTTGGAGTATCCTA
CTTTCACGCAATTCACAGGGTTCAACAAGCAATCGATATTTCACGATCAAGGATGTAGTA
CTCTTTGTAGTAGCGGTCCTTATATATCGTATTAACAATCGAAAGATGGTCGAAAGAAAA
GATCTCTATTTGACAGGGCTTCTTCCTATACCTATGAATTCCATTGGACTCAGAAATGAT
ACATTGGAAGACTCAAAAGATTCTGCCAATATCAATAGGTTTATTGTTCCGCTCCTGTAT
CTTCCAAAAAGAAAAAAGATCTCTGAGAGCTCTTTCCTGGATCCGAAAGAGAGTACTCGG
GTTCTCCCAATAACTAAAAAGTGGATCATGCCTGAATCTAACTGGGGTTCGCGGTGGTGG
AGGAACTGGATCGGAAAAAAGAGAGATTCTAGTTGTAAGATATCTAATGAAACCGTCGCT
GGAATTGAGATCTCATTCAAAGAGAAAGATATCAAATATCTGGAGTTTCTTTTTGTATAT
TATATGGATGATCCGATCCGCAAGGACCATGATTGGGAATTTTTTGATCGTCTTTCTCCG
AGGAAGAGGCGAAACATAATCAACTTGAATTCGGGACAGCTATTCGAAATCTTAGTGAAA
GACTGGATTTATTATCTCATGTTTGCTTTTCGTGAAAAAATACCAATTGAAGTGGAGGTT
TTCTTCAAACAACAAGGGGCTGGGTCAACTGCTCAATCAAATGATATTGAGCATGTTTCC
CATCTCTTCTTGAGAAACAAGCGGGCTATTTCTTTGCAAAATTGTGCTCAATTTCATATG
TGGCAATTCCGCCAAGATCTCTTCGTTAGTTGGGGGAAGAATCCGCACGAATCGGATTTT
TTGAGGAGCATATCGAGAGAGAATTGGATTTGGTTAGACAATGTGTGGTTGGTAAACAAG
GATCGGTTTTTTAGCAAGGTACGGAATGTATCATCAAATATTCAATATGATTCCACGAGA
TCTAGTTTCATTCAAGTAACGGATTCTAGCCAATTGAAAGGATCTTCTGATCAATCCAGG
GATTCCATTAGGAATGAGGATTCGGAATATCACACATTGACCAATCAAAGAGAGATTCAA
CAACTAAAAGAAAGATCGATTCTTTGTTCGGATCCTTCCTTTCTTCAAACGGAACGAACA
GAGATAGAATCGGAGCGATTCCCTAAATGCCTCTCTGGATATTCTTCAATGTGCCGACTA
TTCATGGAACGTGAGAAGCAGATGAATAATCATCTGCTTCCGGAAGAAATCGAAGAATTT
CTTGGGAATCCTACAAGAGCCAATCGTTCTTTTTTCTCTGACAGATGGTCAGAACTGCAT
CTGGGTTCGAATCCTACTGAGAGGTCTACTAGAGATCAGAAATTGCTGAAGAAAGAACAA
GATGTTTCTTTTGTTCTTTCCGGGCGATCGGAAAGTAAAGAAATGGTTAATATATTCAAG
ATAATTATGTATTTACAAAATACTGTCTCAATTCATCCTATTTCATCAGATCCGGGATGG
GATATGGTTCCGAAGGATGAACTGGACAGTTCCAATAAGATTTCATTCTTGAACAAAAAT
CCATTTTTTGGTTTATTTCATCTATTCCATGAACGGAACAGGGGGGGATACACGTTACAC
CACGATTTTGAATCAGAAGAGAGATCTCAAGAAATGGCAGATCTATTCACTCTATCAATA
ACCGAGCCGGATCTGGTGTATCATAAGGGATTTGCCTTTTCTATTGATTCCTCCGGATTG
GATCAAAAACAATTCTTGAGGGGGGTATTCAACTCCAGGGATGAGTCGAAAAATAAATCT
TTATTGTTTCTACCTCCTCTTTTTTATGAAGAGAATGAATCTTTTTATCGAAGGCTCATA
AAAAAATGGGTCCGGACCTCTTGCGGGAATGATTTGGAAGATCCAAAACCAAAAATAGTG
GTATTTGCTAGCAACAACATAATGGAGGCAGTCAATCAATATAGATTGATCCGAAATCTG
ATTCAAATCCAATATAGCACCTATGGGTACATAAGAAATGTATTGAATCGATTCATTAAA
AAGAATCGATTCGATCGCAACTTCGAACATGGAATTCAAAGGTATCAAATAGAAAATGAT
ACTATGAATCATAGAACTATAATGAAATACACGATCAACCACCAGTTATCAAATTTGAAA
AAGAGTCAGAAGAAATGGTTCGATCCTCTTATTTTGATTTCTCGAACCGAGAGATCCATG
AATCGGGATCTTAATGCATGTAGATACAGATGGTCCAATGGGAGCAAGAATTTCCAGGAA
CATTTAGAACTTCTCAGTTCTGAGCAGAATAGCCGTTTTCAAGTAGTGTTCGATCGATTA
CGTATTAATCAATATTCGATTGATTGGTCTGAGGTTGAGGTTATCGACAAAAAAGATTTG
TCTAAGTTACTTTGTTTCTTTTTGTCCAAGTTACTTCCTTTTTTGTCCAAGTTTCTTCTC
TTTTTGTCTAACTCACTTCCTTTTTTCTTTGTGAGTTTCGGGAGTATCCCCATTCATAGG
TCCGAGATCCACATCTATGAATTGAAAGGTCCGAATGATCCACTCTGTAATCAGTTGTTA
GAATCAATAGGTCTTCAAATCGTTCATTTGAAAAAATTGAAACCCTTCTTATTGGATGGC
CGTGATACTTCCCAAAAATCGAAATTCTTGATCAATGGAAGAACAATATCACCATCTTTT
TTCAATAAGATACCAAAGTGGATGATTGACTCATTCCATACTAGAAAGAATCGCAGGAAA
TCTTTTGATAACACGGATTCCTATGTTTCAATGATATCCCACGATCAAGACAATTGGCTG
AATCCCGTGAAACCATTTCATAGAAGTTCATTGATATCCTCTTTTTTTAAAGCAAATCGA
CTTCGATTCTTGAATAATCAATATCACTTCTGTTTCTATTGTAACAAAAGATTCCCTTTT
TTTGTGGAAAGGGCCTGTATCAATAATTATTATTTTACGTATGGACAATTCCTCAATATC
TTGTTCATTCGGAACAAAATATTTTCTTTGTGCGGCGGTAAAAAAAAACATGCTTTCTTG
GAGAGAGATACTATTCCACCAATCGAGTCACAGGTATCTAACATATTGATATCTAACCAT
TTTCCGCAAAGTGGTGACGAAGGGTATAACTTGTACAAATCTTTCCATTTTCCAATTCGA
TTCGATCCATTCGTTCGTAGAGCTATTTACTCGATCGCAGACATTTCGGGAACACCTCTA
ACAGAGGGACAAATAGTCAATTTTGAAAGAACTTATTGTAAACCTCTTTCAGATATGAAT
CTACCTGATTCAGAAGGGAAGAACTTGCATCAGTATCTCAATTTGAATTCAAACGTGGGT
TTGATTCACACTCCATGTTCTGAGAAATATTTACCATCCGAAAAGAGGAAAAAACGGAGT
CCTTGTCTAAAAAGATGCCTTGAGAAAGGGCAGATGTATAGAACCTTTCAACGAGATAGT
ACTCTTTTAACTCTCTCCAAATGGAATCTATTCCAAACATATATACCATGGTTCCTTACT
TCGACAGGGTACAAATATCTAAATTTAATATTTTTAGATACTTTTTCAGACCTATTGCCG
ATACTAAGTAGCAGCCAAAAATTTGTATCCATTTTTCATGATATTATGCATGGATCAGAT
ATATCATGGCGAATTCTTCAGATTCCATTGTGGAAGACACAATGGAATCTGATAAGTGAG
ATTTCGAGTAAGTGTTTACATAATCTTCTTCTGTCCGAAGAAATTTTTCATCAAAATAAT
GAGTCACCATTGATATCGACACATCTGAGATCGCTAAATGTTCGGGAGTTCCTCTATTCA
ATCCTTTTCCTTCTTCTTGTTGCTGGATATCTCGTTCGTACACATCTTCTCTTTGTTTCT
CGAGCCTACAGAGAGTTACAGACAGAGTTCGAAAAGGTCAAATCTTTGATGATTCCATCA
TACATGATTGAGTTGCGAAAACTTCTGGATAGGTATCCTACATCTGAACTGAATTCTTTC
TGGTTAAAGAATCTCTTTCTAGTTGCTCTGGAACAATTAGGAGATTTTCTAGAAGAAATA
CGGGGTTTTGCTTCTGGCGGCAACATGCTAGGGGGTGGTGGTCCCGCTTATGGGGTCAAA
TCAATACGTTCTAAGAAGAAATATTGGAATCTCTTCGATCTCATAAGTATCATACCAAAT
CCCATCAATCGAATCGCTTTTTCGAGAAATACGAGACATCTAAGTCATACAAGTAAAGCG
ATCTATTCCTTGATAAGAAAAAGAAAAAACGTGAATGGTGATTGGATTGATGATAAAATA
GAATCCTGGTTCTCGAACAGTGATTCGATTGATGATAAAGAAAGAGAATTCTTGGTTCAG
TTCTCTACCTTAACGACAGAAAAAAGGATTGATCAAATTCTATTGAGTCTGACTCATAGT
GATCCTTTATCAAAGAATAACTCTGGTTATCAAATGATTGAACAACCGGGAGCAATTTAC
TTACGATACTTAGTTGACATTCATAAAAAGTATCTAATGAATTATGAGTTCAATACATCC
TGTTTAGCAGAAAGACGGATATTCCTTGCTCATTATCAGACAATCACTTATTCACAAACC
CCCTGTGGGGCTAATAGTTTTCATTTCCCATCTCATGGGAAACCCTTTTCGCTCCGCTTA
GCCCTACCCCCCCCCAGGGGTATTTTAGTGATAGGTTCTATAGGAACTGGACGATCCTAT
TTGGTCAAATACCTAGCGACAAACTCCTATGTTCCTTTCATTACAGTATTTCTGAACAAG
TTCCTGGATAACAAGCCTAAGAGTTTTCTTTTTGATGATAGTGACGATATTGATGATAGT
GACGATATTGATGATAGTGACGATATCGACCGTGACCTTGATACGGAGCTGGAGCTTCTA
ACTATGATGAATGCGCTAACTATGGATATGATGCCGGAAATAGACCGATTTTATATCACC
CTTCAATTCGAATTAGCAAAAGCAATGTCTCCTTGCATAATATGGATTCCAAACATTCAT
GATCTGGATGTGAATGAGTCGAATTACTTATCCCTCGGTCTATTAGTGAACTATCTCTCC
AGGGATTGTGAAAGATGTTCCACTAGAAATATTCTTGTTATTGCTTCGACTCATATTCCC
CAAAAAGTGGATCCCGCTCTAATAGCTCCGAATAAATTAAATACATGCATTAAGATACGA
AGGCTTCTTATTCCACAACAACGAAAGCACTTTTTCACTCTTTCATATACTAGGGGATTT
CACTTGGAAAAGAGAATGTTCCATACTAATGGACTCGGGTGCATAACCATAACTATGGGT
TCCAATGTACGAGATCTTGTAGCACTTACCAATGAGGCCCTATCGATTAGTATTATACAA
AAGAAATCCATTATAGACACTAATATAATTAGATCTGCTCTTCATAGACAAACTTGGGAT
TTGCGATCCCAGGTAAGATCGGTTCAGGATCATGGGATCCTTTTCTATCAGATAGGAAGG
GCTATTTCAAAAAATGTACTTCTAAGTAATTGCTCCATAGATCCTATATCTATCTATATG
AAGAAGAAATCTTGTAACGAGGGGGATTCTTATTTGTACAAATGGTACTTCGAACTTGGA
ACGAGCATGAAGGAATTAACGATACTTCTTTATCTTTTGAGTTGTTCTGCCGGATCGGTC
GCTCAAGACCTTTGGTCTCTACCCGGACCTGATGAAAAAAATGGGATCACTTCTTATGGA
CTCGTTGAGAATGATTCTGATCTAGTTCATGGCCTATTAGAAGTAGAAGGCGCTCTGGTG
GGATCCTCACGGACAGAAAAAGGTTGCAGTCAGTTTGATAATGATCGAGTGACATTGCTT
CTTCGGTCCGAACCAAGGAATCCCTTAAATATGATTCAAAAAGGATCTTGTTTTATCGTT
GATCAGAGATTTCTCTATGAAAAATATGAATCGGAGTTTGAAGAAGGGGAAGGAGTCCTC
GACCCGCAACAGATGGAGGAGGATTTATTCAATCACATAGTTTGGGCTCCTAGAATATGG
CGCCCTTGGGGCTTTCTATTTAATTGTATCGAAAGGCCCAATGAATTGGGATTTCCCTAT
TGGGCCAGGTCATTTCGGGGCAAGCGGATCATTTATGAGGAAGAGGATGAGCTTCAAGAG
AATGATTCGGAGTTCTTGCAGGGTGGAACCATGCAGTACCAGACACGAGATAGATCTTCC
AAAGAACAAGGCTTTTTTCAAATAAGCCAATTCATTTGGGACCCTGCGGATCCACTCTTT
TTCCTATTGAAAGATCAGCCTTTTGTCTCTGTCTCTGTGTTTTCACATCGACAATTCTTT
GCAGATGAAGAGATGTCAAAGGGGCTTCTTACTTCCCAAACAGATCTTCCTACATCTATA
TATAAACGCTGGTTTATCAAGAATACGCAAGAAAAGCATTTCGAATTGTTGATTCATCGC
CAGAGATGGCTTAGAACCAATAGTTCATTATCTAATGGATTTTTCCGTTCTAATACTCTA
TCCGAGAGTTATCAATATTTATCAAATATGTTCCTATCTAACGGAACGCTATTGGATCAA
ATGACAAAGACATTGTTGAGAAAAAGATGGCTTTTCCCGGATGAAATGGTTGTTGCTATC
TGCTCCAATAACGAATCATTGGTTTAACTGAATAACTAAATCAAATAGATAGACCTTTCT
TTCTCTTTGTCTCAGGTCGATAGCTCTTCTCAATTGAAAGATACCCTATATTGATAATAC
ACATTCCAGTTGACCGAGCCTAATTCTAATTGTTTTGTTCCGAAGCAAAGATATCCACGG
GGCGGTTTGTCCTATTCAGATATTCACGACCAAGAAGTACTGAATTCTCTTTCTTTTCGG
ATAGCCCTGAAAGGAGAAGGAAGGTTGGAATGCCAACAGGCGTCTATTATGGAATTCACC
CGACCCGAGAGTACCCATTTGGGGAACGTCCGGTGCAAAAGTAATTAAATGGGTAAGTCG
CCAATCCCTAAAACGGACTATGTAATGTACTTTATCGGGTTACGGGTGGGCATTTTACCA
GAGGTTTCTATTGTATCAATCTACCCCTGTGTGATTCCTGTTGAAGCATATCTCGGGGGG
GTGCAGGGCAGACGATTTCAAAACGGACTCCCCATTCATTAGATAGAGAAGATCACCAAG
ATTTCGTGATGCGCTGCCGAACTTATTCCAATTCAATAAGAGATCTCAATATTATGCCTT
GAAGAGGACTCGAACCTCCACGCTCTTTAGCACGAGATTTTGAGTCTCGCGTGTCTACCA
TTTCACCACCAAGGCATCTTGAAAGTGAATCGTATTCCATGAATATGATATCTAGCTAGT
GTTATGTATGGAATATATGACAAAGGTGGAGTGTTAGAGTATTTTTATTGATCGGTCATG
TCATATAGGCCCGAGTCGGACATCCAATTGGTTCGATTTGAATTATCCGTAGGATATCTT
ATATATATTCTATCAAAAAGATGGACAATCAAACCTATTTCTCGATTCAATAGAAGCCCA
AAGAGGTGAATAGGGTCCAAAATAATGATAGATATGTAAAAAGCGGGTCCGATTACGCCT
ATTCCTAATCCTAAATGGAACGGAACGACGCAGGGATCTATTATATGTAAACATAGTATC
TATTTAGATACGCTCGAATGACCCCTTTCTCATAATGAGAATGTATATAACCCTATTCCG
GTCTGGTCCGGTATGGAATGAACTTAGAATCATGGAATCGACTCGATCATCAGATTCTAG
ATTCTAAGTTCATAACCCTAGCCCATTCCCATTTTGGGCGGAACAGATCTACTAATTCTT
TGATTCCAGTTAGTAAGATAAGAGGGGTCGGATCTTGAACTAAGAAATAGATTCTAGAAG
CTAAAAAAGGGTATCCTGAGCAATTTCAATAATCGGGTTCATTGATATTCCTGGTATAGT
AGATGCTATCACACATACAATCATACTCAATTCGATGGAATTGTTTGATCTTAAAGGGGA
CCCTCTATAATTTCGCACGTGAGGAGTTATTTCTTGGTTTCGTCCAGTCATTAATAACTT
GATTATTTTTAGATAATAGTAGATAGAAACAACGCTCGTAAGGAGTCCTATTGAAACCAA
GAAATATAGGCCTGCCTGCCATCCACACCAGAATAAATGAAGTTTCCCGAAAAAACCTGC
TAGTGGAGGAAGACCTCCTAAGGATAAGAGACATAGGGCTAAAGAGAGAGCCAAAAAAGG
ATCTTTCGTGTATAATCCTGCATAATCTCGAATGTTATCAGTTCCGGTACGTAGACCAAA
TAATACAATGCAAGCAAAAGTTCCTAGATTCATGGAGATATAGAACAGCATATAAGTTAT
CATGCTTGCATATCCACCATTTGAGTCTCCAACAATTATTCCAATAATAACATATCCGAT
TTGACCTATGGACGAATACGCAAGCATACGTTTCATGCTTGTTTGGGTAATAGCAATGAG
ATTCCCCAATATCATGCTAAGAATAGCTAGGATTTCCAGAAGAAGATGCCATTCGTTTGA
TGAGAAATAAAAAGGAATATCGAAAATTCGAGTGGCTGAAGCTGAAGCAGCTACTTTCGG
AGTAACAGAAAGAAAAGCAACGACTGGAGTGGGAGAGTCAGAGTCGAAAAGAGGATTCCT
CACTTCTTTCTCTCATTCAAAACCGTGCATGAGACTTTCATCTCGCACGGCTCCTAAGTG
ATAAAAGAAAGAAGAACTCATCTTCTTTCTTTTTTGATTACCTTCCTCGCGTATGTATAA
GACCGAATCCATTCGATTTAGAATTTTCAAAAGGATTACTATACTAATCCTTAACTTTTC
GAGGAATCCTTCATCAGTGGTTGTGAATGACCGATTTTTCTCAATCTTTATGACTTGCTC
CTACGGAACCGAGGTCGAAAAGATTGAGAAATAGAACCATCTGATTTGATTCGTTCTCAA
TAGCCACGAGATGATCATCTTAGGGTGATCCTTTTGTCGACGGATGCTCCTATTATACTC
GTAGTCTCTGAAGGATGAGAACCGACTATGTATGTAGCACCTACATCGAGAATTTAAGTA
TTGTATACGTCATTAGTCCGATCCTTTGTAGGAACTACCCGTAATAACGAACTTGCAAAA
TGAATCTGTTTATCATAAAGGGATTCGTTGTTCCTGACTCTGCTTCACCTTAATTGTTAT
TTGAACAAGTAAAGTTATGTCTTGGTCCGAGTGGGAATAGCATTTCTCTTCTGCATGTCC
ATGGAGTTTTGAAAAATCCAAACATCTCAGAAATAGATAGAGAGGTAGGAATTTATCGAA
CGAACCGCACTCCTTCGTATACGTCAGGAGTCCATTGATGAGAAGGGGCTGGGGAAAGCT
TGAACCCAATTCCTACAGTGATGAATATAAGCGCAATTGAGATTCCTGGGGAGTTATACA
TTTGTGTATTGATAAGACCATTCACTATTTCTTGAAGCTCGATCTCTCCCCCGGATGAAC
CATAGAGCCAAGAGAAACCATGAACCAGAATAGAAGAGCTTGCCCCACCCATGAGTAAAT
ATTTCGTAGTAGCCTCATTAGACCGTACATCTTTCTTGGTATATCCAGAAAGTAGATAGG
AGCATAGACTGAAACATTCTGGAGCTACAAAGATAGTTATTAAATCGTTAGCGCCGCATA
AAAACATTCCTCCTAGAGTAGCTGTTAATACGAATAACAGAAACTCTGTTAGAGCCATTT
CTGTACATTCGATGTACTCTACGGATAGAGGAATACATAGAGTTGAACATAGTAAAATAA
GAAATTGAAAGATTTCGTTGAAATTGTTCGTTTGGAAATTTCCGGAAAAGCTAATCATAG
GTTCTTCTCCCCATCGGAACAATAGGGCCGTTATGCTCATTACTAAACTTGTTGAAGAGA
TCAAATAGAACCAAGATAGATCTTTTTGATCAGAGGTTGAATCGATCATCAGAAGAAGAA
TTAGGCCAAAAATTAGGATACATTCTGGGAAAATAAGACTTCCATCGAAGAGAAGCAAAT
GAAAGGCTTTCATAAAAATTCTCGTAGAATCGAGAATGAAGTTTTCATTCTGTACATGTC
AGATCATGAATTAGTAACTGCATCCAATCTCCAAAAAATCCCAATTGTTTCGAATTTTCT
CTTTTTTTTGGAATGGAATATTTACAGAATCCCCATGAATAGGACCAAACCTTATTCCAT
GGTATTTACATAAGATTCCTCTTTCTTATTCTTCTTATTCTTAAGCAAGTCCCCGAGAGG
GCTTAGTTGATCCATGATTTATGTTTCGTCTTTCGTTTCCTTTTCGTTTGTTTCGAGAGA
TATATTGATCACTTCCGATTCTTTTTCCATTGATTCTTTTCCGATCGAGATGTATGGATC
CATGGGTCTATGTGTCTATATAGATCCTATTCATGGATTAACGTCATGGATTAACGAAAA
TGTGCAAAAGCTCTATTTGCCTCTGCCATTCTATGAGTCTCTTCCTTTTTGCGTATGGCA
TCGCCACTCCCTTTTGCAGCATCCACTAATTCGGAACTTAATTTGAAAGCCATATTTCGA
CCCGGACGTTTTCGGGATGCCCCTAATAACCAACGAATGGCAAGTGCTTTTCCTTGTGTG
GATCCTATTTCAATGGGAACTTGATGAGTAGATCCGCCTACACGTCTTGCTTTTACTGCT
ATATCGGGAGTTACTCCACGTATTGCTTGACGTAAAACAGATAGTGGATTTGTTTCTGTC
TTTTGTTGAATCTTTTTCATAGCTCGATAAATAATTTGATAAGCCAATGATTTTTTTCCG
TGTTTCAGAATACGGTTAACCAACATGTTAACTAATCGATTACGATAAATTGGATCGGAT
TTTGCGGTTTTTTCTTCTACAGTACCTCGCCGTGACATGAGCGTGAAAGGGATAATCTGT
TTTTTTTTATAACTTCTAAGGGCTAAAATGATTTATTTTGGCTTTTTGGCCCCATATTGT
AGGGTGGATCTCGAAAGATATGAAAGATCTCCCCCCAAGCCGTACATACGACTTTCATCA
AATACGGCTTTCCACAGAATTCTATATGTATCCATATGTATCTATGAGATCGAGTATGGA
ATTCTGTTTACTCACTTTGAAATTGAGTATCCGTTTCCCCCCTTTTCTTGCTAGGATTGG
AAATCCTGTATTTTACATATCCATACGATTGAGTCCTTGGATTTCCGAAATAGTGTAAAG
TGCTTCGAATCATTGCTATTTGACTCGGACCTATTCTAAAAAAGTCGAGGCATTTCGAAT
TTTTTGTTGACACGGACAAAGTCAAGGAAAACCTCTGAAATTATTTCAATATTGGACCTT
GGACATATCATAGTTCCGAATCGAATCTCTTTAGAAAGAAGATCTTTTGTCTCATGGTAG
CCTGCTCCAGTTCCCTTACGAAACTTTCGTTATTGGGTTAGCCATACACTTCACATGTTT
CTAGCGATTCACATGGCATTATCAAATGATACAAGTCTTGGATAAGAATCTACAACGCAC
TAGAACGACCTTGTTGACGATCCTTTACTCCGACAGCATCTAGGGTTCCTCGAACAATGT
GATATCTCACACCGGGTAAATCCTTAACCCTTCCCCCTCTTACTAAGACTACAGAATGTT
CTTGTAAATTATGGCCAATACCGGGTATATAAGCAGTGATTTCAAATCCAGAGGTTAAGC
GTACTCTGGCAACTTTACGTAAGGCAGAGTTTGGTTTTTTGGGGGTGATAGTGGAAAAGT
TGACAGATAAGTCACCCTTACTGCCACTCTACAGAACCGTACATGAGATTTTCACCTCAT
ACGGCTCCTCGTTCAATTCTTTCCAAGTCATTGGATCCTTTTCTTCGTTCGAGAATCTCC
CCCCTTCCTTCTTCCACTCCGTCCCGAAGAGTAACTAGGACCAATTCAGTCACGTTTTTA
TGTTCCAATTGATTCCTTTTTTTGATTATTCTCAAAGGAGAAGATTTTTCTTTTTACCAA
ACATATGTGGATCCAATCACGATCTTTTAATAAGAACAAGAAATCTTTCTCGATCAATCC
TTTTGCCCCCATCCCATTCTTCGAGAATCAGAAAGATCCTTTTCAATCAAGTTTGAATTT
GTTCGTTTGGAATCGGGACTCTTCTACTGCATTTTACTTATTTTTTTTATTTTTTTTTCT
TCCATTCCATCATTCCTTAAGTCCCACAGGTTTGATCCTGTAGAATCTGACCCATTTTCT
CATTGAGCGAAAGGTACGAAATAAATCAGATTGATTTTTCGATCAAAAGTACTGTGTGAA
ATCTTCGGTTTTTTCTTTCCTCTTTCTCTATCCCTATCTCGTAGGTATAGCGTTTGAATC
AATAGAGAACCTTTTCTTCTGTATCTGTATGAATCGATATTATTACATTCCAATTCCTTC
CCGATACCTCCCAAGGAAAATCCCGAATTGGATCTCAAATTGACGGGTTAGTGTGAGCTT
ATCCATGCGGTTATGCACCCTTCGAATAGGAATCCATTTTTCTGAAAGATCCCGGCTTTC
GTGCTTTGGTGAGTCTTCGAGACCCTTTCGATGACCTACGTTGTGTTGAAGGGATATCTA
CACGATCCGATCGATTGCGTAAAGCGCGCGGTAGCAACGGAACCGGGGAGAATATACAGA
AAAGACGGTTCTATTTCTATTCTATTAGTATTCTATTAGTATTAGTTTAGTATTAGATTA
GTATTAGTTAGTGTAGTATTAGTTTAGTATTAGATTAGTATTAGTTAGTGATTTCGGCTC
AGTGAGTTCTTTCTTTCGTGATGAACTGTTGGCACCAGTCCTACATTTTGTCTCTGTTCT
GTGGACCGAGGAGAAAGGGAGCTCAGCGGCAAGAGGATTGTAACATGAGAGAAGCAAGGA
GGTCAACCTCTTTCAAATATACAACATGGGTTCTGGCAATGCAATGTGGTTGGACTCTCA
TGTCGATCCGAACGAATTATCCTTTCCACGGAGGTAAATCTTTGCCCGCTAGGCAAGAGG
ATAGCAAGTTACAAATTCTGTCTTTTTCTTGGTAGGGCATGTATTTTACTATAAAATTGA
AGTAGTTAACGGCGGGGTTACCCCTATTGTGGTGACGAATCTTGTATGTGTTCCTAAGAA
AAAGGAATTTGTCCAATTTTCGGGGTCTCGAAAGGGGGCGTGGAAACACATAAGAACTCT
TGAATGGAAATCGAAAAATAGATGTAACTCCAGTTACTCCGGAAATGGTAAGATCTTTGG
CGCAAGAACGCAAGAAGAGGGGTTGATCCGTATCATCTTGACTTGGTTCTTATCTTTTTC
TTTTTTTAAGAAAAGAATACCGAGTCGGGTTCTTCTCCTACCCGTATCGAATAGAACATG
CTGAGCCAAATCTTCTTCATGGAAAACCAGCTTTATTTAGATCGGGAAAATCGTACGGGT
TTTTTGAAATTATGTGCTATTGCTCAAATCCGTAGTCAATCCTATTTCCGATAGGAGCAG
TTGACAGTCGAATCCTATTTTTCCCATTATTTTCGTATCCGTAATAGTGTGAAAAGAAGG
CCCGACTCCAAGTTGTTCAAGAATAGTGGCGTTGAGTTTCTCGACCCTTTGCCTTAGGAT
TAGTTAGTTCTATTTCTCGATAGGGGCAAGGGAAGGGGTATAACTCAGCGGTAGAGTGTC
ACCTTGACGTGGTGGAAGTCATCAGTTCGAGCCTGATTATCCCTAAACCCAACCCAATGT
GAGTTTTTCTATTTTGATGCCGTAATCGAATGAGAATTTAGAATAGATAAAAAAGAGGCT
CGTGGGATTGACGAGAGGGGGGGGGGGGCTATATTTCTGGGAGCGAACTCCAGGCGAATA
TGAAGCGCATGGATACAAGTTATGCCGTGGAATGAAAGAGAATTCCGAATCAGCTTTGTC
TACGAGCAAGGAAGCTATAAGTAATGCAACTAGGAATCTCATGGAGAGTTCGATCCTGGC
TCAGGATGAACGCTGGCGGCATGCCTTACACATGCAAGTCGGACGGGAAGTGGTGTTTCC
AGTGGCGGACGGGTGAGTAACGCGTAAGAACCTGCCCTTGGGAGGGGAACAACAGCTGGA
AACGGCTGCTAATACCCCGTAGGCTGAGGAGCAAAAGGAGGAATCCGCCCGAGGAGGGGC
TCGCGTCTGATTAGCTAGTTGGTGAGGCAATAGCTTACCAAGGCGATGATCAGTAGCTGG
TCCGAGAGGATGATCAGCCACACTGGGACTGAGACACGGCCCAGACTCCTACGGGAGGCA
GCAGTGGGGAATTTTCCGCAATGGGCGAAAGCCTGACGGAGCAATGCCGCGTGGAGGTAG
AAGGCCTACGGGTCGTGAACTTCTTTTCCCGGAGAAGAAGCAATGACGGTATCCGGGGAA
TAAGCATCGGCTAACTCTGTGCCAGCAGCCGCGGTAAGACAGAGGATGCAAGCGTTATCC
GGAATGATTGGGCGTAAAGCGTCTGTAGGTGGCTTTTTAAGTTCGCCGTCAAATCCCAGG
GCTCAACCCTGGACAGGCGGTGGAAACTACCAAGCTGGAGTACGGTAGGGGCAGAGGGAA
TTTCCGGTGGAGCGGTGAAATGCGTAGAGATCGGAAAGAACACCAACGGCGAAAGCACTC
TGCTGGGCCGACACTGACACTGAGAGACGAAAGCTAGGGGAGCGAATGGGATTAGATACC
CCAGTAGTCCTAGCCGTAAACGATGGATACTAGGCGCTGCGCGTATCGACCCGTGCAATG
CTGTAGCTAACGCGTTAAGTATCCCGCCTGGGGAGTACGTTCGCAAGAATGAAACTCAAA
GGAATTGACGGGGGCCCGCACAAGCGGTGGAGCATGTGGTTTAATTCGATGCAAAGCGAA
GAACCTTACCAGGGCTTGACATGCCGCGAATCCTCTTGAAAGAGAGGGGTGCCTTCGGGA
ACGCGGACACAGGTGGTGCATGGCTGTCGTCAGCTCGTGCCGTAAGGTGTTGGGTTAAGT
CCCGCAACGAGCGCAACCCTCGTGCTTAGTTGCCAACATGAAGTTTGGAACCCTGAGCAG
ACTGCCGGTGATAAGCCGGAGGAAGGTGAGGATGACGTCAAGTCATCATGCCCCTTATGC
CCTGGGCGACACACGTGCTACAATGGCCGGGACAAAGGATCGCGATCCCGCGAGGGTGAG
CTAACTCCAAAAACCCGTCCTCAGTTCGGATTGTAGGCTGCAACCCGCCTGCATGAAGCC
GGAATCGCTAGTAATCGCCGGTCAGCCATACGGCGGTGAATTCGTTCCCGGGCCTTGTAC
ACACCGCCCGTCACACTATGGGAGCTGGCCATGCCCGAAGTCGTTACCTTAACCGTAAGG
AGGGGGATGCCGAAGGCAGGGCTAGTGACTGGAGTGAAGTCGTAACAAGGTAGCCGTACT
GGAAGGTGCGGCTGGATCACCTCCTTTTCAGGGAGAGCTAATGCTTGTTGGGTAGTTTGG
TTTGACACGGCTTCACACCCCAAAAGAAGCGAGCTACGTCTGAGTTAAATTTGGAGATGG
AAGTTTTCTTTCGTTTCTCGGAGGTGAAGTAAGACTAAGCTCATGAGCTTATTATCCTAG
GTCGGAACAAGTTGATAGGAGCTCTTTCTTTTTTTTCGCCCCATGTCGCCATACGGGGGC
GAAAAAAAAGAAAGAAAGAGAGGGATGGGGTTTTTCTCGCTTTTGGCATAGCGGGCCTCA
GCGGGAGGCCCACACGACGGGCTATTAGCTCAGTGGTAGAGCGCGCCCCTGATAATTGCG
TCGTTGTGCCTGGACTGTGAGGGCTCTCAGCCACATGGATAGTTCAATGTGCTCATCGGC
GCCTGACCCTGAGATGTGGATCATCCAAGGCACATTAGCATGGCGTACTTCTCCTGTTCG
AACCGGGGTTTGAAACCAAACTTCTCCTCAGGAGGATAGATGGGGCGATTCAGGTGAGAT
CCAATGTAGATCTAACTTTCTATTCACTCGTGGGATCTGGGCGGTCCGGGGGGGACCACC
ACGGCTCCTCTCTTCTCGAGAATTCATACATCCCTTATCAGTATATGGACAGCTATCTCT
CGAGCACAGGTTTAGGTTCGGCCTCAATGGAAAAAGAAAAACGGAGCACCTAACAACGTA
TCTTCACAGACCAAGAACTACGAGATCGCCCCTTTCATTCTGGGGTGACGGCGGGATCGT
ACCATTCGAGCCTTTTTTTTCATGCTTTTCCGGGGGTCTGGAGAAAATTGCAATAGGATT
TTCCTAATCTTCCCTTCCCGAAAGGAAGAACTTTAAATTCTTTTTACTTTCCGCAGGGAC
CAGGAGATTGGATCTAGCCGTAAGAAGAATAGAATGCTTGGCTGATAAATAACTCACTTC
TTGGTCTTCGACCCCCTCAGTCACTACGAACGCCCCCGATCAGTGCAATGGGATGTGTCT
ATTTATCTATCTCTTGACTCGAAATGGGAGCAGGTTTGAAAAAGGATCTTAGAGTGTCTA
GGGTGGGGCCAGGAGGGTCTCTTAACGCCTTCTTTTTTCTTCTCATCGGAATTTTTTCAC
AAAGATTTGCCATGGTAAGGAAGAAGGGGGAACAAGCACACTTGGAGAGCGCAGTACAGC
GGATAGTTGTATGCTGCGTTCGGGAAGGATGAATCGCTCCCGAAAAGGAATCTATTGATT
CTCTCCCAATTGGTTGGATTGGACCGTAGGTGCGATGATTTACTTCACGGGCGAGGTCTC
TGGTTCAAGTCCAGGATGGCCCAGCTGCGCCAAGGAAAAGAATAGAAGACTGACTCCTTC
ATGCATGCTCCACTTGGCTCGGGGGGATATAGCTCAGTTGGTAGAGCTCCGCTCTTGCAA
TTGGGTCGTTGCGATTACGGGTTGGATGTCTAATTGTCCAGGCGGTAATGATAGTTTCTT
GTACCTGAACCGGTGGCTCACTTTTTCTAAGTAATGGGAAAGAGGACCGAAACATGCCAC
TGAAAGACTCTACTGAGACAAAGATGGGCTGTCAAGAACGTAGAGGAGGTAGGATGGGTA
GTTGGTCAGATCTAGTAGGGATCGTACATGGACGGTAGTTGGAGTCGGCGGCTCTCCTAG
GGTTTCCTCATCTGGGATCCTGGGGAAGAGGATCAAGTTGGCCCTTGCGAACAGCTTGAT
GCACTATCTCCCTTCAACCCTTTGAACGAAATGCGGCAAAAGGAAAGAAAATCCATGGAC
CGACCCCATCGTCTCCACCCCGTAGGAACTACGAGATCACCCCAAGGACGCCTTCGGCAT
CCAGGGGTCGCGGACCGACCATAGAACCCTGTTCAAAAAGCGGAACGCATTAGCTATCCG
CTCTCAGGTTGGGCAGTAAGGGTCGGAGAAGGGCAATCACTCATTCTTAAAACCAGCATT
CTTAAGACCAAAGAGTCGGGCGGAAAGGGGGGCTCTCCGTTCCCGGTTCTCCTGTAGCTG
GATCCTCCGGAACCACAAGAATCCTTAGTTAGAATGGGATTCCAACTCAGCACCTTTTGA
GATTTTGAGAAGAGTTGCTCTTTGGAGAGCACAGTACGATGAAAGTTGTAAGCTGTGTTC
GGGGGGGAGTTATTGTCTATCGTTGGCCTCTATGGTAGAATCAGTCGGGGCCTGAGAGGC
GGTGGTTTACCCTGTGGCGGATGTCAGCGGTTCGAGTCCGCTTATCTCCAACTCGTGAAC
TTAGCCGATACAAAGCTATGCTATATGATAGCACCCAATTTTTCCGATTCGGCAGTTTGA
TCTATGCTATGATTTATTATTCATGGACGTTGATAAGATCCTTCCATCTAGCAGCACCTT
AGGATGGCATAGCCTTCAAGTTAAGGGCGAGGTTCAAACGAGGAAAGGCTTATGGTGGAT
ACCTAGGCACCCAGAGACGAGGAAGGGCGTAGTAAGCGACGAAATGCTTCGGGGAGTTGA
AAATAAGCGTAGATCCGGAGATTCCCGAATAGGTCAACCTTTCGAACTGCTGCTGAATCC
ACGGGCAGGCAAGAGACAACCTGGCCAACTGAAACATCTTAGTAGCCAGAGGAAAAGAAA
GCAAAAGCGATTCCCATAGTAGCGGCGAGCGAAATGGGAGCAGCCTAAACCGTGAAAACG
GGGTTGTGGGAGAGCTATACAAGCGTCGTGCTGCTAGGCGAAGCGGTGGAGTGCTGCACC
CTAGATGGCGAAAGTCCAGTAGCCGAAAGCATCACTAGCTTACGCTCTGACCCGAGTAGC
ATGGGGCACGTGGAATCCCGTGTGAATCAGCAAGGACCACCTTGCAAGGCTAAATACTCC
TGGGTGACCGATAGTGAAGTAGTACCGTGAGGGAAGGGTGAAAAGAACCCCCATCGGGGA
GTGAAATAGAACATGAAACCGTAAGCTCCCAAGCAGTGGGAGGAGCCCAGCCCGGGGCTC
TAACCGCGTGCCTGTTGAAGAATGAGCCGGCGACTCATAGGCAGTGGCTTGGTTAAGGGA
AACCACCGGAGCCGTAGCGAAAGCGAGTCTTCATAGGGCAATTGTCACTGCTTATGGACC
CGAACCTGGGTGATCTATCTATGACCAGGATGAAGCTTGGGTGAAACTAAGTGGAGGTCC
GAACCGACTGATGTTGAAGAATCAGCGGATGAGTTGTGGTTAGGGGTGAAATGCCACTCG
AACCCAGAGCTAGCTGGTTCTCCCCGAAATGCGTTGAGGCGCAGCAGTTGACTGGACATC
TAGGGGTAAAGCACTGTTTCGGTGCGGGCCGCGAGAGCGGTACCAAATCGAGGCAAACTC
TGAATACTAGATATGACCTCAAAATAACAAGGGTCAAGGTCGGCCAGTGAGACGATGGGG
GATAAGCTTCATCGTCGAGAGGGAAACAGCCCGGATCACCAGCTAAGGCCCCTAAATGAC
CGCTCAGTGATAAAGGAGGTAGGGGTGCAGAGACAGCCAGGAGGTTTGCCTAGAAGCAGC
CACCCTTGAAAGAGTGCGTAATAGCTCACTGATCGAGCGCTCTTGCGCCGAAGATGAACG
GGGCTAAGCGATCTGCCGAAGCTGTGGGATGTAAAAATGAATCGGTAGGGGAGCGTTCCG
CCTTAGAGGAAAGGACCCGCGCGAGCAGTGGTGGACGAAGCGGAAGCGAGAATGTCGGCT
TGAGTAACGCAAACGTTGGTGAGAATCCAATGCCTCGAAAACCTAAGGGTTCCTCCGCAA
GGTTCGTCCACGGAGGGTGAGTCAGGGCCTAAGATCAGGCCGAAAGGCGTAGTCGATGGA
CAACAGGTGAATATTCCTGTACTACCCCTTGTTGGTCCCGAGGGACGGAGGAGGCTAGGT
TAGCCGAAAGATGGTTATCGGTTCAAGGACGCAAGGTGCCCCTGCTTTTTCAGGGTAAGA
AGGGGTAGAGAAAATGCCTCGAGCCAATGTTCGAGTACCAGGCGCTACGGCGCTGAAGTA
ACCCATGCCATACTCCCAGGAAAAGCTCGAACGACCTTCAACAAAAGGGTACCTGTACCC
GAAACCGACACCGGTGGGTAGGTAGAGAATACCTAGGGGCGCGAGACAACTCTCTCTAAG
GAACTCGGCAAAATAGCCCCGTAACTTCGGGAGAAGGGGTGCCCCCTCACAAAGGGGGTC
GCAGTGACCAGGCCCGGGCGACTGTTTACCAAAAACACAGGTCTCCGCAAAGTCGTAAGA
CCATGTATGGGGGCTGACGCCTGCCCAGTGCCGGAAGGTCAAGGAAGTTGGTGACCTGAT
GACAGGGGAGCCGGCGACCGAAGCCCCGGTGAACGGCGGCCGTAACTATAACGGTCCTAA
GGTAGCGAAATTCCTTGTCGGGTAAGTTCCGACCCGCACGAAAGGCGTAACGATCTGGGC
ACTGTCTCGGAGAGAGGCTCGGTGAAATAGACATGTCTGTGAAGATGCGGACTACCTCCA
CCTGGACAGAAAGACCCTATGAAGCTTCACTGTTCCCTGGGATTGGCTTTGGGCTTTTCC
TGCGCAGCTTAGGTGGAGGGCGAAGAAGGCCTCCTTCCGGGGGGGCCCGAGCCATCAGTG
AGATACCACTCTGGAAGAGCTAGAATTCTAACCTTGTGCCAGGACCTACGGGCCAAGGGA
CAGTCTCAGGTAGACAGTTTCTATGGGGCGTAGGCCTCCCAAAAGGTAACGGAGGCGTGC
AAAGGTTTCCTCGGGCCAGACGGAGATTGGCCCTCGAGTGCAAAGGCAGAAGGGAGCTTG
ACTGCAAGACCCACCCGTCGAGCAGGGACGAAAGTCGGCCTTAGTGATCCGACGGTGCCG
AGTGGAAGGGCCGTCGCTCAACGGATAAAAGTTACTCTAGGGATAACAGGCTGATCTTCC
CCAAGAGCTCACATCGACGGGAAGGTTTGGCACCTCGATGTCGGCTCTTCGCCACCTGGG
GCTGTAGTATGTTCCAAGGGTTGGGCTGTTCGCCCATTAAAGCGGTACGTGAGCTGGGTT
CAGAACGTCGTGAGACAGTTCGGTCCATATCCGGTGTGGGCGTTAGAGCATTGAGAGGAC
CTTTCCCTAGTACGAGAGGACCGGGAAGGACGCACCTCTGGTGTGCCAGTTATCGTGCCC
ACGGTAAACGCTGGGTAGCCAAGTGCGGAGCGGATAACTGCTGAAAGCATCTAAGTAGTA
AGCCCACCCCAAGATGAGTGCTCTCCTATTCCGACTTCCCCAGAGCCTCCGGTAGCACAG
CCGAGACAGCGATGGGTTCTCTGCCCCTGCGGGGATGGAGCGAAAGAAGCTTTGAGAATT
CAAGAGAAGGTCACGGCGAGACGAGCCGTTTCTCATTAACGATAGGTGTCAAGTGGAAGT
GCAGTGATGTATGCAGCTGAGGCATCCTAACAGACCGGTAGACTTGAACCTTGTTCCTAC
ATGACCCGATCAATTCGATCAGGCACTCGCCATCTATTTTCATTGTTCAACTCTTTGACA
ACATGAAAAAACCAAAAGCTCTGCCCCCCCTCTATCTATCCAAGGGATGGAAGGGCAGAG
GCCTTTGGTGTCCCCTCCAGTCAAGAATTAGGGCCTCACAATGAATAGCCAATATGCTTT
TATCTCATGCCTTTCTTCGTTCATGGTTCGATATTCTGGTGTCCTAGGCGTAGAGGAACC
ACACCAATCCATCCCGAACTTGGTAGTTAAACTCTACTGCGGTGACGATACTGTAGGGGA
GGTCCTGCGGAAAAATAGCTCGGCGCCAGGATGATAAAAAGCTTAAGACCTCTCTTATTA
CTTTTTCAATATGAAAAAGTAATAAGAATTCAAAATGAAAAAGGTCGTCTTATTCAAAAC
CCCAATTATGAAATCCCTTCTCGCCCACTTCACACCTCGGAACGCACCGTTCTTATAGAG
AGAGAGAGGCGCTTTCACATCTTCTTAAGCCGAAATGAAATGGCTGGGGAGAGGGAAGGT
TCCCTTTTTTTAGTTTTAGGGTACTCCGGGAAACAGATCCAGTGGAGACGGGATGGGGCC
TGTAGCTCAGAGGATTAGAGCACGTGGCTACGAACCACGGTGTCGGGGGTTCGAATCCCT
CCTCGCCCACAACCGGCCAAAAAGGTAAGGACCCTTACCTCTGGGGGTAAGAAAATCATG
ATCGGGCTAGCGGACCCAAAGCTATGGAACTTGGGTGTGGGTATTTTGTCGAAATGGAAT
GGCCTTACCTTACTGTTTTCTTAAAAAAGAAACAAAATTTTCGTAAATGGTGGATATTTC
TAAATAAAAAAAGTATGTCCTAAGCTTTAGCTTTTAATCCGCATATTTTTACCCTTCGTA
ATTCTTCCTCAGCCAGGCTTGTGCAGAATAGCAGAACAAGTAAAGTATTTGTAGCATAGC
AAAAACAAAAATGCCTTCCTCGTCATTAATATGTTTGCTCGCGGCAATTGTAGCCTCTCG
GGAGAATTGATGACTGCATCAAAGATGCACTTGCTATTGCTAATACTAGTACATCGGAGA
ATTCTGAATTGGTTAGTTTAAATAGCCCCGGACTGTGGAACAAGGGAGTATCCCGAACCT
ACACCGAGGTATTGACGGCGATTCTCAAATATCGCAGAACCGAACGGGATACGATGAGAT
AGAATGCAATAGAGACAAACAAAAGACAGGGGGAACGGGTTACCTACTTTTAACGGTCAA
AGCGAACCCAACCCTTTCATTTCGAATTCAAGAATTCGGAATGAACCAAACCTCCCCAAG
TAGGATTCGAACCTACGACCAGTCAGTTAACAGCCGACCGCTCTACCACTGAGCTACTGA
GGAACAACGGGAAATTTGATCTCATAGAGTTCAATTCCCGTTCTCAACCCATGACCAATA
TGAGCTCGAAGTTTCCTTCGTAACTCGTGGAACTTCTTCGCAATGGCTCCGTTCCATGCC
TCATTTCAAAGGGAACCTCAAAGTGGCTCTATTTCATTATATTCCACCCATATCAAAATT
CCACTCATTTTAGATCCCCCTCTTTGGTGTCAGTGAGATAAGAGATGTCGTTTCTAGTCT
ATCTCTTTCTATTTCTATATAGAAATATGGAAGGTTGAAAAATCATTATATAAATATATG
GATTTAAAATTAGATAATAATCCGGAGATTGCAATAGATAATAAAAAACAGAAGATAATA
AAAAACAGAGGTTTGCGATGATTTTTCAATCTTTTATACTGGATAATCTAGTATACTTAT
GCATGAAGATAATGAATTCGGTCGTTGTGGTCGGACTCTATTATGGATTTCTGAGCACAT
TCTCCATAGGGCCCTCTTATCTCTTCCTTCTTCGAGCTCGGATTATGCAAGAAGGGACCG
AGAAGAAACTATCAGCAACAGCTGGGTTTATTACGGGACAGCTCATCATGTTCATATCGA
TCTATTATGCGCCTTTGCATCTAGCATTGGGTAGACCTCATATAATAACTGTCATACCTC
TACCCTATCTTTTATTTCATTTCTTCGGCAATAATAAAAAAAACTTTTTGAATTATGGGG
ACAAGAAAAAGAATTCAATACGTAAATTTAGCATTCAAAGAATATTCTTTACTAATCTTA
TTTTTCAGTTATTTAACCCCCTTGTCTTACCAAGTTCCATATTAGTCAGATTAGTAAACA
ATTCTTTACTAATCTTATTTTTCAGTTATTTAACCCCCTTGTCTTACCAAGTTCCATATT
AGTCAGATTAGTAAACAAATAAAAAAAGAGAGCAAATTACTAAAAGAATGAATAAAAAAG
ATAATAATATATATATATATGAAGAAATTCGTCCACCCCCAATATATTTTATGGCCTCTC
CCATAAAAAAACTTAAGATACCAATTCCATTTGGAATTGCATCAATTACTTGTCTATCAA
TATAATGATTTATTTTAGCGAATTTTCTTACATTTGTAATGAAAAAACTTCCATAAAAAG
CATCCAGATAACCACGATTAGATGACCAATCATATATGGCATTGATTATTTTTTCTAGAA
TTTTTGTTTTACGAACATTTTTTTCAAATATATTTTTTAAGTTCAAATTTTGTAAAACCG
AATAAACGGGCTTATAGATAAAAGACGCTATAAATATTCCGAAAAAAGACAGACTGACCG
AAAAAGTTGCATTTGTTAAAAATTCAAACCAATCGAAAGAATTTTGAAAATTTTGATGCA
ACAGGTCTATAGAAGGGATTAACAATTTGGATAATATATCCAAATTTGTTCCTTCTTGGC
TAAAAGAGATTCCTATTACTCCAACCAACAAAGTAAATAATACTAATATAAACATAGAAA
AAAGCATAGTATTGGTGGATTCATGAGGATAAAAAGGAGAAGGCTTTTTAGTATCAAAAT
GAGTAGTATCAATAAGAAGACGTGTTATGCTTTTGACATTTTGATTAATTCTATGGAAAT
ATGCCCTCTTGTTAAAAAAAAGATATTTCTGGTCATTATTTATTAATGTTAATAAATCTA
TTAAATAAAATCTTTTGTTTACTTTTTGTTTTCTTTCTTTACCCCACAAAGATATTGAAT
ATAATGAATTTTTTTTTTTGCCATTGAGATTTTGAAAATGAACATTGAAATATCCTTCAA
AAACAAGTAAATAGATGCGAAACATATAAAATGCGGTTAATCCAGCTGTAAAATAAGCTA
ATATTGCAAAAATTGGCGAATACAACCAACTATCATTAAGAATCAGATCTTTGGACCAAA
AACAAGCAAAGGGTGGAATACCACAAAGAGAGAGCGTACCTATTAAAAAAGCTGTTTTTG
TAATTGGCGTATGTTTTGTTAACCCACCCATAAGAACCATATTTTGACTTTTTTCTGGAG
AATATCCAACAATAGTTTCCATTGAATGAATAATTGATCCAGATCCTAAGAACAACAATG
CTTTTGAATAAGCATGAGTAATTAAATGAAATAGAGCAGCTCGGGAAGATCCCATACCTA
GAGCTAACATCATATAACCCAATTGAGACATTGTAGAATAGGCCAAATTTCTCTTAATAT
CTTTTTGAGCAATAGCTAAAGTAGCTCCCAAAAATAATGTTATTATACCAATGAAAGCTA
TTCCATTCATTATGGTAGGTATAGCTATGAAAAGAGGAAGAAGTCTAGCTACAAGAAAGA
TTCCCGCCGCTACCATAGTAGCAGCATGTATAAGAGCAGAAATTGGAGTAGGCCCCTCCA
TAGCATCCGGTAACCATACATGAAGGGGAAATTGGGCAGATTTAGCTACGGAACCGCAAA
ATAACAATAGGGCACACAAAGTAACAAAAAAAACATTAAGATAATTATTAAAAATCAAGT
TATTGAATATTTGAAACAAATCCCGAAATTCCAAACTACCCGTTATCCAATAAAGACCTA
AAATACCTAATAATAAACCAAAATCCCCTAAACGATTAGTTACAAATGCCTTTTGACAAG
CATTTGCTGCAATAGGACGTGTAAACCAAAAACCTATTAATAGATAAGAACACATTCCAA
CTAATTCCCAAAAGATATAAATTTGGATCAAATTTGAACTAGTAACTAATCCCAACATTG
AAGCATTAAAAAAACTCATATAAGCAAAAAATCTCAAATATCCTTGATCGTGAGACATAT
AATTATCACTATAAATAAGAACCAAAATGCCAACAGTAGTGATTAATATTAACATAATAA
GGGTAAGTGAATCGATCAAGTAACCAAATTCTAAAGAAAGATCATTATTTATAGTCCAAG
ACCACACATATTGATAGATGAAACTCTTATTGTTATTTATTTGATCGATCGACAGCGCGA
CGGAAAAAAGCATAACTATACCTAACAATAAAATACTGAGAAAAGCCCACCTACGTCGAA
GATTTTTTGTTGCTGTGGGAAAAAATAGAAGTCCCGCCCCTATCAACATAGGAACTGGAA
GCGGAATGAAAGGTATGATCCATAAAGATTGATGTGTATATTCCATAAAAAAAGAATAAA
AGATAAAATATTTTTTTTCCTAATGAGTTTTGTTTCTTATTCGTCGGTTTTATCTCTTTT
GTAAAGGCTTCAGTTAATAAAAAAAAAAGAGTGAACATATAAATAGAATTATTTATTTTT
CTGAATCTTTGCACAATACTTCTAATATTTCCGAATATTTCAAAGTACTAAAAAAGGTCG
AATAAACAAATTCAAATTCCTAATACACTTTTTTTAATATTTGTATTTTAGTAAAAAATT
CTCATAAAACGAAATTTGTCAAATCAAATAAAAACATTCGTTTATTTTGTTTGATATGCA
GTAAAATTAAATTCATATGACATGACCCAATCGAATAAATAAGAATTTTTGTCTTTTATT
TCAAAAGCATTAGTTTTTTCGAAGTAATTTCTTTTTTTACATTAAACAGATATCTATGTT
TGGCAAAATTTTGAAAAAAGTGTTATAATATTCAAAGTTTTACTTTAGATAGAAAGATAG
AAAAAAAGAGGGGATAAAAAAAAATGGCTAATTAATCAAATAAAAGAACTATTTGTTTTA
CGGAACAGAAGATATGTCTTTCACATGACTTGTAGCAATAAAAAAACTATATCAGTTGCA
TGGCAGTTCCAAAGAAACGCACCTCGAGATCCAAAAAAAAAATCCGAAAAACTCTTTGGA
AAAGGAGAGGTTTTTGGACAGCATTGAAAGCTTATTCATTAGCGCAATCAATTTCTACGG
GAAATTCAAAAAGTTTTTTTGTATAAAAAATACAAACGTTGGAATACTCTGAATTAGCTG
GATTCTATTCTCTAATAGAATATAGAATTTGTATATAAACAAAAATAGTTTCAAATAGTT
ATATTTTTTAATAAAATCAAAGAAACAGAATTTTAGAATTATTTTTATTTAATAGAATTT
TTAAATAAAAATAATTCTATTAAATAAAAATTTTTACTTATAACTCATATAAATATCTAT
TTTGGAATCTATTTATTTTATAAGAAGAAAAAATATTTTGAATGGAATATTTGAATGGAA
TACTAAATTGGTGATCCAAAAATGATAAATTTTTGAATTTCTTTTTTTAAAAGAAAAAAA
GAATATGCATCTCTTTGGATTCAAAAATGAAATAGAAATAAAAAAGATTTGATAATAAAT
GAAAAACTACGAATTTTTTGTTCCATTTCCGACGAGATAATAATAATAATTATTGAAATG
TTTATATCTTTTGTTAAGCTCTTTCTATATATACGAATTCTTCTTATTCATTTGAATATA
TGAATATAAATATAGATTCAAGTGAATAAATAATTTAATTTCTAATAATTTTTATAAAAA
AAAAACAAAGAAAAAAAAAAAGAAATAATTAGAATACAATTCTTTTGTTTCTTTAATATT
TATTAATTACTAAAAAAAATTGCATCTTTCGAATTTATTCTTTCAATCTCGACGATTTAC
AATAAATAGGTTATTATGATTTCGGGTAAGCCGCTATGGTGAAATTGGTAGACACGCTGC
TCTTAGGAAGCAGTGCTAGAGCATCTCGGTTCGAGTCCGAGTGGCGGCATGGCATCTTTT
ACTCTAAAAGAGTAAGTCCTAAAATGAATTCAATTTCTGATTTATCTTCCTAGTATTAGT
TATTGGGACACCTTATTTTTATGATATTTTCAACTTTAGAGCATATATTAACTCATATAT
CGTTTTCGGTCGTATCAATTGTAATTTCAACTCATTTGATAACTCTATTAGTCAATGAAA
TCTTAGGATTTCATGATTTGTCCAAAAATGGTATGATAATAAGCTTTTTCTGTATAACGG
GATTGTTAATTACTCGTTGGATTTTGTCGGGCCATTTACCATTTAGTGATTTATATGAAT
CATTAATCTTTCTTTCCTGGGGTTTTTCTATTTTTCATATAGTTTTTTGTTTTAAAAAGC
ATAAAAACGATTTAAGTGCAATAATCGCACCGAGTGTTATTTTTACCCAAGGCTTTGCTA
CTTCGGGTGTTTTAACCGAAATCCATCAATCTGCAATATTAGTACCCGCTTTACAATCTC
ATTGGTTAATGATGCACGTAAGTATGATGATATTTGGCTATGCAGCTCTTTTATGTGGAT
CGTTATTATCTGTAGGAATCTTAGTTATTACATTTGGAGAAGTCATACAAATTTTGGGTA
AAAGCAATAATTTGTATTTTTTAAATGAATCCTTTTCTTTTGTTGAGATCCAATACATGA
ATAGGAATGAAAGGAACAATGTTTTACAAAAAACTTTTTTTTCTTCTTCTAGAAATTATT
ACAGGTCTCAGTTTATTCAACAACTCGATCGTTGGAGTTATCGTATTATTAGTCTGGGTT
TTCTCTTTTTAACGATAGGTATTCTGTCAGGAGCAGTATGGGCTAATGAGGCATGGGGAT
CATATTGGAATTGGGATCCCAAGGAAACTTGGGCCTTTATTACTTGGACCATATTTGCGA
TTTATTTACATACTCGAAAAAATACGAAATTCGAAAGTGTAAATTCTTCAATAGCGGCCT
CTCTGGGCTTTCTTATAATTTGGATATGTTATTTAGGAATCAATCTATTAGGTATAGGAT
TACACAGTTATGGTTCATTTACATCTAATTGAATTGAATTTAATTAAGGAAAAAACCTCT
GGCAAATACAAATAAAGAAAGCATAAGTATATATACATCATAAGAGATAAGTATATATAC
ATATCTAATATACTAATATATAAAATATATAAGAAATTTTAGTATATATTCGATATTCTA
TTTATATATAATATATTTGATATGAATATAGAAAGAATAAAGAAAAAATGGAATTGTCGA
GAACCCTTTAAATCAAGTAGTAATGTAATGATTCAAGGGGTTCTCACAAACAACAAACAT
ATTTACATATAATTAATTCCAATTTTGTTATGTGGTTTATTTCTCTTTTTTTGGGGGGTT
GTATTAATTTTCATTAAAAAAATTTAGAAAAAATTTGATAGAATGGCTTCAACCTTGTCA
ACCGAGAATGAGAAAATAAAATCTGGATAAATACCAATACCTATTACGGGTATAAGGATA
GAAATCGAAATAAATAATTCTCGCGGACCAGAATCAAAAAAATACGAGTTTGGTGTATTA
AAAAGCTTGTATCCATAGAACATCTGCCGTAACATGGATAATGAATAAATAGGAGTTAAT
ATAATTCCAATTGTGTTTAAAAAAATTATTAGTATTTTTGTCATTAAAAGATATTTTTGA
CTGGTTAGTATTCCAAAAAAAATCATCAATTCTGCAACAAAACCGCTCATGCCTGGCAAT
GCAAGAGAAGCCATTGATAAGATACTGAAAACTGTGAATATTTTGGGCATTGGGATAGCC
ATTCCACCCATTTGGTCAAGATAAAGAAGACGTAGTCTATCATAACCAGTTCCCGCCAAG
AAAAAAAGCGCAGCACCAATAAATCCATGAGAGATAATTTGTAAAATGGCCCCGTTGAGC
CCCGTATCACTTATAGAACCAATTCCAATAATTATGAAACCCATATGAGATACCGAGGAA
TAAGCTATTCTTTTCTTTAAATTACGTTGACCAAGAGATGTTGAAGCTGCATAGATTATT
TGAATTGAACCTAATAACATTAACCAGGGGGAAAATATGGAATGAGCGTGAGGTAATAAT
TCCATATTAATTCGAACCAATCCATATGCGCCCATTTTTAATAAGATTCCGGCTAAAAGC
ATACAAGTGCTGTAATGTGCCTCTCCGTGGGTGTCCGGTAACCATGTATGTAAGGGTATA
ATCGGCAATTTTACAGCAAAAGTAAAAAGAAATCCCATATAAAATATTATTTCGAGCACC
CCAGGATACGATTGATTAGTTAATGTTTCAAAATTTAATGTCGGTTCATTAGAACTATAT
AAACCGATACCTAGAATTCCCATTAATAAAAAAATAGAGCTTCCCGCAGTGTATAAAATA
AACTTTGTAGCTGAATACAAACGTTTCTTTCCCCCCCACATGGATAAAAGTATATAAACT
GGAATTAATTCCAATTCCCACATGATGAAAAAAAGTAAAATGTCTTGACAAGAAAAAGGT
CCTATTTGACCGCTGTACATTGCTAGCATCAGGAAATGGAATAATCGGGATTCTCGAGTA
ACCGGTTGAGCCGCTAAAGTAGCTATAGTGGTAATAAATCCCGTCAATAAAATGGGTCCT
ATAGAGAGTCCATCTATTCCGAATCTCCAGTAAAAATCAAAAAAATTAATCCATTTATAA
TTTTCTGTCAGTTGGATTAATGGATCATCCAATTGGAAATGATAACAAAATGCATAGGCT
GTTATCAGCAGATCGATTAAACATATGCAAATTGTATACCACTTAATTACCTTATTTCCT
CGATGAGGAAATAAGAATATTAAGGAACCCCCGGCTATTGGTAAAAGTACAACTATTGTT
AACCAAGGAAAATAATTCGTGATAAAAATAAGATACACTTGGGCTAGAAAAACCCGCGCT
CAAAATAGAAAGATAATAGAAATATCTTTCTATTTTGAGCGCAGATTTTTGCCAGTAAAA
AACGTATTCTCGTGGTGTTTGTTTTTTGAAAAAAAAGAAAGGGGCGGTCTCAATAAGCTA
GACCCATGCTTCGAGTTGTTTCATGCCACAAATAAACTCGAACACTTAAGAAATCTGTAG
GACAGGCGGATTCACACCTCTTACAACCGACACAGTCCTCCGTTCTTGGGGCAGAAGCTA
TTTGCTTAGCTTTACACCCGTCCCAAGGTATCATTTCTAATACATCGGTGGGGCAGGCTC
GGACACATTGAGTACATCCTATACATGTATCATAAATCTTTACTGAATGTGACATTGGAT
TTGGATCTATAATTTTTTTTTAACACCAAAAATGGAAAATTTTCGATCTAGTAAACTCGT
AAATAAATCATATATTTAGACACTAGATGAATCAACGATTTACCAGAATTTTGATACTCA
AAACCGACTTCTGGATCAATTCATAAGAGGAGAGGGGACCAAGATACTTTGATTTCTTAC
GTTTTTGCAAACGTGCGAGTTTGTTGAATTACACTATTCAAAATTAATATTTATATGATA
AATCACTATTAATACTATTTATTCAATATAAATACTAGTTTTATTCAATATAAATAATAT
AAATACTAGTTATTCAACAAGTTCGATTGATTGATACGAGTTGATTTTCTGTTACGATAA
ATTGAAGAAACAATAGCCGGTCCGATAGCAGCTTCAGCGGCTGCAATGGCAATAACAAAA
ATAGAAAAAATATTTCCCTTTAATTGGCGACTATCAAAAAAATCAGAAAAGGTTACGAAA
TTTATATTAACTGCATTCAGTATAAGTTCAAGACACATAAGGGCTCTAACCATATTTCGA
CTCGTGATCAATCCATAGATACCGATAGAAAATAAATAGGCACTCAAAACAAGTCCATCT
TCGAGCATCATTGACGAACTCCTTATCAATTTCGATTCACTATAATATTAATATAATATG
AACAACAATTCAACCAATTCAATTGACTAAAGAATAAAAAAAAAGTCTGAAAAAAAGAAT
ATATTCGCAAAAAAAAAATTTTTCTACATAAACACTCTTTTTTTACATTTACAGAGAATT
AAATCGAAATAACTGAGGAAAAAAAAGAATTCTTTTTTTTTTTTGCAAGTTAAAAAAATT
TCTTACTGGCGAGCCACGACAATTGCACCTATCAAAGCAGCTAAGAGAATTATTGAAATT
AGTTCAAATGGAAGAAAAAAATCTGTTGATAAATGAACTCCAATTTGTTGACTAGTACTT
ATTAAATCTTGCTCTATAATCTGATTTGGTCTTGTAGTCCAAATAAGCCCGTACCATGAT
GTATCTGGAATAGTAGTTATTAGTGAAACAAAAATACTTGTACAAACCATCAAAGTAATT
CCACCCCCAACGGTAAAAAGATGAAAATCTTGGTGATATTCCGAACCATTCATGAACATC
ACAGCAAAGAGGATTAAAACGTTTATAGCTCCCACGTAAATAAGTAGTTGTGCGGCAGCT
ACAAAATGGGAGTTTGATAAAATATAAAATAAAGATATACAAACAAGAACTAGTCCCAAT
GAAAAAGCAGAAAAAATGGGGTTGGTAAAAAATACTACTCCTAAACTTCCTAATACAAGA
CATGATCCCAAAAAGACTAAAAGAAAATCATGTAGTGGTTCAGGTAAATCCATTATATGT
AAAATAAGAGATAAATGCATCGAAATTTCATGACCTTTTTGATACGACCAGGGAAATCTT
TTATCTACGAGATTTCTCTCCGCATTGAATTTCATCAAATCCTAACAAGTCGGAATAGGT
ACCAGTTAAGTTATGGGATTTATGTTATTTCATTCGTTATACGAAAGAGTAGGTCGAGAA
ACTATATAATATATAATATAAGTATATATTAGTATATAAGTATAACTAAATATAAGTCTA
ACTATATAGATATATAGTTATAGAATAGTTATAGAACAGATATCGAAATGAAATAGATAG
AATAAAAGAATATTTTAATAATAATAAATTTATTTTGAAAATATGGAATAGTTTTTTTTT
TCTATTTAATCTTATTATTTTTCAAATTTATATTATTCTGTTTCATATCTATTTATATAT
ATGATATATGAAACAGAATAATGTGAAATCTAATATGATTTTTATTTATATATTAATATT
GAATTCTTATAAATAAATAAAACGATTTTATTATATCCTATTATTTTTTATTTAGAATAG
TTCGAATTGTATAATCATCAATTACTGACATTGGTAATCGGCCTAAAGCAATTTGATTAT
AATTCAATTCATGACGATCATAAACTGAAAGTTCATATTCTTCAGTCATTGATAAACAAT
TTGTTGGACAATACTCAACACAATTACCACAAAATATACAAATTCCGAAATCAATACTGT
AATTAAGCAAACGTTTCTTTCGAATATCTGTTTCCAGTTTCCAATCAACAACGGGTAAAT
CTATAGGACATACACGAACACATACTTCACAAGCAATGCATTTATCAAATTCAAAATGGA
TTCGACCGCGAAAACGTTCTGATGTAATTAATTTTTCATAAGGATATTGAATAGTTACGG
GTAAACGATTTGCGTGGGATAAGGTAATCATGAAACTTTGACCAATGTATCTTGCAGCTC
GGATTGTTTGTTGACCATAATTCATGAACCCAGTTACCATAAGGAACATATCGTGAATAT
CTATGAAATAGTTTTTTTGTTTCTTTCTCTTGTTTGCGACAAGTTACAAATCTAGAGGAT
CCATATTTTACAGTGAAAATAGTTGAGACGAAGTTGTTAATAATAGATTGCCGAGAGAAA
TAGGTAAAAGAAATTTCCACCCAAGATTTAATAATTGGTCCATTCTTAGCCTAGGCAAAG
TCCATCTTGCTGTGATAGAAAGGAACAAAAACAAATAAGTTTTAGCTAATGTGATAAAGA
TATCAATTGTAGTTCCAAAAACTCCATATGCTTTAGTTATTTCAAAAGACTCAGAAATGA
ATAGGTACGGAATAGAGATATTTGAACCGCCCAAGTAAAGAACTGTTACAAATAATGAAG
AAATTAATAGGTTTAAATAGGAAGCAACATAAAATAAACCAAATTTGATACCCGAATATT
CGGTTTGATAACCCGCTACTAATTCTTCTTCCGCTTCTGGTAAATCAAAAGGTAATCTTT
CACATTCTGCTAGGGAAGAAATTAGAAAAACGACGAAACCTATAGGTTGCCGCCACAAAT
TCCACCCCAAAAAACCATATTTTGATTGTGCATCAACTATATCAACTGTACTTAAACTAT
TAGATAATGCTAGTCGGTGAGAACGTTACTGTCCCCATCGCTATTCCAGAACCGTACATG
AGATTTTCACCTCATACGGCTCCTCGAAAGCCTTAAATAAACCTAAGGACCTAGCCGATT
ATTTCTTTCTTGCGATATCCCTAAGATTAATAAGATTAAAAATTATCGGATGGTTCTGAA
TTAGACCAATTGAATTCTGTCTGTTCTCATTGTATTTTAAAATAAAGACAAATAAAATTA
ATTTATATATATTCTAAATGATACAAAAGGTCCTTCTGAATTGATCTTATCCCTTAAAAA
TCAAAAATTTATTAAGTAATAGCTTTATTCTTCAATAAAGAAAATATTTTGGAATTATCT
TTATAACCCTCCGTCCATCGTTTTAGGTTACGAAAAAGACTTGCATATTTTTTTCTAATA
AATTAGAAAAATTCTCTCTTCAGAAAAAGAGAGAGAGAGAAAACAAAACGACGGGGTCAT
TTTTTTTGTTCCTATTCGTCTTTTTTTGTGCAAATCAAAAGGGGATACTTAAAAAAAAAA
AGATTAACGGATTATTTCGTTCCCGATAGTCATTTATTTAATCAGTGGATAGGAGCATAC
TCTAGATCGGAATTGGGGGAGGACTGCCTTCTCTTTTCTACCAACTTTAAGCCCCAATTA
GTATTCTTTATTTAGATTATGTGGAAATGTTCCTTTTGACAATTTACATAATCCGTGTTA
CTAATCCCTTGTGTATCTTGGTGCTTCTAACCATCCACTTCTTTTTTTTGAGCTGCCCTT
ATTTTCTGTTTCTGTTAATACATGAATAATAAATCATCCAAACAGTAGCAAAAACTCAAT
CTCAATAAGGTTGGTCTTTTGAGCCCGCTTCAAGACAAGATTACTAATTATCCAATCCTG
GGGTAATAAGACTCGTCTGTTTCTAATTTTTTTTCACTTAATTCTTTTACATAGAAAATG
AGACTCAATATTTTGACTGCAATTTCAAATCATCATACCATAGAAATAACATATATAACC
ATATACCCATATATAATATATATAAGATAAATATAATATATATTATATATATATTATATA
TATATAATAGGCTGGTAATCTACTATCTAATCTAATATAGTATTTGTAAATTATCTAAAT
AGAATCTCGAATTTCTATTTCTATAGAAGCTGTCTGATTTCACTCATATAACTATCAGAT
TTTGTTCTTCAATCAGACTTGAAGTGAGAATAATAATGAATTTTTTATATTCTGCCCCTT
TCCTATTTTCCTATAAAGTTGTCCTACAAGGAAAGGGCCATAGCAATAGCATCGAGAAGT
TTTTGTATCAACGAATCGCACGTAGAGATATTGATAACACACATAGAGTTAATGGTATTT
CATAACTAATCGATTGAGCAGCTGCTCGTAGACCACCCAAAAAGGAATATTTGTTATTTG
ATCCATATCCTGACATAAGAAGTCCAATCGGAGCAATACTCGAAATAGAAATCCATAAAA
AAACACCGATATTGAGATCGGATAAAACAAAATTATATCCAAAAGGAATTACCGAATAGC
TTATTATAATGGATATAACTGATATGGATGGTCCGATACTGAATAAACGAGTATCTCCCC
TAGATGGAATAAGACTCTCTTTGAAAAGTAGTTTTGTTCCATCTGCTAGAGCTTGAAGAA
CTCCCAAAGGACCCGCGTATTCAGGTCCAATCCGCTGTTGTATACCTGCGGATATTTCTC
TTTCTAACCATACAATTGCTAGTACACTTATGGTGATTCCCAATACAAGAGTAAAGATAG
GGGCAAATACCCATAGAATTCCATAGACCTCCTTTAAAGATTCCAATCTGAAAAAAGAAT
TGATATCTTGTACTTCTGTTGTATCAATAATCATTTCAACGATCAACTTCTCCCATAATG
ATATCTATACTCCCTAGTATTGTCATAATATCGGCCAATTTCATTCTTTTAACTAATTGA
GGAAGAATTTGCAAATTGATAAAACCGGGTGGACGAATTTTCCATCTCCAAGGAAAACCA
TTCTGATCTCCTATTAGAAAAATCCCCAATTCTCCTTTGGGGGCTTCAACTCTTACATAA
AGTTCTTGTTTCGGCAATTCAAAAGTCGGAGACGGTTTTTTACTAATGAATCGATATTCA
AAATCATTCCATTCTGGTTCCCTTTCCCTATCAAAGTAACGGATTTCTAAATTCTCATAT
GGTCCGCCGGGAATTCCTTCCAAAGCCTGTTGAATAATTTTTATGGATTCCACCATTTCA
CCAATTCGAACTAAATAACGAGCTAATGAATCTCCTTCTTTTTGCCATTGAACGTCCCAA
TCAAATTCCCCATAACACTCATAATTTTCAACTTTACGCAGATCCCATTGTATTCCGGAA
GCCCGAAGCATCGGTCCTGATAAACCCCAATTAATTACTTCCTTTCCACTAACAATGCCT
ATTCCCTCAACCCGTTCTAAAAAAATGGGATTTCGCGTAATAAGTTTTTGATATTCAACA
ACCCCTGTTAAAAAATAATCGCAGAAATCCAAACATTTATCTATCCAACCATGAGGTAGA
TCGGCCGCGACTCCCCCGATACGGAAAAAATTATGCATCATTCTCATACCTGTCGCAGCT
TCGAATAGATCATATATTAATTCTCTTTCTCTAAAAATATAGAAGAAAGGGGTTTGTGCA
CCAATATCCGCCATAAAAGGTCCCAGCCATAATAGGTGAGAAGCTATACGACTCAATTCC
AACATAATTACTCGAATATAGCTGGCTCTTTGGGGTACTTGAATATTTCCCAACTGTTCT
GGTCCGTTTACGGTTATTGCTTCTGTGAACATCGTAGCTAAATAATCCCAACGTGTTACA
TAAGGCAGATATTGTATAATTGTTCGATTTTCCGCAATTTTTTCCATCCCTCTGTGTAAA
TAACCCAATAATGGTTCACAATCAATAACATCCTCACCATCTAGAGTAACAATAAGTCGA
AGAACACCATGCATTGATGGGTGGTGAGGTCCCATATTGACTACCATGAGATCTTTTCTT
TTAGCTGTCCCATTCATAGGTTTTTCCTCGATTTATTCTTCCATGAATTTCGAAAGAAAA
AAAATTAATCAAGATTCAAGACCTAAAAAATCGAATAATTCAAAATGACTCTTCAAATTC
AATTAACGAATTATTGACTCCCGAATATCCAATTGATTTATTAATTTGTTATAGCGTATT
CTATTTTTATTTGACAAATAAGATAGTAGCCGTTGTCGTTTTCCCAAAATTTTTTGTAAA
CCTCTTTGAGATAAATAATCTTTTCGGTGCAATTCCAAATGTGCGGTAAGTCTTCGTATC
TTATTGGTGAAATTTAATACTTGAAATTCAACCGAGCCGGGGTTTTTTTCTTTTTTTTCT
TGTGAAAATCCTGGTAGAAATAAATTTTTTACCATAAGTTAAAAGCGTTCTTCTCCTCCT
TCCATATTTTATAGATATCTTGTTTGATCTGTAATAGTAATGATACTAATTTAAAATTAG
GTATTTTGTATATACAATAATCTAAATTTCCTTAACATTTTGCGATTCTGATGTCAAATC
ATACTATATTTCTGTAAAAAAAAATGGTCGATTTAAAAAATAAAATACTAATTATATATA
TAATTATATAGATAAAAGTAGATATAAGACGATAAGACGATTTTTTCGATTCCTTTTTGT
ATCTAAAGGATATATAATTGAATTAGTATCAAGGCCTCAGAATACAGTTAACACAATGCG
TGTGCGCATCTATGCGTGTATCCATTTGTATCCGCATACCGGATATGTTACGCTAAATTG
AAGAAAGAAATATAGATTATAGATTAACGACCTCTCAATCGTGGGTACAGATGTATCCTT
ACTATACTGAAACGGCTTCCATTATCGGTGTCAAACCAATAGCGATTCATACAAGCTAAA
TCCTCTAATCGAAAATTTGGCCAAAGAAAAAAATGGAAATTCATTAGGTTTTTTTTTCTA
TCAAGATCCTTATTTTCAGCCAAAACGTTACAGCAATTATTTACTTTATTATTCTTATTG
TAAAATGTTGTTTTTCTATGTGCACTATTTCTATTCTTAGAATTGAAACAAATTAGAATT
CTTAATTCTCTACGACGTCTAGCGCAAAAAAAGAATTCAGGAACAAGCAAATCATAATGA
TTTTTTTCTTTATTTTCTGTTATTTTTTGATCTCTTGTTCTTGGAATGGATTTTGCAAAG
TTCGTCTTATCAACATTGGTTTTTTCTGGATATCTTTTCTTAATTTGACGCTTACTCTTA
TGAAGCAATGAAAGTACTATGGTTTGATATATATAAAATTGTTCATCCTTTTCTCTAGAC
AGACGAATTGGTTCCACAATAAACATTGCCTTTTCCTTTTCGATCAATTTTTTATTTTTC
GTCAATCCTGTAAGACTTAAACTCTTTTGATTTGCCATAAGATCTAGATTGAGTTCTCCT
CTTTGAATAGAGCTTATAGCAATCTCTTTTATATTTTTTTTCAACCTAATCAGGAGACAA
TAAATTTTGATATTATTCATTATTCTGTGATTTAAGGAACCCTTCCAATTCAATTGAAAA
ATAAAAAACTTTGTTAATAAGAGATTTATTTCTACCTCCATTCTGTTCTTGTATTTTTTT
TTTTCCTCTTTCCTGGCCAATCCTGATGCTGTAGACTCTGCTTCAATATCTTTTTCTTGG
GTTGAAAGAGATGATTCCAAATCCACCCCACTCGTGTCTTCCGCTTTTGCTTGATTTCGA
GTCTCTAACTCGAATTCCAATTTTTTTTTTTTTGATGATCTAAAAACTATTTTTTTTTTT
CTTCCAGTAAATTTTCTATTTTCACTAACATCTTTTTTTATATCTAAATTGAAAAAAAGG
AATTCGATTGGTATGATCCACGGGTTATTCGTATATGCCTTAATAAAATCTTCATTCGGT
ATGGAATGATTTAATATTTCTTTATTTATTAGCATCCAATCTAAATGTTTTCTATGCAGA
TTTTCTTCCATATCTATAATGTAATCTTTTGCTATATATCTCTTTATAGAGATATCGCTC
GTTGGATCAAATCCTTTTTGTTTACATGTTTTGTAATTATAAGAAAGAAATTCTTTTTTA
TTTGCTTGGAATGATGATTCATATCTAGAAATATATGAGTCTTTCTTATCTTTAATGGAT
TGATATGAAAAAAGATCATATTCATATTGTGTGTTTTTTTTTAATGAGCCTAATTGTTGG
TTTTTGTAAGGAATTGATCTGGTTTTTTCATATGAATCACATTTTTTTAAATCTTTATTT
TGAATGACATGACGTTTATGGATTCTATTTCTCCATTTTTGTGGCACTAATCTAGACCAT
CTTCTCTGAGATAAATCATATTGATAATGACTCTTTAACAACCAATTTGTCCATTGATTC
ATTAGAGAATTGGGGGGGTTCTTGGATATAAATTGAAAATCAAATATTCTTTGTATTCCA
AAAAAATAATCTTTTATTTCATTCTTAAGAAAAGGGGATTTTCGATGATATGCAAAAACA
TATTTTAACTTATATATGTTAATAACTTGGGTTTCGGATAATTTAAAAAAAACATATGCT
TGTGACAATGACGATACGTCACAAAATTTATGGGAATTCGTATTCCTAAGATCATAAGAT
CTTTTGAGAAGCGAAATAAAGTAAATTAGACTTTTATTTGTTTGATCAGTTCTTTCCACA
TTTTCTTCATTATTGTAAATGGACTTTTTTTTTGTTTTTGATTCAAGAAAAAGTTGTACA
TCAATGCTACAAATCAAAATGATACACAGAAAGATATTTAGGTATACCCTCTCCATGAGA
GTATTTAAAAAAGAATGCTTCGAATTGTCATCTAATAGAGGATTTTGTGACTTATAAGCT
AATAGAGGGTTTATTTTTTGTAATATCTGCCAAATATTTTTTTTTAATGCTAATTCTTTA
GCATAAAAACTTGCTTTCTTCGAAATAATATTTCTCTCTGCTGTTAAACTCCCCCTTTTC
TTTTCTTTGGCCATTTTTTTCATTTTTTTAATGATTGTCTTTCGTTTAGCATTTATATCT
TTTTTTTTTTTCAATGAAGAATTTGTCCAATTAATAGAGTTTATTCTAGTATTTGATTTG
TAAATCGTTGGATTTTTCTTACTCATTGTTGAATCGTTTTGATTTTGACTTAATTTAAAT
CCAACGATTTTTTGGAATGTAAGTAGCACTAAAGTTGGGAATTGTTTTATTTTTTCGTTT
ATAAATAGAAAAATTTTGATGATCCATTTTGCTCTTTCTTTTAAAAAATTTATAAACAAT
TTTGTTCTTGCATTTAAAATCCCGAGAACCTGAAAAAAATGATTTTGCCATTTTTTTTTT
TTAGTTTTTAGTTTCGTTAAAATGGGATGAAAGAAGGCAAATGGATTTCGGGTAACGCGA
GAAAAGGGCAATTCCACTTCCGTTCCCAAAATTGTTAAAAAGCTAAAGTCCCTTTTTTTT
TTTTTCATTGGATCCTTTTTAGTGGATCGTAGCTTAGATCTGTGCCAAGGTTTCAGATGA
AAAGGAAATCTAATTTGTATCTGAATACCGTCTAGTAGCCACTTTTTTGGAAATTCTGTT
TCGGATAATTGAACACCATTATAGGTGCATTTAATATACATTTCTCTATTCCAATCCCTA
AAATCTTCTGACCATTCGGGAAATTGAAATAAAAGCATACGAACAATATTTTTAATTATT
ATCAACGAAGGCAATACAATATATTTTCTAAGAATCGATTGGGTTATTAATAACGAGCCT
CTTATTACTTGAGCAACTATAAAACTATCCCAGGCCTCTCCTACTGCTATACGTCTTTTT
TCCTCTTGTTCTTTTTTTGTTCTTTTGTCCTCCTCCTTACTTTCTTTTGTCTCTTCTTCT
GTATAATACGGATTTTCTAATCCTGTTTTTGTCCGCAGCCTCCTTTGGAACAGAAAAAGC
ATTTGTCTCATTGGTTCAAAATTTTTCAAAAAAAAAAATGGGGGTTTCTCAATTTTATTC
AAAAAAAGGGGCGAATACAGACTTTTTTGAAAAATTTTCCAAGTAATAGTTTTCCGCCTT
TGAGCACGTATGGATCCTTTTATTATGTCTCGTCGAAAATCTGGTTGTTGTGCATAACGT
ATTAAAGCCAATTCCCCTTTTTCATCAGTGTTATTTGTTTTTCTAGTATCCCCATAAGGA
TTAGAATCTTTTGATTTTTTAGTATGAGTAAAAATAACTACACGTTTGGCTTTTCGGGAA
CGAATTCCATACTTCTGTTCGTCTTTGTTTCCCTCTTCGAGGTCTTGGATTTCATCGATT
AGTTTGTAAGGCCATCGAGGAACTTGTTTTTCGATTTCCTTTATTACAATACATTTTTTT
TTTTTAATTGTTTTATCCTTCAGATCTGTTCGAATTGCGTCAAATAAGAATTGAATTTTT
TTAGGCGTTATGTGTGCATGTTCCGGAAAGAACACAAGTCCTTCAAAATTCAAGGCTGAT
ACTGATTTTTCAGAAAATTTATGGATTAAGTTAAAAAAAAAACTAATTTCAGTTAAAAAT
AACTTTTGATAAAATATATCCATGTTCTCTTCAAAATAACTAGTTTTTTGAATACTAGAA
AGAAGGAGACCATGAATCTTATTTATCCAAATATCATCTTTTTTATAAGTTTTATTATTA
ATTGAGGATAACAAAAAATTGTTCATTCGGCCCCGACAGGGTCCATTCAAGAAAGGATCA
TATAGTTTAGGTAAGTTTTTTGTTTGAGTCTCTTCATTGCATAATCTAATTCGTTTTTGG
AATATATCCAATGGTATAAATTCCTTATCTAGAACTTCCGCCCTGTTTAGAATTTCATTG
CTTAGTTTTTTTTTTTTTTCTTCATTTTGAGAGTTCCAATAATTATTCAATTCATCATAG
AAGATTTTTTCTCTTGTTAAAGAGTCTATTCTTTTTTCCATCATTTGTAGAAAAGTCGAC
AAATTGGGTGGAGAGGCAAAAGATATTCTTTCTTTTCCATCATTTTGACATGTATCAAAA
AAGAATTGTGACATATCATTTCGTACAACATTTTCAAATCGAGCGTTTTTTATATATCGT
AACGGCCGCTTCCATCGTCTAAAATCGAAAAAAATCGTTACAAGGGATTTCTTCGATACC
AATATCTTTTTATCTGCGGTTTCGTTGATTTTCTTTGAATTCTTACCCTTCTTTGCAAAA
AGATAAGAAGAAGTATCGGTTTCCGAAGATATCTTTTTTTTTTGCTCAGTTCTTGTCGTT
TTTGAAATTCTTTCAACATCAAATTTGTGTTTTTCAATTTCACCGCTTTCTTTACTTTTT
GAACGTTTCTTTTTAAAAACAAAGGGCAAGGGTGTTCGGTCTAAATAGTATAAACACGTA
ACAAATAAAAAAACACTAAAGAGTTGAGCCATAGAAGTTCGAAATTCTGATAAAATGGAC
TTCTTAGAGCGAATGCGTTCATTAGATTTAATAACATTATTTTGTTGTATCCAGACAAAT
TCAATCCATTTTATGAAAAAAATGTGACCAATTAACCAACCTCCAAAACCACTTGTTAAA
AACAACAATTTTTTGTTGCATCTAAACATATAGATGTTTACTAATCTGACTAATATGGAA
CTTGGTAAGACAAGGGGGTTAAATAACTGAAAAATAAGATTAGTAAAGAATATTCTTTGA
ATGCTAAATTTACGTATTGAATTCTTTTTCTTGTCCCCATAATTCAAAAAGTTTTTTTTA
TTATTGCCGAAGAAATGAAATAAAAGATAGGGTAGAGGTATGACAGTTATTATATGAGGT
CTACCCAATGCTAGATGCAAAGGCGCATAATAGATCGATATGAACATGATGAGCTGTCCC
GTAATAAACCCAGCTGTTGCTGATAGTTTCTTCTCGGTCCCTTCTTGCATAATCCGAGCT
CGAAGAAGGAAGAGATAAGAGGGCCCTATGGAGAATGTGCTCAGAAATCCATAATAGAGT
CCGACCACAACGACCGAATTCATTATCTTCATGCATAAGTATACTAGATTATCCAGTATA
AAAGATTGAAAAATCATCGCAAACCTCTGTTTTTTATTATCTTCTGTTTTTTATTATCTA
TTGCAATCTCCGGATTATTATCTAATTTTAAATCCATATATTTATATAATGATTTTTCAA
CCTTCCATATTTCTATATAGAAATAGAAAGAGATAGACTAGAAACGACATCTCTTATCTC
ACTGACACCAAAGAGGGGGATCTAAAATGAGTGGAATTTTGATATGGGTGGAATATAATG
AAATAGAGCCACTTTGAGGTTCCCTTTGAAATGAGGCATGGAACGGAGCCATTGCGAAGA
AGTTCCACGAGTTACGAAGGAAACTTCGAGCTCATATTGGTCATGGGTTGAGAACGGGAA
TTGAACTCTATGAGATCAAATTTCCCGTTGTTCCTCAGTAGCTCAGTGGTAGAGCGGTCG
GCTGTTAACTGACTGGTCGTAGGTTCGAATCCTACTTGGGGAGGTTTGGTTCATTCCGAA
TTCTTGAATTCGAAATGAAAGGGTTGGGTTCGCTTTGACCGTTAAAAGTAGGTAACCCGT
TCCCCCTGTCTTTTGTTTGTCTCTATTGCATTCTATCTCATCGTATCCCGTTCGGTTCTG
CGATATTTGAGAATCGCCGTCAATACCTCGGTGTAGGTTCGGGATACTCCCTTGTTCCAC
AGTCCGGGGCTATTTAAACTAACCAATTCAGAATTCTCCGATGTACTAGTATTAGCAATA
GCAAGTGCATCTTTGATGCAGTCATCAATTCTCCCGAGAGGCTACAATTGCCGCGAGCAA
ACATATTAATGACGAGGAAGGCATTTTTGTTTTTGCTATGCTACAAATACTTTACTTGTT
CTGCTATTCTGCACAAGCCTGGCTGAGGAAGAATTACGAAGGGTAAAAATATGCGGATTA
AAAGCTAAAGCTTAGGACATACTTTTTTTATTTAGAAATATCCACCATTTACGAAAATTT
TGTTTCTTTTTTAAGAAAACAGTAAGGTAAGGCCATTCCATTTCGACAAAATACCCACAC
CCAAGTTCCATAGCTTTGGGTCCGCTAGCCCGATCATGATTTTCTTACCCCCAGAGGTAA
GGGTCCTTACCTTTTTGGCCGGTTGTGGGCGAGGAGGGATTCGAACCCCCGACACCGTGG
TTCGTAGCCACGTGCTCTAATCCTCTGAGCTACAGGCCCCATCCCGTCTCCACTGGATCT
GTTTCCCGGAGTACCCTAAAACTAAAAAAAGGGAACCTTCCCTCTCCCCAGCCATTTCAT
TTCGGCTTAAGAAGATGTGAAAGCGCCTCTCTCTCTCTATAAGAACGGTGCGTTCCGAGG
TGTGAAGTGGGCGAGAAGGGATTTCATAATTGGGGTTTTGAATAAGACGACCTTTTTCAT
TTTGAATTCTTATTACTTTTTCATATTGAAAAAGTAATAAGAGAGGTCTTAAGCTTTTTA
TCATCCTGGCGCCGAGCTATTTTTCCGCAGGACCTCCCCTACAGTATCGTCACCGCAGTA
GAGTTTAACTACCAAGTTCGGGATGGATTGGTGTGGTTCCTCTACGCCTAGGACACCAGA
ATATCGAACCATGAACGAAGAAAGGCATGAGATAAAAGCATATTGGCTATTCATTGTGAG
GCCCTAATTCTTGACTGGAGGGGACACCAAAGGCCTCTGCCCTTCCATCCCTTGGATAGA
TAGAGGGGGGGCAGAGCTTTTGGTTTTTTCATGTTGTCAAAGAGTTGAACAATGAAAATA
GATGGCGAGTGCCTGATCGAATTGATCGGGTCATGTAGGAACAAGGTTCAAGTCTACCGG
TCTGTTAGGATGCCTCAGCTGCATACATCACTGCACTTCCACTTGACACCTATCGTTAAT
GAGAAACGGCTCGTCTCGCCGTGACCTTCTCTTGAATTCTCAAAGCTTCTTTCGCTCCAT
CCCCGCAGGGGCAGAGAACCCATCGCTGTCTCGGCTGTGCTACCGGAGGCTCTGGGGAAG
TCGGAATAGGAGAGCACTCATCTTGGGGTGGGCTTACTACTTAGATGCTTTCAGCAGTTA
TCCGCTCCGCACTTGGCTACCCAGCGTTTACCGTGGGCACGATAACTGGCACACCAGAGG
TGCGTCCTTCCCGGTCCTCTCGTACTAGGGAAAGGTCCTCTCAATGCTCTAACGCCCACA
CCGGATATGGACCGAACTGTCTCACGACGTTCTGAACCCAGCTCACGTACCGCTTTAATG
GGCGAACAGCCCAACCCTTGGAACATACTACAGCCCCAGGTGGCGAAGAGCCGACATCGA
GGTGCCAAACCTTCCCGTCGATGTGAGCTCTTGGGGAAGATCAGCCTGTTATCCCTAGAG
TAACTTTTATCCGTTGAGCGACGGCCCTTCCACTCGGCACCGTCGGATCACTAAGGCCGA
CTTTCGTCCCTGCTCGACGGGTGGGTCTTGCAGTCAAGCTCCCTTCTGCCTTTGCACTCG
AGGGCCAATCTCCGTCTGGCCCGAGGAAACCTTTGCACGCCTCCGTTACCTTTTGGGAGG
CCTACGCCCCATAGAAACTGTCTACCTGAGACTGTCCCTTGGCCCGTAGGTCCTGGCACA
AGGTTAGAATTCTAGCTCTTCCAGAGTGGTATCTCACTGATGGCTCGGGCCCCCCCGGAA
GGAGGCCTTCTTCGCCCTCCACCTAAGCTGCGCAGGAAAAGCCCAAAGCCAATCCCAGGG
AACAGTGAAGCTTCATAGGGTCTTTCTGTCCAGGTGGAGGTAGTCCGCATCTTCACAGAC
ATGTCTATTTCACCGAGCCTCTCTCCGAGACAGTGCCCAGATCGTTACGCCTTTCGTGCG
GGTCGGAACTTACCCGACAAGGAATTTCGCTACCTTAGGACCGTTATAGTTACGGCCGCC
GTTCACCGGGGCTTCGGTCGCCGGCTCCCCTGTCATCAGGTCACCAACTTCCTTGACCTT
CCGGCACTGGGCAGGCGTCAGCCCCCATACATGGTCTTACGACTTTGCGGAGACCTGTGT
TTTTGGTAAACAGTCGCCCGGGCCTGGTCACTGCGACCCCCTTTGTGAGGGGGCACCCCT
TCTCCCGAAGTTACGGGGCTATTTTGCCGAGTTCCTTAGAGAGAGTTGTCTCGCGCCCCT
AGGTATTCTCTACCTACCCACCGGTGTCGGTTTCGGGTACAGGTACCCTTTTGTTGAAGG
TCGTTCGAGCTTTTCCTGGGAGTATGGCATGGGTTACTTCAGCGCCGTAGCGCCTGGTAC
TCGAACATTGGCTCGAGGCATTTTCTCTACCCCTTCTTACCCTGAAAAAGCAGGGGCACC
TTGCGTCCTTGAACCGATAACCATCTTTCGGCTAACCTAGCCTCCTCCGTCCCTCGGGAC
CAACAAGGGGTAGTACAGGAATATTCACCTGTTGTCCATCGACTACGCCTTTCGGCCTGA
TCTTAGGCCCTGACTCACCCTCCGTGGACGAACCTTGCGGAGGAACCCTTAGGTTTTCGA
GGCATTGGATTCTCACCAACGTTTGCGTTACTCAAGCCGACATTCTCGCTTCCGCTTCGT
CCACCACTGCTCGCGCGGGTCCTTTCCTCTAAGGCGGAACGCTCCCCTACCGATTCATTT
TTACATCCCACAGCTTCGGCAGATCGCTTAGCCCCGTTCATCTTCGGCGCAAGAGCGCTC
GATCAGTGAGCTATTACGCACTCTTTCAAGGGTGGCTGCTTCTAGGCAAACCTCCTGGCT
GTCTCTGCACCCCTACCTCCTTTATCACTGAGCGGTCATTTAGGGGCCTTAGCTGGTGAT
CCGGGCTGTTTCCCTCTCGACGATGAAGCTTATCCCCCATCGTCTCACTGGCCGACCTTG
ACCCTTGTTATTTTGAGGTCATATCTAGTATTCAGAGTTTGCCTCGATTTGGTACCGCTC
TCGCGGCCCGCACCGAAACAGTGCTTTACCCCTAGATGTCCAGTCAACTGCTGCGCCTCA
ACGCATTTCGGGGAGAACCAGCTAGCTCTGGGTTCGAGTGGCATTTCACCCCTAACCACA
ACTCATCCGCTGATTCTTCAACATCAGTCGGTTCGGACCTCCACTTAGTTTCACCCAAGC
TTCATCCTGGTCATAGATAGATCACCCAGGTTCGGGTCCATAAGCAGTGACAATTGCCCT
ATGAAGACTCGCTTTCGCTACGGCTCCGGTGGTTTCCCTTAACCAAGCCACTGCCTATGA
GTCGCCGGCTCATTCTTCAACAGGCACGCGGTTAGAGCCCCGGGCTGGGCTCCTCCCACT
GCTTGGGAGCTTACGGTTTCATGTTCTATTTCACTCCCCGATGGGGGTTCTTTTCACCCT
TCCCTCACGGTACTACTTCACTATCGGTCACCCAGGAGTATTTAGCCTTGCAAGGTGGTC
CTTGCTGATTCACACGGGATTCCACGTGCCCCATGCTACTCGGGTCAGAGCGTAAGCTAG
TGATGCTTTCGGCTACTGGACTTTCGCCATCTAGGGTGCAGCACTCCACCGCTTCGCCTA
GCAGCACGACGCTTGTATAGCTCTCCCACAACCCCGTTTTCACGGTTTAGGCTGCTCCCA
TTTCGCTCGCCGCTACTATGGGAATCGCTTTTGCTTTCTTTTCCTCTGGCTACTAAGATG
TTTCAGTTGGCCAGGTTGTCTCTTGCCTGCCCGTGGATTCAGCAGCAGTTCGAAAGGTTG
ACCTATTCGGGAATCTCCGGATCTACGCTTATTTTCAACTCCCCGAAGCATTTCGTCGCT
TACTACGCCCTTCCTCGTCTCTGGGTGCCTAGGTATCCACCATAAGCCTTTCCTCGTTTG
AACCTCGCCCTTAACTTGAAGGCTATGCCATCCTAAGGTGCTGCTAGATGGAAGGATCTT
ATCAACGTCCATGAATAATAAATCATAGCATAGATCAAACTGCCGAATCGGAAAAATTGG
GTGCTATCATATAGCATAGCTTTGTATCGGCTAAGTTCACGAGTTGGAGATAAGCGGACT
CGAACCGCTGACATCCGCCACAGGGTAAACCACCGCCTCTCAGGCCCCGACTGATTCTAC
CATAGAGGCCAACGATAGACAATAACTCCCCCCCGAACACAGCTTACAACTTTCATCGTA
CTGTGCTCTCCAAAGAGCAACTCTTCTCAAAATCTCAAAAGGTGCTGAGTTGGAATCCCA
TTCTAACTAAGGATTCTTGTGGTTCCGGAGGATCCAGCTACAGGAGAACCGGGAACGGAG
AGCCCCCCTTTCCGCCCGACTCTTTGGTCTTAAGAATGCTGGTTTTAAGAATGAGTGATT
GCCCTTCTCCGACCCTTACTGCCCAACCTGAGAGCGGATAGCTAATGCGTTCCGCTTTTT
GAACAGGGTTCTATGGTCGGTCCGCGACCCCTGGATGCCGAAGGCGTCCTTGGGGTGATC
TCGTAGTTCCTACGGGGTGGAGACGATGGGGTCGGTCCATGGATTTTCTTTCCTTTTGCC
GCATTTCGTTCAAAGGGTTGAAGGGAGATAGTGCATCAAGCTGTTCGCAAGGGCCAACTT
GATCCTCTTCCCCAGGATCCCAGATGAGGAAACCCTAGGAGAGCCGCCGACTCCAACTAC
CGTCCATGTACGATCCCTACTAGATCTGACCAACTACCCATCCTACCTCCTCTACGTTCT
TGACAGCCCATCTTTGTCTCAGTAGAGTCTTTCAGTGGCATGTTTCGGTCCTCTTTCCCA
TTACTTAGAAAAAGTGAGCCACCGGTTCAGGTACAAGAAACTATCATTACCGCCTGGACA
ATTAGACATCCAACCCGTAATCGCAACGACCCAATTGCAAGAGCGGAGCTCTACCAACTG
AGCTATATCCCCCCGAGCCAAGTGGAGCATGCATGAAGGAGTCAGTCTTCTATTCTTTTC
CTTGGCGCAGCTGGGCCATCCTGGACTTGAACCAGAGACCTCGCCCGTGAAGTAAATCAT
CGCACCTACGGTCCAATCCAACCAATTGGGAGAGAATCAATAGATTCCTTTTCGGGAGCG
ATTCATCCTTCCCGAACGCAGCATACAACTATCCGCTGTACTGCGCTCTCCAAGTGTGCT
TGTTCCCCCTTCTTCCTTACCATGGCAAATCTTTGTGAAAAAATTCCGATGAGAAGAAAA
AAGAAGGCGTTAAGAGACCCTCCTGGCCCCACCCTAGACACTCTAAGATCCTTTTTCAAA
CCTGCTCCCATTTCGAGTCAAGAGATAGATAAATAGACACATCCCATTGCACTGATCGGG
GGCGTTCGTAGTGACTGAGGGGGTCGAAGACCAAGAAGTGAGTTATTTATCAGCCAAGCA
TTCTATTCTTCTTACGGCTAGATCCAATCTCCTGGTCCCTGCGGAAAGTAAAAAGAATTT
AAAGTTCTTCCTTTCGGGAAGGGAAGATTAGGAAAATCCTATTGCAATTTTCTCCAGACC
CCCGGAAAAGCATGAAAAAAAAGGCTCGAATGGTACGATCCCGCCGTCACCCCAGAATGA
AAGGGGCGATCTCGTAGTTCTTGGTCTGTGAAGATACGTTGTTAGGTGCTCCGTTTTTCT
TTTTCCATTGAGGCCGAACCTAAACCTGTGCTCGAGAGATAGCTGTCCATATACTGATAA
GGGATGTATGAATTCTCGAGAAGAGAGGAGCCGTGGTGGTCCCCCCCGGACCGCCCAGAT
CCCACGAGTGAATAGAAAGTTAGATCTACATTGGATCTCACCTGAATCGCCCCATCTATC
CTCCTGAGGAGAAGTTTGGTTTCAAACCCCGGTTCGAACAGGAGAAGTACGCCATGCTAA
TGTGCCTTGGATGATCCACATCTCAGGGTCAGGCGCCGATGAGCACATTGAACTATCCAT
GTGGCTGAGAGCCCTCACAGTCCAGGCACAACGACGCAATTATCAGGGGCGCGCTCTACC
ACTGAGCTAATAGCCCGTCGTGTGGGCCTCCCGCTGAGGCCCGCTATGCCAAAAGCGAGA
AAAACCCCATCCCTCTCTTTCTTTCTTTTTTTTCGCCCCCGTATGGCGACATGGGGCGAA
AAAAAAGAAAGAGCTCCTATCAACTTGTTCCGACCTAGGATAATAAGCTCATGAGCTTAG
TCTTACTTCACCTCCGAGAAACGAAAGAAAACTTCCATCTCCAAATTTAACTCAGACGTA
GCTCGCTTCTTTTGGGGTGTGAAGCCGTGTCAAACCAAACTACCCAACAAGCATTAGCTC
TCCCTGAAAAGGAGGTGATCCAGCCGCACCTTCCAGTACGGCTACCTTGTTACGACTTCA
CTCCAGTCACTAGCCCTGCCTTCGGCATCCCCCTCCTTACGGTTAAGGTAACGACTTCGG
GCATGGCCAGCTCCCATAGTGTGACGGGCGGTGTGTACAAGGCCCGGGAACGAATTCACC
GCCGTATGGCTGACCGGCGATTACTAGCGATTCCGGCTTCATGCAGGCGGGTTGCAGCCT
ACAATCCGAACTGAGGACGGGTTTTTGGAGTTAGCTCACCCTCGCGGGATCGCGATCCTT
TGTCCCGGCCATTGTAGCACGTGTGTCGCCCAGGGCATAAGGGGCATGATGACTTGACGT
CATCCTCACCTTCCTCCGGCTTATCACCGGCAGTCTGCTCAGGGTTCCAAACTTCATGTT
GGCAACTAAGCACGAGGGTTGCGCTCGTTGCGGGACTTAACCCAACACCTTACGGCACGA
GCTGACGACAGCCATGCACCACCTGTGTCCGCGTTCCCGAAGGCACCCCTCTCTTTCAAG
AGGATTCGCGGCATGTCAAGCCCTGGTAAGGTTCTTCGCTTTGCATCGAATTAAACCACA
TGCTCCACCGCTTGTGCGGGCCCCCGTCAATTCCTTTGAGTTTCATTCTTGCGAACGTAC
TCCCCAGGCGGGATACTTAACGCGTTAGCTACAGCATTGCACGGGTCGATACGCGCAGCG
CCTAGTATCCATCGTTTACGGCTAGGACTACTGGGGTATCTAATCCCATTCGCTCCCCTA
GCTTTCGTCTCTCAGTGTCAGTGTCGGCCCAGCAGAGTGCTTTCGCCGTTGGTGTTCTTT
CCGATCTCTACGCATTTCACCGCTCCACCGGAAATTCCCTCTGCCCCTACCGTACTCCAG
CTTGGTAGTTTCCACCGCCTGTCCAGGGTTGAGCCCTGGGATTTGACGGCGAACTTAAAA
AGCCACCTACAGACGCTTTACGCCCAATCATTCCGGATAACGCTTGCATCCTCTGTCTTA
CCGCGGCTGCTGGCACAGAGTTAGCCGATGCTTATTCCCCGGATACCGTCATTGCTTCTT
CTCCGGGAAAAGAAGTTCACGACCCGTAGGCCTTCTACCTCCACGCGGCATTGCTCCGTC
AGGCTTTCGCCCATTGCGGAAAATTCCCCACTGCTGCCTCCCGTAGGAGTCTGGGCCGTG
TCTCAGTCCCAGTGTGGCTGATCATCCTCTCGGACCAGCTACTGATCATCGCCTTGGTAA
GCTATTGCCTCACCAACTAGCTAATCAGACGCGAGCCCCTCCTCGGGCGGATTCCTCCTT
TTGCTCCTCAGCCTACGGGGTATTAGCAGCCGTTTCCAGCTGTTGTTCCCCTCCCAAGGG
CAGGTTCTTACGCGTTACTCACCCGTCCGCCACTGGAAACACCACTTCCCGTCCGACTTG
CATGTGTAAGGCATGCCGCCAGCGTTCATCCTGAGCCAGGATCGAACTCTCCATGAGATT
CCTAGTTGCATTACTTATAGCTTCCTTGCTCGTAGACAAAGCTGATTCGGAATTCTCTTT
CATTCCACGGCATAACTTGTATCCATGCGCTTCATATTCGCCTGGAGTTCGCTCCCAGAA
ATATAGCCCCCCCCCCCCTCTCGTCAATCCCACGAGCCTCTTTTTTATCTATTCTAAATT
CTCATTCGATTACGGCATCAAAATAGAAAAACTCACATTGGGTTGGGTTTAGGGATAATC
AGGCTCGAACTGATGACTTCCACCACGTCAAGGTGACACTCTACCGCTGAGTTATACCCC
TTCCCTTGCCCCTATCGAGAAATAGAACTAACTAATCCTAAGGCAAAGGGTCGAGAAACT
CAACGCCACTATTCTTGAACAACTTGGAGTCGGGCCTTCTTTTCACACTATTACGGATAC
GAAAATAATGGGAAAAATAGGATTCGACTGTCAACTGCTCCTATCGGAAATAGGATTGAC
TACGGATTTGAGCAATAGCACATAATTTCAAAAAACCCGTACGATTTTCCCGATCTAAAT
AAAGCTGGTTTTCCATGAAGAAGATTTGGCTCAGCATGTTCTATTCGATACGGGTAGGAG
AAGAACCCGACTCGGTATTCTTTTCTTAAAAAAAGAAAAAGATAAGAACCAAGTCAAGAT
GATACGGATCAACCCCTCTTCTTGCGTTCTTGCGCCAAAGATCTTACCATTTCCGGAGTA
ACTGGAGTTACATCTATTTTTCGATTTCCATTCAAGAGTTCTTATGTGTTTCCACGCCCC
CTTTCGAGACCCCGAAAATTGGACAAATTCCTTTTTCTTAGGAACACATACAAGATTCGT
CACCACAATAGGGGTAACCCCGCCGTTAACTACTTCAATTTTATAGTAAAATACATGCCC
TACCAAGAAAAAGACAGAATTTGTAACTTGCTATCCTCTTGCCTAGCGGGCAAAGATTTA
CCTCCGTGGAAAGGATAATTCGTTCGGATCGACATGAGAGTCCAACCACATTGCATTGCC
AGAACCCATGTTGTATATTTGAAAGAGGTTGACCTCCTTGCTTCTCTCATGTTACAATCC
TCTTGCCGCTGAGCTCCCTTTCTCCTCGGTCCACAGAACAGAGACAAAATGTAGGACTGG
TGCCAACAGTTCATCACGAAAGAAAGAACTCACTGAGCCGAAATCACTAACTAATACTAA
TCTAATACTAAACTAATACTACACTAACTAATACTAATCTAATACTAAACTAATACTAAT
AGAATACTAATAGAATAGAAATAGAACCGTCTTTTCTGTATATTCTCCCCGGTTCCGTTG
CTACCGCGCGCTTTACGCAATCGATCGGATCGTGTAGATATCCCTTCAACACAACGTAGG
TCATCGAAAGGGTCTCGAAGACTCACCAAAGCACGAAAGCCGGGATCTTTCAGAAAAATG
GATTCCTATTCGAAGGGTGCATAACCGCATGGATAAGCTCACACTAACCCGTCAATTTGA
GATCCAATTCGGGATTTTCCTTGGGAGGTATCGGGAAGGAATTGGAATGTAATAATATCG
ATTCATACAGATACAGAAGAAAAGGTTCTCTATTGATTCAAACGCTATACCTACGAGATA
GGGATAGAGAAAGAGGAAAGAAAAAACCGAAGATTTCACACAGTACTTTTGATCGAAAAA
TCAATCTGATTTATTTCGTACCTTTCGCTCAATGAGAAAATGGGTCAGATTCTACAGGAT
CAAACCTGTGGGACTTAAGGAATGATGGAATGGAAGAAAAAAAAATAAAAAAAATAAGTA
AAATGCAGTAGAAGAGTCCCGATTCCAAACGAACAAATTCAAACTTGATTGAAAAGGATC
TTTCTGATTCTCGAAGAATGGGATGGGGGCAAAAGGATTGATCGAGAAAGATTTCTTGTT
CTTATTAAAAGATCGTGATTGGATCCACATATGTTTGGTAAAAAGAAAAATCTTCTCCTT
TGAGAATAATCAAAAAAAGGAATCAATTGGAACATAAAAACGTGACTGAATTGGTCCTAG
TTACTCTTCGGGACGGAGTGGAAGAAGGAAGGGGGGAGATTCTCGAACGAAGAAAAGGAT
CCAATGACTTGGAAAGAATTGAACGAGGAGCCGTATGAGGTGAAAATCTCATGTACGGTT
CTGTAGAGTGGCAGTAAGGGTGACTTATCTGTCAACTTTTCCACTATCACCCCCAAAAAA
CCAAACTCTGCCTTACGTAAAGTTGCCAGAGTACGCTTAACCTCTGGATTTGAAATCACT
GCTTATATACCCGGTATTGGCCATAATTTACAAGAACATTCTGTAGTCTTAGTAAGAGGG
GGAAGGGTTAAGGATTTACCCGGTGTGAGATATCACATTGTTCGAGGAACCCTAGATGCT
GTCGGAGTAAAGGATCGTCAACAAGGTCGTTCTAGTGCGTTGTAGATTCTTATCCAAGAC
TTGTATCATTTGATAATGCCATGTGAATCGCTAGAAACATGTGAAGTGTATGGCTAACCC
AATAACGAAAGTTTCGTAAGGGAACTGGAGCAGGCTACCATGAGACAAAAGATCTTCTTT
CTAAAGAGATTCGATTCGGAACTATGATATGTCCAAGGTCCAATATTGAAATAATTTCAG
AGGTTTTCCTTGACTTTGTCCGTGTCAACAAAAAATTCGAAATGCCTCGACTTTTTTAGA
ATAGGTCCGAGTCAAATAGCAATGATTCGAAGCACTTTACACTATTTCGGAAATCCAAGG
ACTCAATCGTATGGATATGTAAAATACAGGATTTCCAATCCTAGCAAGAAAAGGGGGGAA
ACGGATACTCAATTTCAAAGTGAGTAAACAGAATTCCATACTCGATCTCATAGATACATA
TGGATACATATAGAATTCTGTGGAAAGCCGTATTTGATGAAAGTCGTATGTACGGCTTGG
GGGGAGATCTTTCATATCTTTCGAGATCCACCCTACAATATGGGGCCAAAAAGCCAAAAT
AAATCATTTTAGCCCTTAGAAGTTATAAAAAAAAACAGATTATCCCTTTCACGCTCATGT
CACGGCGAGGTACTGTAGAAGAAAAAACCGCAAAATCCGATCCAATTTATCGTAATCGAT
TAGTTAACATGTTGGTTAACCGTATTCTGAAACACGGAAAAAAATCATTGGCTTATCAAA
TTATTTATCGAGCTATGAAAAAGATTCAACAAAAGACAGAAACAAATCCACTATCTGTTT
TACGTCAAGCAATACGTGGAGTAACTCCCGATATAGCAGTAAAAGCAAGACGTGTAGGCG
GATCTACTCATCAAGTTCCCATTGAAATAGGATCCACACAAGGAAAAGCACTTGCCATTC
GTTGGTTATTAGGGGCATCCCGAAAACGTCCGGGTCGAAATATGGCTTTCAAATTAAGTT
CCGAATTAGTGGATGCTGCAAAAGGGAGTGGCGATGCCATACGCAAAAAGGAAGAGACTC
ATAGAATGGCAGAGGCAAATAGAGCTTTTGCACATTTTCGTTAATCCATGACGTTAATCC
ATGAATAGGATCTATATAGACACATAGACCCATGGATCCATACATCTCGATCGGAAAAGA
ATCAATGGAAAAAGAATCGGAAGTGATCAATATATCTCTCGAAACAAACGAAAAGGAAAC
GAAAGACGAAACATAAATCATGGATCAACTAAGCCCTCTCGGGGACTTGCTTAAGAATAA
GAAGAATAAGAAAGAGGAATCTTATGTAAATACCATGGAATAAGGTTTGGTCCTATTCAT
GGGGATTCTGTAAATATTCCATTCCAAAAAAAAGAGAAAATTCGAAACAATTGGGATTTT
TTGGAGATTGGATGCAGTTACTAATTCATGATCTGACATGTACAGAATGAAAACTTCATT
CTCGATTCTACGAGAATTTTTATGAAAGCCTTTCATTTGCTTCTCTTCGATGGAAGTCTT
ATTTTCCCAGAATGTATCCTAATTTTTGGCCTAATTCTTCTTCTGATGATCGATTCAACC
TCTGATCAAAAAGATCTATCTTGGTTCTATTTGATCTCTTCAACAAGTTTAGTAATGAGC
ATAACGGCCCTATTGTTCCGATGGGGAGAAGAACCTATGATTAGCTTTTCCGGAAATTTC
CAAACGAACAATTTCAACGAAATCTTTCAATTTCTTATTTTACTATGTTCAACTCTATGT
ATTCCTCTATCCGTAGAGTACATCGAATGTACAGAAATGGCTCTAACAGAGTTTCTGTTA
TTCGTATTAACAGCTACTCTAGGAGGAATGTTTTTATGCGGCGCTAACGATTTAATAACT
ATCTTTGTAGCTCCAGAATGTTTCAGTCTATGCTCCTATCTACTTTCTGGATATACCAAG
AAAGATGTACGGTCTAATGAGGCTACTACGAAATATTTACTCATGGGTGGGGCAAGCTCT
TCTATTCTGGTTCATGGTTTCTCTTGGCTCTATGGTTCATCCGGGGGAGAGATCGAGCTT
CAAGAAATAGTGAATGGTCTTATCAATACACAAATGTATAACTCCCCAGGAATCTCAATT
GCGCTTATATTCATCACTGTAGGAATTGGGTTCAAGCTTTCCCCAGCCCCTTCTCATCAA
TGGACTCCTGACGTATACGAAGGAGTGCGGTTCGTTCGATAAATTCCTACCTCTCTATCT
ATTTCTGAGATGTTTGGATTTTTCAAAACTCCATGGACATGCAGAAGAGAAATGCTATTC
CCACTCGGACCAAGACATAACTTTACTTGTTCAAATAACAATTAAGGTGAAGCAGAGTCA
GGAACAACGAATCCCTTTATGATAAACAGATTCATTTTGCAAGTTCGTTATTACGGGTAG
TTCCTACAAAGGATCGGACTAATGACGTATACAATACTTAAATTCTCGATGTAGGTGCTA
CATACATAGTCGGTTCTCATCCTTCAGAGACTACGAGTATAATAGGAGCATCCGTCGACA
AAAGGATCACCCTAAGATGATCATCTCGTGGCTATTGAGAACGAATCAAATCAGATGGTT
CTATTTCTCAATCTTTTCGACCTCGGTTCCGTAGGAGCAAGTCATAAAGATTGAGAAAAA
TCGGTCATTCACAACCACTGATGAAGGATTCCTCGAAAAGTTAAGGATTAGTATAGTAAT
CCTTTTGAAAATTCTAAATCGAATGGATTCGGTCTTATACATACGCGAGGAAGGTAATCA
AAAAAGAAAGAAGATGAGTTCTTCTTTCTTTTATCACTTAGGAGCCGTGCGAGATGAAAG
TCTCATGCACGGTTTTGAATGAGAGAAAGAAGTGAGGAATCCTCTTTTCGACTCTGACTC
TCCCACTCCAGTCGTTGCTTTTCTTTCTGTTACTCCGAAAGTAGCTGCTTCAGCTTCAGC
CACTCGAATTTTCGATATTCCTTTTTATTTCTCATCAAACGAATGGCATCTTCTTCTGGA
AATCCTAGCTATTCTTAGCATGATATTGGGGAATCTCATTGCTATTACCCAAACAAGCAT
GAAACGTATGCTTGCGTATTCGTCCATAGGTCAAATCGGATATGTTATTATTGGAATAAT
TGTTGGAGACTCAAATGGTGGATATGCAAGCATGATAACTTATATGCTGTTCTATATCTC
CATGAATCTAGGAACTTTTGCTTGCATTGTATTATTTGGTCTACGTACCGGAACTGATAA
CATTCGAGATTATGCAGGATTATACACGAAAGATCCTTTTTTGGCTCTCTCTTTAGCCCT
ATGTCTCTTATCCTTAGGAGGTCTTCCTCCACTAGCAGGTTTTTTCGGGAAACTTCATTT
ATTCTGGTGTGGATGGCAGGCAGGCCTATATTTCTTGGTTTCAATAGGACTCCTTACGAG
CGTTGTTTCTATCTACTATTATCTAAAAATAATCAAGTTATTAATGACTGGACGAAACCA
AGAAATAACTCCTCACGTGCGAAATTATAGAGGGTCCCCTTTAAGATCAAACAATTCCAT
CGAATTGAGTATGATTGTATGTGTGATAGCATCTACTATACCAGGAATATCAATGAACCC
GATTATTGAAATTGCTCAGGATACCCTTTTTTAGCTTCTAGAATCTATTTCTTAGTTCAA
GATCCGACCCCTCTTATCTTACTAACTGGAATCAAAGAATTAGTAGATCTGTTCCGCCCA
AAATGGGAATGGGCTAGGGTTATGAACTTAGAATCTAGAATCTGATGATCGAGTCGATTC
CATGATTCTAAGTTCATTCCATACCGGACCAGACCGGAATAGGGTTATATACATTCTCAT
TATGAGAAAGGGGTCATTCGAGCGTATCTAAATAGATACTATGTTTACATATAATAGATC
CCTGCGTCGTTCCGTTCCATTTAGGATTAGGAATAGGCGTAATCGGACCCGCTTTTTACA
TATCTATCATTATTTTGGACCCTATTCACCTCTTTGGGCTTCTATTGAATCGAGAAATAG
GTTTGATTGTCCATCTTTTTGATAGAATATATATAAGATATCCTACGGATAATTCAAATC
GAACCAATTGGATGTCCGACTCGGGCCTATATGACATGACCGATCAATAAAAATACTCTA
ACACTCCACCTTTGTCATATATTCCATACATAACACTAGCTAGATATCATATTCATGGAA
TACGATTCACTTTCAAGATGCCTTGGTGGTGAAATGGTAGACACGCGAGACTCAAAATCT
CGTGCTAAAGAGCGTGGAGGTTCGAGTCCTCTTCAAGGCATAATATTGAGATCTCTTATT
GAATTGGAATAAGTTCGGCAGCGCATCACGAAATCTTGGTGATCTTCTCTATCTAATGAA
TGGGGAGTCCGTTTTGAAATCGTCTGCCCTGCACCCCCCCGAGATATGCTTCAACAGGAA
TCACACAGGGGTAGATTGATACAATAGAAACCTCTGGTAAAATGCCCACCCGTAACCCGA
TAAAGTACATTACATAGTCCGTTTTAGGGATTGGCGACTTACCCATTTAATTACTTTTGC
ACCGGACGTTCCCCAAATGGGTACTCTCGGGTCGGGTGAATTCCATAATAGACGCCTGTT
GGCATTCCAACCTTCCTTCTCCTTTCAGGGCTATCCGAAAAGAAAGAGAATTCAGTACTT
CTTGGTCGTGAATATCTGAATAGGACAAACCGCCCCGTGGATATCTTTGCTTCGGAACAA
AACAATTAGAATTAGGCTCGGTCAACTGGAATGTGTATTATCAATATAGGGTATCTTTCA
ATTGAGAAGAGCTATCGACCTGAGACAAAGAGAAAGAAAGGTCTATCTATTTGATTTAGT
TATTCAGTTAAACCAATGATTCGTTATTGGAGCAGATAGCAACAACCATTTCATCCGGGA
AAAGCCATCTTTTTCTCAACAATGTCTTTGTCATTTGATCCAATAGCGTTCCGTTAGATA
GGAACATATTTGATAAATATTGATAACTCTCGGATAGAGTATTAGAACGGAAAAATCCAT
TAGATAATGAACTATTGGTTCTAAGCCATCTCTGGCGATGAATCAACAATTCGAAATGCT
TTTCTTGCGTATTCTTGATAAACCAGCGTTTATATATAGATGTAGGAAGATCTGTTTGGG
AAGTAAGAAGCCCCTTTGACATCTCTTCATCTGCAAAGAATTGTCGATGTGAAAACACAG
AGACAGAGACAAAAGGCTGATCTTTCAATAGGAAAAAGAGTGGATCCGCAGGGTCCCAAA
TGAATTGGCTTATTTGAAAAAAGCCTTGTTCTTTGGAAGATCTATCTCGTGTCTGGTACT
GCATGGTTCCACCCTGCAAGAACTCCGAATCATTCTCTTGAAGCTCATCCTCTTCCTCAT
AAATGATCCGCTTGCCCCGAAATGACCTGGCCCAATAGGGAAATCCCAATTCATTGGGCC
TTTCGATACAATTAAATAGAAAGCCCCAAGGGCGCCATATTCTAGGAGCCCAAACTATGT
GATTGAATAAATCCTCCTCCATCTGTTGCGGGTCGAGGACTCCTTCCCCTTCTTCAAACT
CCGATTCATATTTTTCATAGAGAAATCTCTGATCAACGATAAAACAAGATCCTTTTTGAA
TCATATTTAAGGGATTCCTTGGTTCGGACCGAAGAAGCAATGTCACTCGATCATTATCAA
ACTGACTGCAACCTTTTTCTGTCCGTGAGGATCCCACCAGAGCGCCTTCTACTTCTAATA
GGCCATGAACTAGATCAGAATCATTCTCAACGAGTCCATAAGAAGTGATCCCATTTTTTT
CATCAGGTCCGGGTAGAGACCAAAGGTCTTGAGCGACCGATCCGGCAGAACAACTCAAAA
GATAAAGAAGTATCGTTAATTCCTTCATGCTCGTTCCAAGTTCGAAGTACCATTTGTACA
AATAAGAATCCCCCTCGTTACAAGATTTCTTCTTCATATAGATAGATATAGGATCTATGG
AGCAATTACTTAGAAGTACATTTTTTGAAATAGCCCTTCCTATCTGATAGAAAAGGATCC
CATGATCCTGAACCGATCTTACCTGGGATCGCAAATCCCAAGTTTGTCTATGAAGAGCAG
ATCTAATTATATTAGTGTCTATAATGGATTTCTTTTGTATAATACTAATCGATAGGGCCT
CATTGGTAAGTGCTACAAGATCTCGTACATTGGAACCCATAGTTATGGTTATGCACCCGA
GTCCATTAGTATGGAACATTCTCTTTTCCAAGTGAAATCCCCTAGTATATGAAAGAGTGA
AAAAGTGCTTTCGTTGTTGTGGAATAAGAAGCCTTCGTATCTTAATGCATGTATTTAATT
TATTCGGAGCTATTAGAGCGGGATCCACTTTTTGGGGAATATGAGTCGAAGCAATAACAA
GAATATTTCTAGTGGAACATCTTTCACAATCCCTGGAGAGATAGTTCACTAATAGACCGA
GGGATAAGTAATTCGACTCATTCACATCCAGATCATGAATGTTTGGAATCCATATTATGC
AAGGAGACATTGCTTTTGCTAATTCGAATTGAAGGGTGATATAAAATCGGTCTATTTCCG
GCATCATATCCATAGTTAGCGCATTCATCATAGTTAGAAGCTCCAGCTCCGTATCAAGGT
CACGGTCGATATCGTCACTATCATCAATATCGTCACTATCATCAATATCGTCACTATCAT
CAAAAAGAAAACTCTTAGGCTTGTTATCCAGGAACTTGTTCAGAAATACTGTAATGAAAG
GAACATAGGAGTTTGTCGCTAGGTATTTGACCAAATAGGATCGTCCAGTTCCTATAGAAC
CTATCACTAAAATACCCCTGGGGGGGGGTAGGGCTAAGCGGAGCGAAAAGGGTTTCCCAT
GAGATGGGAAATGAAAACTATTAGCCCCACAGGGGGTTTGTGAATAAGTGATTGTCTGAT
AATGAGCAAGGAATATCCGTCTTTCTGCTAAACAGGATGTATTGAACTCATAATTCATTA
GATACTTTTTATGAATGTCAACTAAGTATCGTAAGTAAATTGCTCCCGGTTGTTCAATCA
TTTGATAACCAGAGTTATTCTTTGATAAAGGATCACTATGAGTCAGACTCAATAGAATTT
GATCAATCCTTTTTTCTGTCGTTAAGGTAGAGAACTGAACCAAGAATTCTCTTTCTTTAT
CATCAATCGAATCACTGTTCGAGAACCAGGATTCTATTTTATCATCAATCCAATCACCAT
TCACGTTTTTTCTTTTTCTTATCAAGGAATAGATCGCTTTACTTGTATGACTTAGATGTC
TCGTATTTCTCGAAAAAGCGATTCGATTGATGGGATTTGGTATGATACTTATGAGATCGA
AGAGATTCCAATATTTCTTCTTAGAACGTATTGATTTGACCCCATAAGCGGGACCACCAC
CCCCTAGCATGTTGCCGCCAGAAGCAAAACCCCGTATTTCTTCTAGAAAATCTCCTAATT
GTTCCAGAGCAACTAGAAAGAGATTCTTTAACCAGAAAGAATTCAGTTCAGATGTAGGAT
ACCTATCCAGAAGTTTTCGCAACTCAATCATGTATGATGGAATCATCAAAGATTTGACCT
TTTCGAACTCTGTCTGTAACTCTCTGTAGGCTCGAGAAACAAAGAGAAGATGTGTACGAA
CGAGATATCCAGCAACAAGAAGAAGGAAAAGGATTGAATAGAGGAACTCCCGAACATTTA
GCGATCTCAGATGTGTCGATATCAATGGTGACTCATTATTTTGATGAAAAATTTCTTCGG
ACAGAAGAAGATTATGTAAACACTTACTCGAAATCTCACTTATCAGATTCCATTGTGTCT
TCCACAATGGAATCTGAAGAATTCGCCATGATATATCTGATCCATGCATAATATCATGAA
AAATGGATACAAATTTTTGGCTGCTACTTAGTATCGGCAATAGGTCTGAAAAAGTATCTA
AAAATATTAAATTTAGATATTTGTACCCTGTCGAAGTAAGGAACCATGGTATATATGTTT
GGAATAGATTCCATTTGGAGAGAGTTAAAAGAGTACTATCTCGTTGAAAGGTTCTATACA
TCTGCCCTTTCTCAAGGCATCTTTTTAGACAAGGACTCCGTTTTTTCCTCTTTTCGGATG
GTAAATATTTCTCAGAACATGGAGTGTGAATCAAACCCACGTTTGAATTCAAATTGAGAT
ACTGATGCAAGTTCTTCCCTTCTGAATCAGGTAGATTCATATCTGAAAGAGGTTTACAAT
AAGTTCTTTCAAAATTGACTATTTGTCCCTCTGTTAGAGGTGTTCCCGAAATGTCTGCGA
TCGAGTAAATAGCTCTACGAACGAATGGATCGAATCGAATTGGAAAATGGAAAGATTTGT
ACAAGTTATACCCTTCGTCACCACTTTGCGGAAAATGGTTAGATATCAATATGTTAGATA
CCTGTGACTCGATTGGTGGAATAGTATCTCTCTCCAAGAAAGCATGTTTTTTTTTACCGC
CGCACAAAGAAAATATTTTGTTCCGAATGAACAAGATATTGAGGAATTGTCCATACGTAA
AATAATAATTATTGATACAGGCCCTTTCCACAAAAAAAGGGAATCTTTTGTTACAATAGA
AACAGAAGTGATATTGATTATTCAAGAATCGAAGTCGATTTGCTTTAAAAAAAGAGGATA
TCAATGAACTTCTATGAAATGGTTTCACGGGATTCAGCCAATTGTCTTGATCGTGGGATA
TCATTGAAACATAGGAATCCGTGTTATCAAAAGATTTCCTGCGATTCTTTCTAGTATGGA
ATGAGTCAATCATCCACTTTGGTATCTTATTGAAAAAAGATGGTGATATTGTTCTTCCAT
TGATCAAGAATTTCGATTTTTGGGAAGTATCACGGCCATCCAATAAGAAGGGTTTCAATT
TTTTCAAATGAACGATTTGAAGACCTATTGATTCTAACAACTGATTACAGAGTGGATCAT
TCGGACCTTTCAATTCATAGATGTGGATCTCGGACCTATGAATGGGGATACTCCCGAAAC
TCACAAAGAAAAAAGGAAGTGAGTTAGACAAAAAGAGAAGAAACTTGGACAAAAAAGGAA
GTAACTTGGACAAAAAGAAACAAAGTAACTTAGACAAATCTTTTTTGTCGATAACCTCAA
CCTCAGACCAATCAATCGAATATTGATTAATACGTAATCGATCGAACACTACTTGAAAAC
GGCTATTCTGCTCAGAACTGAGAAGTTCTAAATGTTCCTGGAAATTCTTGCTCCCATTGG
ACCATCTGTATCTACATGCATTAAGATCCCGATTCATGGATCTCTCGGTTCGAGAAATCA
AAATAAGAGGATCGAACCATTTCTTCTGACTCTTTTTCAAATTTGATAACTGGTGGTTGA
TCGTGTATTTCATTATAGTTCTATGATTCATAGTATCATTTTCTATTTGATACCTTTGAA
TTCCATGTTCGAAGTTGCGATCGAATCGATTCTTTTTAATGAATCGATTCAATACATTTC
TTATGTACCCATAGGTGCTATATTGGATTTGAATCAGATTTCGGATCAATCTATATTGAT
TGACTGCCTCCATTATGTTGTTGCTAGCAAATACCACTATTTTTGGTTTTGGATCTTCCA
AATCATTCCCGCAAGAGGTCCGGACCCATTTTTTTATGAGCCTTCGATAAAAAGATTCAT
TCTCTTCATAAAAAAGAGGAGGTAGAAACAATAAAGATTTATTTTTCGACTCATCCCTGG
AGTTGAATACCCCCCTCAAGAATTGTTTTTGATCCAATCCGGAGGAATCAATAGAAAAGG
CAAATCCCTTATGATACACCAGATCCGGCTCGGTTATTGATAGAGTGAATAGATCTGCCA
TTTCTTGAGATCTCTCTTCTGATTCAAAATCGTGGTGTAACGTGTATCCCCCCCTGTTCC
GTTCATGGAATAGATGAAATAAACCAAAAAATGGATTTTTGTTCAAGAATGAAATCTTAT
TGGAACTGTCCAGTTCATCCTTCGGAACCATATCCCATCCCGGATCTGATGAAATAGGAT
GAATTGAGACAGTATTTTGTAAATACATAATTATCTTGAATATATTAACCATTTCTTTAC
TTTCCGATCGCCCGGAAAGAACAAAAGAAACATCTTGTTCTTTCTTCAGCAATTTCTGAT
CTCTAGTAGACCTCTCAGTAGGATTCGAACCCAGATGCAGTTCTGACCATCTGTCAGAGA
AAAAAGAACGATTGGCTCTTGTAGGATTCCCAAGAAATTCTTCGATTTCTTCCGGAAGCA
GATGATTATTCATCTGCTTCTCACGTTCCATGAATAGTCGGCACATTGAAGAATATCCAG
AGAGGCATTTAGGGAATCGCTCCGATTCTATCTCTGTTCGTTCCGTTTGAAGAAAGGAAG
GATCCGAACAAAGAATCGATCTTTCTTTTAGTTGTTGAATCTCTCTTTGATTGGTCAATG
TGTGATATTCCGAATCCTCATTCCTAATGGAATCCCTGGATTGATCAGAAGATCCTTTCA
ATTGGCTAGAATCCGTTACTTGAATGAAACTAGATCTCGTGGAATCATATTGAATATTTG
ATGATACATTCCGTACCTTGCTAAAAAACCGATCCTTGTTTACCAACCACACATTGTCTA
ACCAAATCCAATTCTCTCTCGATATGCTCCTCAAAAAATCCGATTCGTGCGGATTCTTCC
CCCAACTAACGAAGAGATCTTGGCGGAATTGCCACATATGAAATTGAGCACAATTTTGCA
AAGAAATAGCCCGCTTGTTTCTCAAGAAGAGATGGGAAACATGCTCAATATCATTTGATT
GAGCAGTTGACCCAGCCCCTTGTTGTTTGAAGAAAACCTCCACTTCAATTGGTATTTTTT
CACGAAAAGCAAACATGAGATAATAAATCCAGTCTTTCACTAAGATTTCGAATAGCTGTC
CCGAATTCAAGTTGATTATGTTTCGCCTCTTCCTCGGAGAAAGACGATCAAAAAATTCCC
AATCATGGTCCTTGCGGATCGGATCATCCATATAATATACAAAAAGAAACTCCAGATATT
TGATATCTTTCTCTTTGAATGAGATCTCAATTCCAGCGACGGTTTCATTAGATATCTTAC
AACTAGAATCTCTCTTTTTTCCGATCCAGTTCCTCCACCACCGCGAACCCCAGTTAGATT
CAGGCATGATCCACTTTTTAGTTATTGGGAGAACCCGAGTACTCTCTTTCGGATCCAGGA
AAGAGCTCTCAGAGATCTTTTTTCTTTTTGGAAGATACAGGAGCGGAACAATAAACCTAT
TGATATTGGCAGAATCTTTTGAGTCTTCCAATGTATCATTTCTGAGTCCAATGGAATTCA
TAGGTATAGGAAGAAGCCCTGTCAAATAGAGATCTTTTCTTTCGACCATCTTTCGATTGT
TAATACGATATATAAGGACCGCTACTACAAAGAGTACTACATCCTTGATCGTGAAATATC
GATTGCTTGTTGAACCCTGTGAATTGCGTGAAAGTAGGATACTCCAAATTCGTGAGTCCA
AGAGTTTTATAAAACTCTCTTGATGGAAAAAAATGTGAATGAAAGATCCCGCTGAATTGA
ATTGGGTCCATGAATCTAAGAAATAGCGAGAATTCTTGATCTCTCTCAATATCTCTCTCA
ATTCGAAAATCCAGGATTTGAATTGATGTCCTTTCATCGAATCCTCCTAAATTGCATTGA
TTTATCCGAAAGATTTCACTTCAATTGGAATTTGGTTATTCACCATGTACGAGGATCCCC
GCTAAGCATCCATGGCTGAATGGTTAAAGCGCCCAACTCATAATTGGCGAATTCGTAGGT
TCAATTCCTACTGGATGCACGCCAATGGGACCCTCCCTCAAATAAGTCTATCGGATTTTT
GTTCAAGAATGAAATCTTATTGGAACTGTCCAGTTCATCCTTCGGAACCATATCCCATCC
CGGATCTGATGAAATAGGATGAATTGAGACAGTATTTTGTAAATACATAATTATCTTGAA
TATATTAACCATTTCTTTACTTTCCGATCGCCCGGAAAGAACAAAAGAAACATCTTGTTC
TTTCTTCAGCAATTTCTGATCTCTAGTAGACCTCTCAGTAGGATTCGAACCCAGATGCAG
TTCTGACCATCTGTCAGAGAAAAAAGAACGATTGGCTCTGTATCAATGGAATCTCATCAT
CCATACATAACGAATTGGTGTGATATATTCAAATCATAACATATGAACAGTAAAAACTAG
TATTCTTATTGAGACTAGAACTCATAGGGAAGAAAATCTATTTATGAATGGAATCAAATA
TGAATGGAATCAAAAATGCAGTATATACAAACAAAGGTATTCGGTTATTGGTGAAAAATC
AATATACTTCTAATGTCGAATCGGGATCAACTAGGACAGAAATAAAGCATTGGGTCGAAC
TCTTCTTTGGTGTCAAGGTAATAGCTATGAATAGTCATCGACTACCGGTAAAGGGTAGAA
GAATGCGACCTATTATGGGACATACAATGCATTACAGACGTATGATCATTACGCTTCAAC
CGGGTTATTCTATTCCACCTCTTAGAAAGAAATGAACTTAAATCAAAATACTTAATAGCA
TGGCGATACATTTATACAAAACTTCTACCCCGAGCACACGCAATGGAGCCGTAGACAGTC
AAGTCAAATCCAATCCACGAAATAATTTGATCTATGGACAGCATCGTTGTGGTAAAGGCC
GTAATGCCAGAGGAATCATTACCGCAGGGCATAGAGGGGGAGGTCATAAGCGTCTATACC
GTAAAATCGATTTTCGCCGGAATGAAAAAGACATATATGGTAGAATCGTAACCATAGAAT
ACGACCCTAATCGAAATGCATACATCTGTCTCATACACTATGGGGATGGTGAGAAAAGAT
ATATTTTACACCCCAGAGGGGCTATAATTGGAGATACCATTGTTTCTGGTACAGAAGTTC
CTATTAAAATGGGAAATGCCCTACCTTTGAGTGCGGTTTGAACTATTGATTTACGTAATT
GGAAGTAACCAATTAGGTTTACGGCGAAACCTAGAAATCGATCACTGATCCAATTTGAGT
ACCTCCACAGGATAGACCTCAACAGAAAACTGAAGAGTAACGGCAGCAAGTGATTGAGTT
CAGTAGTTCCTCATATAAAATTATTGACTCTAGAGATATAGTAATATGGAGAAGACAAAA
TTGTTTCAAGCACCGACAGAACCAGAGGCGCCCCTTGTTTCAAAGAGGGGGGGCGGGTTA
TTCACATTTCATTTGATGGTCAAAGGCGAATTGAAAGCTAAGCAGTGGTAATTCTAAGGA
TTGGATTCCCCGGGGGAAAAATAGAGATGTCTCCTACGTTACCCGAACTATGCGTAAGTA
GCGACGTAATTTCATAGAGTCATTCGGTCTGAATGCTACATGAAGAACATAAGCCAGATG
AAGGAACAGGAAGACCTAGGATGTAGACGATCATAACATGAGTGATTCGGCGGATTTGGA
TTCCTATATATCCACTCATGCGGTACTTCATTGTGTGATATATATAAGATCCATCTGTAT
AGATATCATCATCTACATCCAGAAAGCCGTATGCTTTGGAAGAAGCTTGTACAGTTTGGG
AAGGGGTTTTGATTGATCAAAAAAAAAAGAAGAATCCACTTCAACCGATATGCCCTTAGG
CACGGCCATACATAACATAGAAATCACACTCGGAAAGGGTGGACAATTAGCTAGAGCAGC
AGGTGCTGTAGCGAAACTGATTGCAAAAGAGGGGAAATCGGCCACATTAAAATTACCTTC
TGGGGAGGTCCGTTTGATATCCAAAAACTGCTCAGCAACAGTCGGACAAGTGGGGAATGT
TGGGGTAAACCAGAAAACTTTGGGTAGAGCCGGATCTAAATGTTGGCTAGGTAAGCGTCC
TGTAGTAAGAGGAGTAGTTATGAACCCTGTAGATCATCCCCATGGGGGTGGTGAAGGGAG
GGCCCCAATTGGTAGAAAAAAACCCGCAACTCCTTGGGGTTATCCTGCACTTGGAAGAAG
AAGTAGAAAAAGGAATAAATATAGTGATAATTTGATTCTTCGTCGCCGTAGTAAATAGTA
GAATAGAGAAAATCGAATTTGTTTCTTCGTCTTTACAAAAAATAGGAGGAATTCACTA
